# Supplementary material for: Catalogue of antibiotic resistome and host-tracking in drinking water deciphered by a large scale survey
Source: Microbiome. 2017 Nov 28;5:154. doi: 10.1186/s40168-017-0369-0 (PMC5704573; doi:10.1186/s40168-017-0369-0)
Supplement: Additional file 1: S1. — Data filtration. S2. Illumina MiSeq sequencing for 16S rRNA genes. S3. Co-occurrence patterns among ARGs. Table S1. Basic information about drinking water samples. Table S2. Information about 16S rRNA gene analysis in drinking water samples. Table S3. The primers (including barcode, pad, and linker) used for 16S rRNA gene amplification. Table S4. Detected ARG types and corresponding abundances in drinking water. Table S5. Detected ARG subtypes and corresponding abundances in drinking water. Table S6. The resistance level in drinking water samples. Table S7. Abundance and frequency of ARG types in drinking water samples. Table S8. Co-occurring ARGs subtypes of network modules. Table S9. Basic information about 56 environmental samples for comparison of ARGs with drinking water samples. Table S10. Occurrence of 9 generalist ARG subtypes that were prevalent in drinking water. Table S11. Assembly statistics for drinking water metagenomic sequencing data. Table S12. Types and subtypes of ARGs carried by ACCs and their occurrence in drinking water. Table S13. Bacterial taxonomy of ARG-carrying contigs in the lowest annotation level and ARGs they carried. Table S14. Bacterial OTUs and their abundances in drinking water. Figure S1. Collection locations of drinking water samples. Figure S2. Cluster analysis of drinking water metagenomes based on abundance of ARG subtypes (Euclidean). Figure S3. Abundance of the top 50 ARG subtypes detected in tap water samples. Figure S4. Correlation-based network statistical analysis reveals co-occurrence patterns among ARG subtypes. Figure S5. Two-dimensional principal coordinate analysis plots show the ARG composition differences among the 81 environmental samples from 8 ecosystems. Figure S6. Two-dimensional principal coordinate analysis plots show the microbial community difference among tap water samples. (ZIP 3889 kb) [file 40168_2017_369_MOESM1_ESM.zip › Additional file 2_20170802.xlsx]

## Sheet: Table S4
	Table S4 Detected ARG types and corresponding abundances in drinking water (capc).
	ARG type	S01	S02	S03	S04	S05	S06	S07	S08	S09	S10	S11	S12	S13	S14	S15	S16	S17	S18	S19	S20	S21	S22	S23	S24	S25
	Bacitracin	0.030346	0.0544034	0.0865287	0.169731	0.0382368	0.0419221	0.034515	0.0315166	0.0434643	0.00728983	0.00215424	0.0124826	0.0793132	0.0592018	0.0524155	0.118256	0.0511938	0.0262487	0.0581248	0.0216542	0.0515979	0.0226573	0.0711089	0.0269008	0.0714676
	Multidrug	0.0110204	0.0650123	0.0648615	0.0837809	0.0672562	0.0660935	0.0310577	0.0141743	0.0165555	0.00810845	0.00994818	0.00443124	0.00454957	0.00286447	0.00424474	0.242216	0.00270125	0.0153405	0.0477142	0.0588291	0.0109009	0.0075559	0.0141409	0.0107677	0.0155766
	Aminoglycoside	0.00288732	0	0.00133059	0.0455035	0.0143917	0.020844	0.00291606	0.00407758	0.0057441	0.000165406	0	0.00135465	0.0177282	0.00231937	0.00634292	0.00229764	0.000210457	0.000901725	0.02174	0.00108518	0.000309965	0.0116938	0.000285449	0.0274217	0.00475463
	Sulfonamide	0.00779856	0.000698858	0.0013718	0.0187622	0.00393815	0.00339881	0.0067331	0.00664319	0.030678	0.000174221	0.000399081	0.00100869	0.0584561	0.00676509	0.000496641	0.00852851	0.000620618	0	0.0187283	0.000412507	0	0.0013309	0.000883206	0.010143	0.00178098
	Beta-lactam	0.0031278	0.00944481	0.00986265	0.0143401	0.047002	0.00541072	0.00532362	0.00693942	0.00880396	0.00329199	0.00543024	0.00196506	0.010754	0.00426326	0.00500089	0.00176354	0.000840916	0.00859818	0.00430582	0.00596078	0.00369113	0.00154055	0.00416239	0.00565809	0.00792068
	Others	0.00180309	0.00556881	0.00304238	0.0076177	0.00374803	0.00312596	0.00473334	0.00911549	0.00562978	0.0107348	0.0304181	0.00277487	0.00622473	0.00103562	0.001325	0.0207015	0.000590366	0.00442679	0.00263439	0.00347059	0.00336038	0.00129174	0.0069206	0.0113381	0.00612352
	MLS	0.00132696	0.0010937	0.00299206	0.00199718	0.00177387	0.0021828	0.00214279	0.00319292	0.00295048	0.00548137	0.0111755	0.00209666	0.00666825	0.00192319	0.000728424	0.00760943	0.00102343	0.0033327	0.00137693	0.00173436	0.00234054	0.00360075	0.00593195	0.000894055	0.00670592
	Acriflavine	0.000595927	0.00125619	0.0102038	0.0129212	0.00377676	0.00211943	0.00401235	0.00200939	0.00149314	0.000828392	0	0.000536492	0.000862425	0.000712604	0.000538621	0.0055282	0.000690227	0.00200732	0.00212487	0.00034866	0.00188495	0.0014755	0.00206665	0.000946231	0.00323129
	Trimethoprim	0.000990468	0	0	0	0	0	0	0.000989164	0.0033209	0	0	0	0.00271469	0.000526781	0	0	0.00114561	0.00312686	0	0	0.00670477	0.000621855	0	0	0
	Tetracycline	0	0.00122564	0	0.012281	0	0	0.00010508	0.000736816	0.000997753	0.000132325	0.000538816	0.000207937	0.00362713	0.00283827	0.00188454	0.00115589	7.18373e-05	0.000225208	0.000118174	0.000379116	0.000964579	5.8496e-05	0.000443952	0.00286173	0.00140139
	Chloramphenicol	0	0	0.000199688	0.0122074	0.000258198	0	0.000783032	0	0	0.000134894	0	0.000319577	0.00658569	0.000506434	0.000180484	0.00031474	0.000297954	7.854e-05	0	0	0	6.2528e-05	0.000112582	0	0.000488046
	Polymyxin	7.89177e-05	0.000459914	0	0	0	0.000611796	0.000247359	0	0	0.000168159	0	0	0	0.000125917	0.000107034	0.0110254	0	0.000373709	7.50877e-05	0.000183342	0.000320531	0	0	0	0
	Acridine	9.84236e-05	0.00114718	0	0.000350049	0.00167707	0.000317923	0.000772714	0.000258023	0.000562181	5.29253e-05	0	3.1311e-05	0.000101627	0	6.6722e-05	0.00531419	2.84373e-05	0.000204742	0.000374589	0.000457316	0.000133252	2.3168e-05	8.38783e-05	3.94827e-05	0.000124351
	Fosmidomycin	0	0	0.000399376	0	0	0	0.000100928	9.6474e-05	0.000323891	0.000137226	0	0.000491478	9.4247e-05	0.000102755	8.73452e-05	0	0	0.000309768	0	0	0.000523138	6.0672e-05	0.000218492	0	0
	Fosfomycin	0	0	0	0.000112582	0	0	0.000217425	0.000302895	0	0	0	0	0.000343854	0	0	0	0.000146802	0.000422145	0	0	0.000373004	0	0.000107651	0	0
	Vancomycin	6.70495e-05	0	0	0.000362447	0.00047532	0	0	0	0	0	0	0	0	0.000179378	0.000152477	0	0	0	0.000213936	0	0.000429949	0	0	0	0
	SUM	0.0601409	0.140311	0.180793	0.379967	0.182534	0.146027	0.0936605	0.0800523	0.120524	0.0367	0.0600642	0.0277005	0.198024	0.0833649	0.0735714	0.424711	0.0595617	0.0655969	0.157531	0.0945152	0.0835349	0.0519732	0.106467	0.096971	0.119575
	MLS: Macrolide-lincosamide-streptogramin
