# Supplementary material for: Catalogue of antibiotic resistome and host-tracking in drinking water deciphered by a large scale survey
Source: Microbiome. 2017 Nov 28;5:154. doi: 10.1186/s40168-017-0369-0 (PMC5704573; doi:10.1186/s40168-017-0369-0)
Supplement: Additional file 1: S1. — Data filtration. S2. Illumina MiSeq sequencing for 16S rRNA genes. S3. Co-occurrence patterns among ARGs. Table S1. Basic information about drinking water samples. Table S2. Information about 16S rRNA gene analysis in drinking water samples. Table S3. The primers (including barcode, pad, and linker) used for 16S rRNA gene amplification. Table S4. Detected ARG types and corresponding abundances in drinking water. Table S5. Detected ARG subtypes and corresponding abundances in drinking water. Table S6. The resistance level in drinking water samples. Table S7. Abundance and frequency of ARG types in drinking water samples. Table S8. Co-occurring ARGs subtypes of network modules. Table S9. Basic information about 56 environmental samples for comparison of ARGs with drinking water samples. Table S10. Occurrence of 9 generalist ARG subtypes that were prevalent in drinking water. Table S11. Assembly statistics for drinking water metagenomic sequencing data. Table S12. Types and subtypes of ARGs carried by ACCs and their occurrence in drinking water. Table S13. Bacterial taxonomy of ARG-carrying contigs in the lowest annotation level and ARGs they carried. Table S14. Bacterial OTUs and their abundances in drinking water. Figure S1. Collection locations of drinking water samples. Figure S2. Cluster analysis of drinking water metagenomes based on abundance of ARG subtypes (Euclidean). Figure S3. Abundance of the top 50 ARG subtypes detected in tap water samples. Figure S4. Correlation-based network statistical analysis reveals co-occurrence patterns among ARG subtypes. Figure S5. Two-dimensional principal coordinate analysis plots show the ARG composition differences among the 81 environmental samples from 8 ecosystems. Figure S6. Two-dimensional principal coordinate analysis plots show the microbial community difference among tap water samples. (ZIP 3889 kb) [file 40168_2017_369_MOESM1_ESM.zip › Additional file 3_20170802.xlsx]

## Sheet: Table S5
	Table S5 Detected ARG subtypes and corresponding abundances in drinking water (capc).
	ARG subtype	S01	S02	S03	S04	S05	S06	S07	S08	S09	S10	S11	S12	S13	S14	S15	S16	S17	S18	S19	S20	S21	S22	S23	S24	S25
	Bacitracin__undecaprenyl-diphosphatase	0.0119509	0.0328485	0.0414269	0.0499505	0.0218128	0.0286102	0.0177976	0.0167279	0.0138876	0.00238014	0.000860363	0.00674268	0.0241419	0.0275461	0.00892923	0.0457095	0.0228096	0.0154577	0.0366576	0.0139962	0.0263629	0.007721	0.0452623	0.00119055	0.0468046
	Bacitracin__undecaprenol_kinase	0.0182088	0.0215548	0.0448229	0.119624	0.0160719	0.0130712	0.0165842	0.0143852	0.0291082	0.0047112	0.0010798	0.00573991	0.0551713	0.031507	0.04336	0.0723099	0.0282765	0.0106871	0.0211344	0.00744157	0.0251132	0.0148533	0.02	0.0119528	0.0195839
	Multidrug__multidrug_efflux_protein	0.00268629	0.0254158	0.00874865	0.0326545	0.0358035	0.0248157	0.00713328	0.0037836	0.00383335	0.00316291	0.00667827	0.00184763	0.000866511	0.000484645	0.00109884	0.113358	0.000580692	0.00372581	0.0177585	0.0245196	0.00256233	0.00217508	0.00324649	0.00292063	0.0029579
	Multidrug__hydrophobe_amphiphile_efflux-1_(HAE1)_family_protein	0.00328541	0.0253912	0.0265143	0.0312884	0.0152328	0.030231	0.0119917	0.00448387	0.00422446	0.00210357	0.000960129	0.000472513	0.00166714	0.000989589	0.00154172	0.0689659	0.000886097	0.00503646	0.0137303	0.0248511	0.00413128	0.00195566	0.00424556	0.00404128	0.00652276
	Multidrug__mexF	0.00299758	0.00888584	0.00655443	0.00858538	0.0119213	0.00571699	0.00492836	0.00297963	0.00382638	0.00146515	0.00230978	0.000811927	0.000338215	0.000509459	0.000532297	0.0311176	0.00059622	0.002036	0.0101066	0.00736697	0.00132998	0.00127115	0.00145915	0.000780086	0.00184263
	Beta-lactam__TEM-2	0.000999671	0.00423697	0.00507222	0.00757753	0.0244119	0.0028181	0.0011394	0.00340348	0.00274235	0.00174282	0.00313283	0.00104032	0.000500461	0.000870014	0.00221863	0.00046169	0.000420458	0.00204417	0.00190231	0.00295583	0.0019686	0.000770276	0.0024666	0.00259939	0.00386702
	Others__hypothetical_protein	0.000620544	0.00223731	0.00198869	0.00362618	0.00280842	0.0020901	0.00201749	0.00457949	0.00180871	0.00979753	0.0304181	0.00106245	0.00124561	0.000472809	0.000313366	0.0101596	0.000383729	0.00165195	0.00123539	0.00265621	0.000807664	0.000369037	0.00459241	0.00461163	0.00326443
	Macrolide-lincosamide-streptogramin__macrolide_permease_protein_macB	0.0011254	0.000937076	0.00261706	0.00192566	0.00145063	0.00166226	0.00201643	0.00301175	0.00252681	0.00539547	0.0111755	0.00199411	0.00160503	0.000898213	0.000327292	0.00643184	0.000930174	0.00318952	0.00130021	0.000933658	0.00234054	0.00238588	0.00593195	0.000894055	0.00643837
	Beta-lactam__TEM-15	0.000727033	0.00317773	0.00253611	0.00338571	0.0131169	0.00164389	0.000712126	0.00163367	0.00228529	0.000580939	0.00167084	0.000577958	0.000375346	0.000580009	0.00135583	0.000346267	0.000420458	0.00129105	0.00121056	0.00168904	0.00147645	0.000513517	0.000924976	0.00173293	0.00113736
	Acriflavine__acrB	0.000547038	0.00106318	0.00285169	0.0118363	0.00318873	0.00199309	0.00355139	0.00178909	0.00106286	0.000688753	0	0.000381034	0.000581699	0.000634599	0.000472314	0.00524577	0.000661953	0.00186262	0.00179926	0.00034866	0.00171948	0.00119925	0.00198372	0.000752015	0.00292536
	Multidrug__transporter	0.000323232	0.000289803	0.000616768	0.00022055	0.000299057	0.000449759	0.000818299	0.000744938	0.000187572	0.000317882	0	0.000158126	0.000171154	3.96387e-05	6.7452e-05	0.00378947	8.62759e-05	0.000294354	0.000473146	0.000115528	0.000370286	0.00011708	0.00113881	7.90199e-05	0.000746818
	Others__RND_protein	0.000378791	0.000489171	0.000780412	0.000852599	0.000201976	6.54366e-05	0.000591962	0.000907353	0.00140023	0.000107915	0	0.000257668	0.000242562	8.03804e-05	0.000342355	0.000990283	5.86107e-05	0.000476628	0.000240612	0.000175297	0.000581136	0.000189775	0.000945033	0.000241432	0.00100743
	Beta-lactam__TEM-1	0.000181758	0.000353081	0.000845371	0.000967345	0.00400793	0.000234842	0.00028485	0.000816836	0	0.000580939	0.000208856	0.000231183	0.000125115	0.000145002	0.000246514	0.000115423	0	0.000215176	0.000345875	0.000422261	0.000246075	8.55866e-05	0.000308326	0.000433232	0.000454943
	Multidrug__oprC	0.000347323	0.000192773	0.00605143	0.0013497	0.000397859	0.000128217	0.000414721	0.00064418	0.0012893	0.000281935	0	4.2091e-05	0.000159389	0.000158335	0.00013459	0.000189053	5.73707e-05	0.000450341	0.000314731	0	0.000201526	0.000389398	0.000140281	0.000657036	0.000952149
	Multidrug__mexB	0.000149469	0.00145178	0.000308973	0.000795495	0.000299628	0.00096561	0.000663698	0.000111954	0.000125287	0	0	3.1703e-05	0.000171481	7.94951e-05	3.3799e-05	0.00591653	8.64412e-05	0.000294916	0.000142215	0.000231497	0.00030354	7.03821e-05	0	0.000356268	0.000187061
	Multidrug__bpeF	0.000147357	9.54182e-05	0.00883367	0.00047927	9.84652e-05	6.34648e-05	0.000962241	0.000110373	0.000617588	5.2332e-05	0	0	0.000236682	7.83724e-05	0.000266477	3.1164e-05	8.52202e-05	0.000465201	4.67577e-05	5.7057e-05	0.000332503	0.000462585	0	0.000234157	0.000676203
	Acriflavine__acriflavine_resistance_protein	4.88933e-05	0.000193018	0.00735216	0.00108485	0.000588025	0.000126335	0.000460952	0.000220304	0.000430286	0	0	0.000155458	0.00010096	7.8005e-05	6.6284e-05	0.000282432	2.8272e-05	0.000144694	0.000325615	0	0.000165473	0.00027625	8.29328e-05	0.000194217	0.000305925
	Acridine__acridine_efflux_pump	9.84236e-05	0.00114718	0	0.000350049	0.00167707	0.000317923	0.000772714	0.000258023	0.000562181	5.29253e-05	0	3.1311e-05	0.000101627	0	6.6722e-05	0.00531419	2.84373e-05	0.000204742	0.000374589	0.000457316	0.000133252	2.3168e-05	8.38783e-05	3.94827e-05	0.000124351
	Sulfonamide__dihydropteroate_synthetase_sul1	0.000464444	0	0.000839397	0.00489533	0.00285639	0.00295511	0.0067331	0.00583481	0.0232146	0	0.000399081	0.000561508	0.0504415	0.00423423	0.000252677	0.0080716	0.000213967	0	0.00691901	0.000412507	0	0.0013309	0.000883206	0.010143	0.000900969
	Beta-lactam__class_A_beta-lactamase	9.08792e-05	0.000353081	0.000845371	0.000644897	0.00364357	0.000469683	0.00028485	0.000136139	0.000903233	0.000193646	0.000417711	0.000115591	0.00427732	0.0019817	0.000369771	0	0	0.000322764	0.000510577	0.000422261	0	0	0.000308326	0.000433232	0.001354
	Multidrug__multidrug_transporter	2.509e-05	0.000585371	0.000778381	0.000979802	0.000503226	0.000259541	0.000275392	0.000225632	0.000189499	0.000160471	0	0	6.91204e-05	4.00727e-05	3.4018e-05	0.00133926	2.9016e-05	0	0.000429976	0	0.000169965	2.3616e-05	0.0015338	7.98183e-05	0.000314229
	Multidrug__ceoB	0.00012686	9.85746e-05	0.00346152	4.4982e-05	0.000203444	0	0.000397627	0.000456093	0.00114842	0.000162188	0	3.2291e-05	6.98602e-05	4.05067e-05	6.8839e-05	6.4428e-05	0	0.000240294	0	5.8938e-05	3.43283e-05	0.000143365	4.3065e-05	0.000483803	0.000254025
	Others__Inner_membrane_protein_ybaL	0.000191782	0.000558829	0.000148665	0.00161609	0	0.000123896	0.00150279	0.00208288	0.000361697	0.000408651	0	0.000731797	0.000330038	0	6.5043e-05	0.000730726	0	0.000849395	0.000547424	0	0.000971369	0.000359623	0.000975986	0.00251418	0.000840056
	Multidrug__mexD	2.50257e-05	0	0.000154931	0.000576728	0	6.4559e-05	7.83063e-05	0.000149773	0.000314118	0.000106468	0	3.1801e-05	0.000172073	3.9928e-05	6.7744e-05	0.000158681	5.78667e-05	0	4.75697e-05	0	6.76533e-05	2.3552e-05	8.48414e-05	0.000555939	0.000125125
	Others__RND_efflux_transporter	2.53473e-05	0.000196766	0	0	0.000203049	0.000130873	7.93708e-05	0.000227604	0.000318387	5.3934e-05	0	6.44169e-05	0.000104587	8.08072e-05	0.000171722	9.64841e-05	0	5.9976e-05	0.00019275	0.000117659	0.000171417	4.768e-05	0.000171824	0	6.3392e-05
	Multidrug__adeB	7.55035e-05	0	0.00156074	0	0	0.00019511	0.000197278	0	0.000126557	0	0	3.2046e-05	3.46347e-05	0.00012047	3.4091e-05	0.00159845	5.828e-05	0.000476675	9.58167e-05	0.000350933	6.8155e-05	2.368e-05	0.000640609	0.000199951	0.000377973
	Macrolide-lincosamide-streptogramin__ABC-type_efflux_carrier	0.000201563	0.000156621	0.000374994	7.14793e-05	0.000323247	0.000520541	0.000126355	0.000181168	0.000101372	8.58986e-05	0	0.00010255	0.000221997	0	0.00010935	0.00117759	9.32546e-05	0.000143174	7.67123e-05	0.000374618	0	0.00121488	0	0	0
	Aminoglycoside__aadA	7.76259e-05	0	0.000481391	0.00481993	0.00902543	0.0136404	0.00145986	0.00104657	0.00234242	0	0	0.000197469	0.00224426	0.00061928	0.00431657	0.00059154	8.97851e-05	0.000183796	0.0140332	0	0	0.0073105	0	0.000740104	0
	Tetracycline__tetV	0	0	0	0.000110169	0	0	0	0.000279086	0.000156161	0.000132325	0.000142718	0.000157975	0.000170991	9.90851e-05	8.42259e-05	7.8876e-05	7.18373e-05	0.000147036	0.000118174	0	0.000336303	5.8496e-05	0.000105345	0.00286173	0.000466316
	Sulfonamide__dihydropteroate_synthase_sul2	0.00733412	0.000698858	0.000532397	0.0138669	0.00108176	0.000443696	0	0.000808386	0.00746344	0.000174221	0	0.000447184	0.0080146	0.00253086	0.000243964	0.000456914	0.000406651	0	0.0118093	0	0	0	0	0	0.000880009
	Aminoglycoside__aminoglycoside_acetyltransferase	0	0	0	0.00532795	0.00186548	0.00323001	0.000242948	0.000600935	0.000389824	0.000165406	0	0.000428062	0.00555308	0.000371201	0.00132156	0.0010839	0	0.000342164	0.00304932	0	0	0.00262852	0.000285449	0	0.000194299
	Beta-lactam__beta-lactamase	0.000705932	0.00026458	0.00056358	0.00144215	0.00145743	0	9.9455e-05	0.000540865	0.000171247	0.000193646	0	0	0.000268974	0.000360141	0	0	0	0.00177962	0.000336496	0	0	0.000171172	0.000154163	0.000140494	0.00076646
	Multidrug__major_facilitator_transporter	0.000192253	0	0.000198707	0	0	0	0.00211156	0.000288948	0.00048504	0.000136552	0	0.000901044	8.86622e-05	0.000204499	0.00033095	6.5352e-05	0.000148977	0.000303295	0	0	0.000434663	6.0352e-05	0.000761503	0.000101832	0
	Others__proton_antiport_protein	9.24907e-05	0.000179671	0	0.000492685	0	0	0.00014495	6.92767e-05	0	0.00019708	0	0.000117641	6.36667e-05	0	0	0	5.34853e-05	0.000383234	8.80019e-05	0.000429748	0.000187829	8.71814e-05	0.000235344	0	0.000115752
	Aminoglycoside__streptomycin_3-adenylyltansferase_aad(9)	0.000166129	0	0.000257559	0.01063	0.00266421	0.00343437	0.000260357	0.000497733	0.00125327	0	0	0	0.00329871	0.000260977	0.000563293	0.000210995	0	0	0.00379361	0	0	0.00156454	0	0.000263986	0
	Bacitracin__bacitracin_resistance_protein	9.31508e-05	0	0	0.000155796	0.000352089	0.000240713	0	0.000403543	0.000468484	0.000198487	0.000214077	0	0	0	0	0.000236616	0	0.000103966	0	0.000216408	0	8.29843e-05	0.00584662	0.0137575	0.00507907
	Others__ABC_superfamily_ATP_binding_cassette_transporter,_ABC_protein_Lsa	4.02083e-05	0.000156139	0.000124613	0.000213889	0.000161125	0.000103851	0.000188949	0.000120407	0.00010106	8.5634e-05	0	0	0	6.40873e-05	0	0.000204168	0	0	0.000152952	0	5.4395e-05	0.000113544	0	0	0
	Others__unnamed_protein	9.31508e-05	0	0	0.000495764	0.000373466	0	0.000145986	0.000279086	0.00163969	0	0	0	0.00410378	0.000148628	0.000379015	0.000201124	0	0	0.000177261	0	0	8.77261e-05	0	0.000592083	0.000233158
	Fosmidomycin__fosmidomycin_resistance_protein	0	0	0.000399376	0	0	0	0.000100928	9.6474e-05	0.000323891	0.000137226	0	0.000491478	9.4247e-05	0.000102755	8.73452e-05	0	0	0.000309768	0	0	0.000523138	6.0672e-05	0.000218492	0	0
	Multidrug__smeB	2.48327e-05	9.6509e-05	7.70226e-05	8.81362e-05	0	6.419e-05	3.8918e-05	3.7195e-05	6.24646e-05	0	0	0	0.000102594	0	0	0.000315488	0	0.000147036	0	0	6.7295e-05	2.3424e-05	0	0	0
	Polymyxin__bifunctional_polymyxin_resistance_protein_arnA	7.89177e-05	0.000459914	0	0	0	0.000611796	0.000247359	0	0	0.000168159	0	0	0	0.000125917	0.000107034	0.0110254	0	0.000373709	7.50877e-05	0.000183342	0.000320531	0	0	0	0
	Others__UDP-glucuronic_acid_decarboxylase_UDP-4-amino-4-deoxy-L-arabinose_formyltransferase	0.000197294	0.00137974	0	0	0	0.000611796	6.18394e-05	0	0	8.40795e-05	0	0	0	0.000188876	5.3509e-05	0.00831915	0	0.000326995	0	9.16709e-05	0.000213687	3.7184e-05	0	0	0
	Multidrug__amrB	0	0	7.72436e-05	0	0	6.4559e-05	7.83063e-05	0	6.28237e-05	0	0	0	0.000137579	0	3.3872e-05	0	0	5.91827e-05	0	5.80323e-05	3.38267e-05	0.000729234	0	0.000277893	6.2384e-05
	Multidrug__mexE	0.000125698	0.000732537	0	0.00323342	0.00151186	0.000487226	9.84961e-05	0	0	0	0	0	0	0	0	0.00255431	0	0.000148809	0.00263115	0.000146011	0.000170178	0	0	0	0
	Multidrug__oprN	0	0.00085695	0	0.00185868	0.000884317	0.00170993	0.000432093	0	0	0	0	7.01371e-05	0	0	0	0.0049024	0	0.000130561	0.00167892	0.00038432	7.46552e-05	0	0	0	0
	Multidrug__mdtF	5.02443e-05	0.000195249	0.000155826	0.000980702	0.000100743	0	0.000118139	3.76563e-05	0	0	0	0	3.4571e-05	0	0	0.000414876	0	2.975e-05	0	0	0	0	0.000426249	0	0
	Aminoglycoside__aminoglycoside_6-N-acetyltransferase	0	0	0	0.0137979	0	0	0.000829027	0	0.00106359	0	0	0	0.00382607	0.000608186	0	0.000163992	0	0.00015362	0.000268287	0	0.000173097	0	0	0	0.0012912
	Multidrug__mexA	0.000135846	0.000263891	0.000210609	0	0	0.000877598	0.000319344	0	0	0	0	0	0	0	0	0.0063837	0	0	0.000258506	0.000631192	9.19576e-05	6.3936e-05	0	0	0
	Multidrug__mexY	2.4897e-05	0	0.000386216	0	0	0	0	3.73103e-05	6.26436e-05	0.000106163	0	0	0	7.94951e-05	0	0	2.88507e-05	2.9512e-05	0	5.7893e-05	6.74383e-05	0	0	0	0
	Trimethoprim__dhfrA2	0.000990468	0	0	0	0	0	0	0.000989164	0.000830225	0	0	0	0	0.000526781	0	0	0.00114561	0.00312686	0	0	0.00625779	0.000621855	0	0	0
	Aminoglycoside__aadB	0	0	0	0.00481222	0.000836563	0.000539197	0	0	0	0	0	0	0.000143633	0	0.000141499	0	0.000120671	0	0.000595597	0	0	9.82528e-05	0	0	0
	Tetracycline__tetracycline_resistance_protein	0	0	0	0	0	0	0.00010508	0.000260397	0	0	0	0	0.00100904	0.000871062	0.000543677	0.000205715	0	0	0	0	0.000244924	0	0.000225738	0	0
	Aminoglycoside__streptomycin_6-phosphotransferase_strA	0.000670012	0	0.000301768	0	0	0	0	0.000291582	0	0	0	0	0.000371003	0.000155282	0	0.000123605	0	0	0	0	0	0	0	0	0.000243598
	Chloramphenicol__cmlA9	0	0	0.000199688	0.0011425	0	0	0.000100928	0	0	0	0	8.19133e-05	0.00239387	0.000308264	0	0	7.44827e-05	0	0	0	0	0	0	0	0
	Tetracycline__tetA	0	0.000476867	0	0	0	0	0	0	0	0	0	0	0.000440325	0.00101136	0.000255574	0.000799135	0	7.81433e-05	0	0	8.9397e-05	0	0	0	0
	Aminoglycoside__streptomycin_phosphotransferase_strB	0.000650417	0	0.00028987	0	0	0	0	0.000140043	0	0	0	0	0.000386108	0.00014916	0	0	0	0.000110673	0	0.000651553	0	0	0	0	0
	Fosfomycin__rosA	0	0	0	0.000112582	0	0	0	9.50658e-05	0	0	0	0	8.73679e-05	0	0	0	0.000146802	7.51287e-05	0	0	8.59169e-05	0	0.000107651	0	0
	Aminoglycoside__aminoglycoside_2-N-acetyltransferase	0	0	0	0	0	0	0	0.000843391	0.000695004	0	0	0.000729116	0.0013388	0	0	0	0	0	0	0	0	0	0	0.0262696	0.00107612
	Tetracycline__tetG	0	0	0	0.00790862	0	0	0	0	0.000501947	0	0.000305824	0	0.000824421	0.000106162	0	0	0	0	0	0	0	0	0.000112869	0	0
	Chloramphenicol__chloramphenicol_resistance_protein	0	0	0	0.00011425	0	0	0	0	0	0	0	0	0.0003544	0	0	0	0	7.854e-05	0	0	0	6.2528e-05	0.000112582	0	0.000488046
	Aminoglycoside__aminoglycoside_resistance_protein_B	0.000467461	0	0	0	0	0	0	0.000141054	0	0	0	0	0.000256966	0	0	0	0	0.000111472	0	0.000214874	0	0	0	0	0.000235684
	Chloramphenicol__chloramphenicol_and_florfenicol_resistance_protein_exporter	0	0	0	0.00594101	0	0	0.000100928	0	0	0	0	8.19133e-05	8.86622e-05	0	0	0	0.000148977	0	0	0	0	0	0	0	0
	Beta-lactam__OXA-21	0.000189002	0	0	0	0	0.000244201	0	0	0.000475274	0	0	0	0.00247193	0	0	0.000600113	0	0	0	0	0	0	0	0	0
	Beta-lactam__class_B_beta-lactamase	0	0.000794779	0	0	0	0	0.000160298	0	0	0	0	0	0	0.000326397	0.000554899	0	0	0.0021796	0	0	0	0	0	0	0
	Multidrug__outer_membrane_protein	0.000221977	0	0	9.90818e-05	0	0	0	8.31317e-05	0	0	0	0	0	0	0	0	0	0.000390866	0	0	0	0	0	0	0.000557396
	Bacitracin__UppP	9.31508e-05	0	0	0	0	0	0	0	0	0	0	0	0	0.000148628	0.000126338	0	0.000107742	0	0.000171149	0	0	0	0	0	0
	Multidrug__RND_multidrug_efflux_transporter	0	0.000254609	0	0.00023488	0	0	0	0	0	0	0	0	0	0	0	3.1668e-05	0	8.10438e-05	0	0	8.61261e-05	0	0	0	0
	Others__pentapeptide_repeat_family_protein	0	0	0	0	0	0	0	0.000849391	0	0	0	0.000540893	0	0	0	0	0	0	0	0	0	0	0	0.00337873	0.000354806
	Tetracycline__TetA(G)	0	0	0	0.00426219	0	0	0	0	0.000174435	0	0	0	0.000377638	0	0	0	0	0	0	0	0	0	0	0	0.000173628
	Chloramphenicol__chloramphenicol_acetyltransferase	0	0	0	0.00022034	0	0	0	0	0	0	0	0.00015575	0.00340442	0	0	0.000157744	0	0	0	0	0	0	0	0	0
	Chloramphenicol__florfenicol_export_protein	0	0	0	0.0020565	0.000258198	0	0	0	0	0	0	0	8.86622e-05	0	0	0	7.44827e-05	0	0	0	0	0	0	0	0
	Beta-lactam__TEM-21	0	0	0	0.000322448	0.000364357	0	0	0.000272279	0	0	0	0	0	0	0.000123257	0	0	0	0	0	0	0	0	0	0
	Aminoglycoside__aminoglycoside_3-N-acetyltransferase	0	0	0	0.000165255	0	0	0	0.000252077	0	0	0	0	0	0	0	0	0	0	0	0	0	0	0	0.000148021	0.000909886
	Tetracycline__tetA(39)	0	0	0	0	0	0	0	0.000197334	0	0	0	0	0	0.00021018	0.00017866	0	0	0	0	0	0	0	0	0	0.000659438
	Multidrug__sdeY	0	0	0	0	0	0	0	0	0	5.28067e-05	0	0	0	0	0	0	0	2.93533e-05	0	0	0	2.336e-05	0.000420577	0	0
	Tetracycline__tetC	0	0	0	0	0	0	0	0	0.000165209	0	0	0	0.000361795	0.000104825	8.91053e-05	0	0	0	0	0	0	0	0	0	0
	Aminoglycoside__streptomycin_resistance_protein_A	0.000194644	0	0	0	0	0	0	0.000145791	0	0	0	0	0	0.000155282	0	0.000123605	0	0	0	0	0	0	0	0	0
	Multidrug__adeC	5.55197e-05	0	0.000172072	0	0	0	0	0	0	0	0	0	0.000229856	0	0	0	0	0.000132522	0	0	0	0	0	0	0
	Tetracycline__oxytetracycline_resistance_protein_otrA	0	0	0	0	0	0	0	0	0	0	9.02733e-05	4.99619e-05	0	0	0	0	0	0	0	9.12564e-05	5.31767e-05	0	0	0	0
	Aminoglycoside__aminoglycoside_2-adenylytransferase	0.000131067	0	0	0.00581298	0	0	0	0	0	0	0	0	0	0	0	0	0	0	0	0	0	0	0	0	0.000328061
	Chloramphenicol__catB2	0	0	0	0.000219296	0	0	0.000581175	0	0	0	0	0	0	0	0	0.000156996	0	0	0	0	0	0	0	0	0
	Macrolide-lincosamide-streptogramin__erythromycin_esterase_type_1	0	0	0	0	0	0	0	0	0.000322299	0	0	0	0.00185275	0.000204499	0	0	0	0	0	0	0	0	0	0	0
	Beta-lactam__OXA-2	0	0	0	0	0	0	0	0	0.000475274	0	0	0	0.000130102	0	0	0.000240045	0	0	0	0	0	0	0	0	0
	Beta-lactam__metallo_beta-lactamase	0	0	0	0	0	0	0.000325788	0	0.000265537	0	0	0	0	0	0	0	0	0.000120616	0	0	0	0	0	0	0
	Fosfomycin__rosB	0	0	0	0	0	0	0.000217425	0.00020783	0	0	0	0	0	0	0	0	0	0.000109496	0	0	0	0	0	0	0
	Beta-lactam__class_C_beta-lactamase	0.0001362	0.00026458	0	0	0	0	0	0	0	0	0	0	0	0	0	0	0	0.000241862	0	0	0	0	0	0	0
	Tetracycline__tetA(P)	0	0	0	0	0	0	0	0	0	0	0	0	0	9.88493e-05	0.000168051	0	0	0	0	0.000287859	0	0	0	0	0
	Vancomycin__vanR	0	0	0	0	0	0	0	0	0	0	0	0	0	0.000179378	0.000152477	0	0	0	0.000213936	0	0	0	0	0	0
	Tetracycline__tetracycline_efflux_protein	0	0	0	0	0	0	0	0	0	0	0	0	0	0.000104039	0	7.2156e-05	0	0	0	0	7.6932e-05	0	0	0	0
	Aminoglycoside__aminoglycoside_resistance_protein_A	7.90374e-05	0	0	0	0	0	0.000123867	0.0001184	0	0	0	0	0	0	0	0	0	0	0	0	0	0	0	0	0
	Others__ABC_transporter-related_protein	0.000163526	0	0	0	0	0	0	0	0	0	0	0	0	0	0	0	9.45698e-05	0	0	0	0.000110696	0	0	0	0
	Trimethoprim__dfrB6	0	0	0	0	0	0	0	0	0.00249068	0	0	0	0	0	0	0	0	0	0	0	0.000446985	0	0	0	0
	Macrolide-lincosamide-streptogramin__erythromycin_esterase	0	0	0	0	0	0	0	0	0	0	0	0	0.00202748	0.000508749	0	0	0	0	0	0	0	0	0	0	0
	Beta-lactam__IMP-18	0	0	0	0	0	0	0.0016549	0	0.000265537	0	0	0	0	0	0	0	0	0	0	0	0	0	0	0	0
	Beta-lactam__OXA-3	0	0	0	0	0	0	0	0	0.000237637	0	0	0	0.00117092	0	0	0	0	0	0	0	0	0	0	0	0
	Beta-lactam__OXA_type	0	0	0	0	0	0	0	0	0.000982589	0	0	0	0.000134488	0	0	0	0	0	0	0	0	0	0	0	0
	Multidrug__oprM	0	0	0	0	0	0	0	0	0	0	0	0	0	0	0	0.000886092	0	0	0	0	0.000145316	0	0	0	0
	Others__dimethyladenosine_transferase	0	0.000371188	0	0	0	0	0	0	0	0	0	0	0	0	0	0	0	0.000678632	0	0	0	0	0	0	0
	Macrolide-lincosamide-streptogramin__phosphotransferase_type_2	0	0	0	0	0	0	0	0	0	0	0	0	0.000475604	0	0	0	0	0	0	0.000199982	0	0	0	0	0
	Fosfomycin__fosB	0	0	0	0	0	0	0	0	0	0	0	0	0.000256486	0	0	0	0	0.000237521	0	0	0	0	0	0	0
	Aminoglycoside__streptomycin_resistance_protein_B	0.000280455	0	0	0	0	0	0	0	0	0	0	0	0	0	0	0	0	0	0	0	0	0	0	0	0.000233994
	Macrolide-lincosamide-streptogramin__ermFS	0	0	0	0	0	0	0	0	0	0	0	0	0.000134488	0.000311728	0	0	0	0	0	0	0	0	0	0	0
	Bacitracin__bacA	0	0	0.000278875	0	0	0	0	0	0	0	0	0	0	0	0	0	0	0	0	0	0.000121765	0	0	0	0
	Acriflavine__acrA	0	0	0	0	0	0	0	0	0	0.000139639	0	0	0.000179765	0	0	0	0	0	0	0	0	0	0	0	0
	Tetracycline__tetE	0	0.000249592	0	0	0	0	0	0	0	0	0	0	8.84438e-05	0	0	0	0	0	0	0	0	0	0	0	0
	Bacitracin__bcrA	0	0	0	0	0	0	0.000133147	0	0	0	0	0	0	0	0	0	0	0	0.000161671	0	0	0	0	0	0
	Beta-lactam__AmpC	0	0	0	0	0	0	0	0	0	0	0	0	0	0	0	0	0	0.000161452	0	0.00015821	0	0	0	0	0
	Others__rRNA_methyltransferase	0	0	0	0	0	0	0	0	0	0	0	0	0.000134488	0	0	0	0	0	0	0	0	0	0	0	0.000244511
	Beta-lactam__FOX-5	0	0	0	0	0	0	0	0	0	0	0	0	0	0	0	0	0	8.06209e-05	0	0	0	0	0	0	0.00034091
	Multidrug__outer_membrane_protein_TolC	0	0.000205964	0	0	0	0	0	0	0	0	0	0	0	0	0	0	0	0	0	0	7.14517e-05	0	0	0	0
	Vancomycin__vanA	0	0	0	0.00013451	0	0	0	0	0	0	0	0	0	0	0	0	0	0	0	0	0.00010265	0	0	0	0
	Tetracycline__TetA(C)	0	0	0	0	0	0	0	0	0	0	0	0	9.04487e-05	0.000104825	0	0	0	0	0	0	0	0	0	0	0
	Chloramphenicol__cmlA	0	0	0	0	0	0	0	0	0	0	0	0	8.54954e-05	9.90851e-05	0	0	0	0	0	0	0	0	0	0	0
	Multidrug__mdtG	0	0	0	0	0	0	0	0	0	0	0	0	0	0	0	0	0	7.51287e-05	0	0	8.63368e-05	0	0	0	0
	Multidrug__outer_membrane_efflux_protein	0	0	0	9.59989e-05	0	0	0	0	0	0	0	0	0	0	0	0	0	6.41013e-05	0	0	0	0	0	0	0
	Tetracycline__tetB(P)	0	0	0	0	0	0	0	0	0	0	0	0	0	6.293e-05	5.3509e-05	0	0	0	0	0	0	0	0	0	0
	Trimethoprim__dihydrofolate_reductase	0	0	0	0	0	0	0	0	0	0	0	0	0.00114529	0	0	0	0	0	0	0	0	0	0	0	0
	Chloramphenicol__floR	0	0	0	0.0015995	0	0	0	0	0	0	0	0	0	0	0	0	0	0	0	0	0	0	0	0	0
	Trimethoprim__dhfrA5	0	0	0	0	0	0	0	0	0	0	0	0	0.00100677	0	0	0	0	0	0	0	0	0	0	0	0
	Chloramphenicol__florfenicol_resistance_protein	0	0	0	0.000914001	0	0	0	0	0	0	0	0	0	0	0	0	0	0	0	0	0	0	0	0	0
	Multidrug__adeA	0	0	0	0	0	0	0	0	0	0	0	0	0	0	0	0	0	0.000621638	0	0	0	0	0	0	0
	Tetracycline__tetA(E)	0	0.000499184	0	0	0	0	0	0	0	0	0	0	0	0	0	0	0	0	0	0	0	0	0	0	0
	Trimethoprim__Dhfr	0	0	0	0	0	0	0	0	0	0	0	0	0.000366409	0	0	0	0	0	0	0	0	0	0	0	0
	Macrolide-lincosamide-streptogramin__phosphotransferase_K	0	0	0	0	0	0	0	0	0	0	0	0	0.000350894	0	0	0	0	0	0	0	0	0	0	0	0
	Beta-lactam__beta-lactamase_II	0	0	0	0	0	0	0	0	0	0	0	0	0	0	0	0	0	0	0	0	0	0	0	0.000318814	0
	Beta-lactam__IMP_type	0	0	0	0	0	0	0.00033098	0	0	0	0	0	0	0	0	0	0	0	0	0	0	0	0	0	0
	Tetracycline__tetX	0	0	0	0	0	0	0	0	0	0	0	0	0	0	0.000364221	0	0	0	0	0	0	0	0	0	0
	Vancomycin__vanRB	0	0	0	0	0.00047532	0	0	0	0	0	0	0	0	0	0	0	0	0	0	0	0	0	0	0	0
	Aminoglycoside__aminoglycoside_bifunctional_3-adenylytransferase-6-acetyltransferase	0	0	0	0	0	0	0	0	0	0	0	0	0.000309552	0	0	0	0	0	0	0	0	0	0	0	0
	Tetracycline__tetQ	0	0	0	0	0	0	0	0	0	0	0	0	0	0	0	0	0	0	0	0	0.000108668	0	0	0	0
	Beta-lactam__OXA-28	0	0	0	0	0	0	0	0	0	0	0	0	0.000268974	0	0	0	0	0	0	0	0	0	0	0	0
	Tetracycline__tetA(33)	0	0	0	0	0	0	0	0	0	0	0	0	0.00026403	0	0	0	0	0	0	0	0	0	0	0	0
	Fosfomycin__fosX	0	0	0	0	0	0	0	0	0	0	0	0	0	0	0	0	0	0	0	0	0.000287088	0	0	0	0
	Beta-lactam__GES-4	0	0	0	0	0	0	0	0	0	0	0	0	0.000249362	0	0	0	0	0	0	0	0	0	0	0	0
	Others__tetracenomycin_C_efflux_protein	0	0	0	0	0	0	0	0	0	0	0	0	0	0	0	0	0	0	0	0	0.000262176	0	0	0	0
	Macrolide-lincosamide-streptogramin__lincosamide_nucleotidyltransferase	0	0	0	0	0	0	0	0	0	0	0	0	0	0	0	0	0	0	0	0.000226098	0	0	0	0	0
	Aminoglycoside__aminoglycoside_6-phosphotransferase	0	0	0	0	0	0	0	0	0	0	0	0	0	0	0	0	0	0	0	0.000218753	0	0	0	0	0
	Trimethoprim__DfrA	0	0	0	0	0	0	0	0	0	0	0	0	0.000196219	0	0	0	0	0	0	0	0	0	0	0	0
	Vancomycin__vanZ	0	0	0	0	0	0	0	0	0	0	0	0	0	0	0	0	0	0	0	0	0.000217974	0	0	0	0
	Vancomycin__vanX	0	0	0	0.000227937	0	0	0	0	0	0	0	0	0	0	0	0	0	0	0	0	0	0	0	0	0
	Others__GCN5-related_N-acetyltransferase	0	0	0	0.000222459	0	0	0	0	0	0	0	0	0	0	0	0	0	0	0	0	0	0	0	0	0
	Beta-lactam__IMP-20	0	0	0	0	0	0	0.00016549	0	0	0	0	0	0	0	0	0	0	0	0	0	0	0	0	0	0
	Beta-lactam__IMP-24	0	0	0	0	0	0	0.00016549	0	0	0	0	0	0	0	0	0	0	0	0	0	0	0	0	0	0
	Chloramphenicol__catB3	0	0	0	0	0	0	0	0	0	0	0	0	0.00017018	0	0	0	0	0	0	0	0	0	0	0	0
	Aminoglycoside__aminoglycoside_resistance_protein	0.000170472	0	0	0	0	0	0	0	0	0	0	0	0	0	0	0	0	0	0	0	0	0	0	0	0
	Chloramphenicol__cmxA	0	0	0	0	0	0	0	0	0	0	0	0	0	0	0.000180484	0	0	0	0	0	0	0	0	0	0
	Macrolide-lincosamide-streptogramin__macrolide-lincosamide-streptogramin_B_resistance_protein	0	0	0	0	0	0	0	0	0	0	0	0	0	0	0	0	0	0	0	0	0	0	0	0	0.000267559
	Beta-lactam__CAZ-7	0	0	0	0	0	0	0	0.000136139	0	0	0	0	0	0	0	0	0	0	0	0	0	0	0	0	0
	Chloramphenicol__chloramphenicol_resistance_pump_Cmr	0	0	0	0	0	0	0	0	0	0.000134894	0	0	0	0	0	0	0	0	0	0	0	0	0	0	0
	Beta-lactam__MOX-4	0	0	0	0	0	0	0	0	0	0	0	0	0	0	0	0	0	0	0	0.00015821	0	0	0	0	0
	Beta-lactam__OCH-8	0	0	0	0	0	0	0	0	0	0	0	0	0	0	0	0	0	0	0	0.000154973	0	0	0	0	0
	Beta-lactam__LCR-1	0	0	0	0	0	0	0	0	0	0	0	0	0.000137579	0	0	0	0	0	0	0	0	0	0	0	0
	Aminoglycoside__aminoglycoside_3-phosphotransferase	0	0	0	0	0	0	0	0	0	0	0	0	0	0	0	0	0	0	0	0	0	0	0	0	0.000241793
	Beta-lactam__OXA-11	0	0	0	0	0	0	0	0	0	0	0	0	0.000134488	0	0	0	0	0	0	0	0	0	0	0	0
	Beta-lactam__OXA-46	0	0	0	0	0	0	0	0	0	0	0	0	0.000134488	0	0	0	0	0	0	0	0	0	0	0	0
	Beta-lactam__OXA-15	0	0	0	0	0	0	0	0	0	0	0	0	0.000130102	0	0	0	0	0	0	0	0	0	0	0	0
	Macrolide-lincosamide-streptogramin__lmrB	0	0	0	0	0	0	0	0	0	0	0	0	0	0	0.000147395	0	0	0	0	0	0	0	0	0	0
	Macrolide-lincosamide-streptogramin__ermG	0	0	0	0	0	0	0	0	0	0	0	0	0	0	0.000144387	0	0	0	0	0	0	0	0	0	0
	Beta-lactam__GES-5	0	0	0	0	0	0	0	0	0	0	0	0	0.000124681	0	0	0	0	0	0	0	0	0	0	0	0
	Aminoglycoside__streptomycin_adenylyltransferase	0	0	0	0	0	0	0	0	0	0	0	0	0	0	0	0	0	0	0	0	0.000136868	0	0	0	0
	Beta-lactam__VEB-1	0	0	0	0	0	0	0	0	0	0	0	0	0.000119694	0	0	0	0	0	0	0	0	0	0	0	0
	Beta-lactam__OXA-129	0	0	0	0	0	0	0	0	0	0	0	0	0	0	0.000131996	0	0	0	0	0	0	0	0	0	0
	Aminoglycoside__streptomycin_adenyltransferase	0	0	0	0.000137304	0	0	0	0	0	0	0	0	0	0	0	0	0	0	0	0	0	0	0	0	0
	Vancomycin__vanH	0	0	0	0	0	0	0	0	0	0	0	0	0	0	0	0	0	0	0	0	0.000109325	0	0	0	0
	Beta-lactam__OXA-5	9.73222e-05	0	0	0	0	0	0	0	0	0	0	0	0	0	0	0	0	0	0	0	0	0	0	0	0
	Multidrug__membrane_fusion_protein_of_efflux_pump	0	0	0	0.000117143	0	0	0	0	0	0	0	0	0	0	0	0	0	0	0	0	0	0	0	0	0
	Aminoglycoside__streptomycin_3-phosphotransferase	0	0	0	0	0	0	0	0	0	0	0	0	0	0	0	0	0	0	0	0	0	9.19974e-05	0	0	0
	Chloramphenicol__cmlA1	0	0	0	0	0	0	0	0	0	0	0	0	0	9.90851e-05	0	0	0	0	0	0	0	0	0	0	0
	Tetracycline__inactivating_enzyme	0	0	0	0	0	0	0	0	0	0	0	0	0	0	9.33371e-05	0	0	0	0	0	0	0	0	0	0
	Multidrug__smeC	0	0	0	9.80322e-05	0	0	0	0	0	0	0	0	0	0	0	0	0	0	0	0	0	0	0	0	0
	Others__RND_efflux_system_outer_membrane_lipoprotein	0	0	0	9.80322e-05	0	0	0	0	0	0	0	0	0	0	0	0	0	0	0	0	0	0	0	0	0
	Vancomycin__vanS	6.70495e-05	0	0	0	0	0	0	0	0	0	0	0	0	0	0	0	0	0	0	0	0	0	0	0	0
	Beta-lactam__cephalosporinase	0	0	0	0	0	0	0	0	0	0	0	0	0	0	0	0	0	8.06209e-05	0	0	0	0	0	0	0
	Beta-lactam__extended_spectrum_beta_lactamase	0	0	0	0	0	0	0	0	0	0	0	0	0	0	0	0	0	8.06209e-05	0	0	0	0	0	0	0
	Multidrug__(bicyclomycin)multidrug_efflux_system	0	0	0	0	0	0	0	0	0	0	0	0	0	0	0	0	0	7.77467e-05	0	0	0	0	0	0	0
	Tetracycline__tetO	0	0	0	0	0	0	0	0	0	0	0	0	0	0	0	0	0	0	0	0	0	0	0	0	0.000102032
	Tetracycline__ribosomal_protection_tetracycline_resistance_protein	0	0	0	0	0	0	0	0	0	0	0	0	0	6.49553e-05	0	0	0	0	0	0	0	0	0	0	0
	Multidrug__oprJ	0	0	0	0	0	0	0	0	0	0	0	0	0	0	0	6.9048e-05	0	0	0	0	0	0	0	0	0
	Tetracycline__Tet32	0	0	0	0	0	0	0	0	0	0	0	0	0	0	0	0	0	0	0	0	5.51833e-05	0	0	0	0
	Multidrug__putative_transport_system_permease_protein	0	0	0	0	0	0	0	0	0	0	0	0	0	0	0	6.3672e-05	0	0	0	0	0	0	0	0	0
	Tetracycline__TetP	0	0	0	0	0	0	0	0	0	0	0	0	0	0	5.4166e-05	0	0	0	0	0	0	0	0	0	0
	Diversity	60	43	42	65	39	41	58	57	54	38	16	39	88	61	56	56	36	65	44	41	59	46	37	37	51
