# Supplementary material for: Catalogue of antibiotic resistome and host-tracking in drinking water deciphered by a large scale survey
Source: Microbiome. 2017 Nov 28;5:154. doi: 10.1186/s40168-017-0369-0 (PMC5704573; doi:10.1186/s40168-017-0369-0)
Supplement: Additional file 1: S1. — Data filtration. S2. Illumina MiSeq sequencing for 16S rRNA genes. S3. Co-occurrence patterns among ARGs. Table S1. Basic information about drinking water samples. Table S2. Information about 16S rRNA gene analysis in drinking water samples. Table S3. The primers (including barcode, pad, and linker) used for 16S rRNA gene amplification. Table S4. Detected ARG types and corresponding abundances in drinking water. Table S5. Detected ARG subtypes and corresponding abundances in drinking water. Table S6. The resistance level in drinking water samples. Table S7. Abundance and frequency of ARG types in drinking water samples. Table S8. Co-occurring ARGs subtypes of network modules. Table S9. Basic information about 56 environmental samples for comparison of ARGs with drinking water samples. Table S10. Occurrence of 9 generalist ARG subtypes that were prevalent in drinking water. Table S11. Assembly statistics for drinking water metagenomic sequencing data. Table S12. Types and subtypes of ARGs carried by ACCs and their occurrence in drinking water. Table S13. Bacterial taxonomy of ARG-carrying contigs in the lowest annotation level and ARGs they carried. Table S14. Bacterial OTUs and their abundances in drinking water. Figure S1. Collection locations of drinking water samples. Figure S2. Cluster analysis of drinking water metagenomes based on abundance of ARG subtypes (Euclidean). Figure S3. Abundance of the top 50 ARG subtypes detected in tap water samples. Figure S4. Correlation-based network statistical analysis reveals co-occurrence patterns among ARG subtypes. Figure S5. Two-dimensional principal coordinate analysis plots show the ARG composition differences among the 81 environmental samples from 8 ecosystems. Figure S6. Two-dimensional principal coordinate analysis plots show the microbial community difference among tap water samples. (ZIP 3889 kb) [file 40168_2017_369_MOESM1_ESM.zip › Additional file 4_20170806.xlsx]

## Sheet: Table S13
	Table S13 Bacterial taxonomy of ARG-carrying contigs in lowest annotation level and ARGs they carried.
	Contig ID	Genus	ARGs carried
	S02_contig_38744	Acidovorax	Bacitracin-undecaprenol kinase
	S07_contig_58906	Acidovorax	Bacitracin-undecaprenyl-diphosphatase
	S07_contig_77006	Acidovorax	Bacitracin-undecaprenyl-diphosphatase
	S15_contig_115188	Acidovorax	Bacitracin-undecaprenyl-diphosphatase
	S15_contig_143142	Acidovorax	Multidrug-bpeF
	S15_contig_2247	Acidovorax	Bacitracin-undecaprenol kinase
	S15_contig_54409	Acidovorax	Bacitracin-undecaprenol kinase
	S18_contig_52356	Acinetobacter	Multidrug-hydrophobe_amphiphile efflux-1 (HAE1) family protein
	S18_contig_9663	Acinetobacter	Multidrug-bpeF
	S13_contig_108203	Acinetobacter	Aminoglycoside-6-N-acetyltransferase
	S07_contig_94663	Acinetobacter	Multidrug-bpeF
	S18_contig_38035	Aeromonas	Bacitracin-undecaprenyl-diphosphatase
	S18_contig_4220	Aeromonas	Multidrug-sdeY
	S18_contig_54313	Aeromonas	Others-UDP-glucuronic acid decarboxylase_UDP-4-amino-4-deoxy-L-arabinose formyltransferase
	S18_contig_55560	Aeromonas	Bacitracin-undecaprenyl-diphosphatase
	S18_contig_67481	Aeromonas	Beta-lactam-class B beta-lactamase
	S24_contig_1292	Methylobacterium	Bacitracin-bacitracin resistance protein
	S24_contig_726	Methylobacterium	Bacitracin-bacitracin resistance protein
	S23_contig_947	Methylobacterium	Bacitracin-bacitracin resistance protein
	S19_contig_10616	Methylobacterium	Multidrug-multidrug efflux protein
	S19_contig_53193	Methylobacterium	Bacitracin-undecaprenol kinase
	S25_contig_1662	Methylobacterium	Bacitracin-bacitracin resistance protein
	S03_contig_11654	Methyloversatilis	Multidrug-bpeF
	S03_contig_51015	Methyloversatilis	Multidrug-hydrophobe_amphiphile efflux-1 (HAE1) family protein
	S03_contig_51044	Methyloversatilis	Multidrug-hydrophobe_amphiphile efflux-1 (HAE1) family protein
	S03_contig_7160	Methyloversatilis	Multidrug-hydrophobe_amphiphile efflux-1 (HAE1) family protein
	S24_contig_1072	Mycobacterium	Aminoglycoside-2-N-acetyltransferase
	S24_contig_1948	Mycobacterium	Others-hypothetical protein
	S08_contig_141387	Mycobacterium	Aminoglycoside-2-N-acetyltransferase
	S08_contig_60202	Mycobacterium	Others-hypothetical protein
	S08_contig_90700	Mycobacterium	Aminoglycoside-2-N-acetyltransferase
	S19_contig_19541	Polaromonas	Bacitracin-undecaprenyl-diphosphatase
	S03_contig_40802	Polaromonas	Bacitracin-undecaprenol kinase
	S16_contig_112	Pseudomonas	Bacitracin-undecaprenol kinase
	S16_contig_255	Pseudomonas	Multidrug-hydrophobe_amphiphile efflux-1 (HAE1) family protein
	S16_contig_260	Pseudomonas	Multidrug-multidrug efflux protein
	S16_contig_300	Pseudomonas	Multidrug-hydrophobe_amphiphile efflux-1 (HAE1) family protein
	S16_contig_3283	Pseudomonas	Multidrug-multidrug efflux protein
	S16_contig_403	Pseudomonas	Bacitracin-undecaprenol kinase
	S16_contig_41	Pseudomonas	Multidrug-multidrug efflux protein
	S16_contig_45	Pseudomonas	Multidrug-multidrug efflux protein
	S06_contig_12212	Pseudomonas	Multidrug-hydrophobe_amphiphile efflux-1 (HAE1) family protein
	S06_contig_13885	Pseudomonas	Bacitracin-undecaprenyl-diphosphatase
	S06_contig_156516	Pseudomonas	Bacitracin-undecaprenyl-diphosphatase
	S06_contig_157765	Pseudomonas	Multidrug-multidrug efflux protein
	S06_contig_17115	Pseudomonas	Bacitracin-undecaprenyl-diphosphatase
	S06_contig_175881	Pseudomonas	Multidrug-hydrophobe_amphiphile efflux-1 (HAE1) family protein
	S06_contig_175954	Pseudomonas	Multidrug-hydrophobe_amphiphile efflux-1 (HAE1) family protein
	S06_contig_180598	Pseudomonas	Multidrug-multidrug efflux protein
	S06_contig_180611	Pseudomonas	Multidrug-multidrug efflux protein
	S06_contig_2130	Pseudomonas	Multidrug-multidrug efflux protein
	S06_contig_22468	Pseudomonas	Multidrug-mexF
	S06_contig_38072	Pseudomonas	Multidrug-multidrug efflux protein
	S06_contig_41648	Pseudomonas	Multidrug-multidrug efflux protein
	S06_contig_4527	Pseudomonas	Multidrug-hydrophobe_amphiphile efflux-1 (HAE1) family protein
	S06_contig_51898	Pseudomonas	Multidrug-hydrophobe_amphiphile efflux-1 (HAE1) family protein
	S06_contig_60609	Pseudomonas	Multidrug-oprN
	S06_contig_69117	Pseudomonas	Multidrug-hydrophobe_amphiphile efflux-1 (HAE1) family protein
	S06_contig_70602	Pseudomonas	Multidrug-multidrug efflux protein
	S06_contig_90260	Pseudomonas	Multidrug-multidrug efflux protein
	S06_contig_91069	Pseudomonas	Multidrug-mexE
	S06_contig_108777	Pseudomonas	Multidrug-hydrophobe_amphiphile efflux-1 (HAE1) family protein
	S06_contig_12741	Pseudomonas	Multidrug-hydrophobe_amphiphile efflux-1 (HAE1) family protein
	S06_contig_13254	Pseudomonas	Multidrug-multidrug efflux protein
	S06_contig_141253	Pseudomonas	Multidrug-mexF
	S06_contig_1452	Pseudomonas	Multidrug-multidrug efflux protein
	S06_contig_165215	Pseudomonas	Multidrug-multidrug efflux protein
	S06_contig_25717	Pseudomonas	Multidrug-mexF
	S06_contig_26208	Pseudomonas	Multidrug-hydrophobe_amphiphile efflux-1 (HAE1) family protein
	S06_contig_313	Pseudomonas	Multidrug-multidrug efflux protein
	S06_contig_35702	Pseudomonas	Multidrug-hydrophobe_amphiphile efflux-1 (HAE1) family protein
	S06_contig_366	Pseudomonas	Multidrug-hydrophobe_amphiphile efflux-1 (HAE1) family protein
	S06_contig_49230	Pseudomonas	Multidrug-hydrophobe_amphiphile efflux-1 (HAE1) family protein
	S06_contig_55702	Pseudomonas	Multidrug-multidrug efflux protein
	S06_contig_59431	Pseudomonas	Bacitracin-undecaprenyl-diphosphatase
	S06_contig_60734	Pseudomonas	Bacitracin-undecaprenyl-diphosphatase
	S06_contig_79851	Pseudomonas	Multidrug-multidrug efflux protein
	S06_contig_9654	Pseudomonas	Bacitracin-undecaprenyl-diphosphatase
	S04_contig_25	Pseudomonas	Bacitracin-undecaprenyl-diphosphatase
	S04_contig_432	Pseudomonas	Multidrug-multidrug efflux protein
	S04_contig_452	Pseudomonas	Multidrug-hydrophobe_amphiphile efflux-1 (HAE1) family protein
	S02_contig_127041	Pseudomonas	Multidrug-hydrophobe_amphiphile efflux-1 (HAE1) family protein
	S02_contig_132866	Pseudomonas	Multidrug-hydrophobe_amphiphile efflux-1 (HAE1) family protein
	S02_contig_14026	Pseudomonas	Multidrug-oprN
	S02_contig_162639	Pseudomonas	Multidrug-multidrug efflux protein
	S02_contig_173904	Pseudomonas	Multidrug-multidrug efflux protein
	S02_contig_18830	Pseudomonas	Multidrug-multidrug efflux protein
	S02_contig_20055	Pseudomonas	Multidrug-hydrophobe_amphiphile efflux-1 (HAE1) family protein
	S02_contig_210664	Pseudomonas	Others-hypothetical protein
	S02_contig_4259	Pseudomonas	Bacitracin-undecaprenyl-diphosphatase
	S02_contig_46380	Pseudomonas	Multidrug-mexF
	S02_contig_6565	Pseudomonas	Multidrug-hydrophobe_amphiphile efflux-1 (HAE1) family protein
	S02_contig_7091	Pseudomonas	Multidrug-multidrug efflux protein
	S19_contig_131016	Pseudomonas	Multidrug-hydrophobe_amphiphile efflux-1 (HAE1) family protein
	S19_contig_17775	Pseudomonas	Multidrug-multidrug efflux protein
	S19_contig_280	Pseudomonas	Multidrug-multidrug efflux protein
	S19_contig_31001	Pseudomonas	Multidrug-multidrug efflux protein
	S19_contig_3493	Pseudomonas	Bacitracin-undecaprenyl-diphosphatase
	S19_contig_4614	Pseudomonas	Bacitracin-undecaprenyl-diphosphatase
	S19_contig_6652	Pseudomonas	Multidrug-hydrophobe_amphiphile efflux-1 (HAE1) family protein
	S19_contig_727	Pseudomonas	Multidrug-multidrug efflux protein
	S19_contig_88082	Pseudomonas	Multidrug-hydrophobe_amphiphile efflux-1 (HAE1) family protein
	S19_contig_882	Pseudomonas	Multidrug-hydrophobe_amphiphile efflux-1 (HAE1) family protein
	S19_contig_890	Pseudomonas	Bacitracin-undecaprenyl-diphosphatase
	S19_contig_19101	Pseudomonas	Multidrug-multidrug efflux protein
	S19_contig_205	Pseudomonas	Sulfonamide-dihydropteroate synthase_sul2
	S19_contig_519	Pseudomonas	Bacitracin-undecaprenyl-diphosphatase
	S19_contig_56071	Pseudomonas	Multidrug-multidrug efflux protein
	S19_contig_5876	Pseudomonas	Multidrug-multidrug efflux protein
	S19_contig_7557	Pseudomonas	Bacitracin-undecaprenyl-diphosphatase
	S01_contig_191439	Pseudomonas	Multidrug-multidrug efflux protein
	S05_contig_124064	Pseudomonas	Multidrug-mexF
	S05_contig_146	Pseudomonas	Multidrug-multidrug efflux protein
	S05_contig_376	Pseudomonas	Multidrug-mexF
	S05_contig_5364	Pseudomonas	Multidrug-multidrug efflux protein
	S05_contig_5588	Pseudomonas	Bacitracin-undecaprenyl-diphosphatase
	S07_contig_179743	Pseudomonas	Multidrug-hydrophobe_amphiphile efflux-1 (HAE1) family protein
	S20_contig_104	Pseudomonas	Multidrug-hydrophobe_amphiphile efflux-1 (HAE1) family protein
	S20_contig_203	Pseudomonas	Bacitracin-undecaprenyl-diphosphatase
	S20_contig_315	Pseudomonas	Multidrug-hydrophobe_amphiphile efflux-1 (HAE1) family protein
	S20_contig_67	Pseudomonas	Multidrug-multidrug efflux protein
	S03_contig_109693	Pseudomonas	Multidrug-multidrug efflux protein
	S03_contig_34841	Pseudomonas	Multidrug-hydrophobe_amphiphile efflux-1 (HAE1) family protein		Taxonomy
	S03_contig_79728	Pseudomonas	Multidrug-mexF	Phylum	Class	Family
	S24_contig_6996	Unclassified	Sulfonamide-dihydropteroate synthase_sul2		Gammaproteobacteria
	S18_contig_22613	Unclassified	Multidrug-ceoB	Proteobacteria
	S18_contig_50715	Unclassified	Multidrug-bpeF	Proteobacteria
	S18_contig_59158	Unclassified	Bacitracin-undecaprenol kinase
	S16_contig_10	Unclassified	Multidrug-multidrug efflux protein
	S16_contig_123627	Unclassified	Sulfonamide-dihydropteroate synthetase_sul1
	S16_contig_131360	Unclassified	Aminoglycoside-acetyltransferase		Gammaproteobacteria
	S16_contig_20023	Unclassified	Bacitracin-undecaprenol kinase
	S16_contig_26195	Unclassified	Multidrug-hydrophobe_amphiphile efflux-1 (HAE1) family protein	Proteobacteria
	S16_contig_69474	Unclassified	Multidrug-transporter			Oxalobacteraceae
	S09_contig_56752	Unclassified	Sulfonamide-sul1
	S09_contig_68325	Unclassified	Sulfonamide-dihydropteroate synthase_sul2		Gammaproteobacteria
	S09_contig_106427	Unclassified	Beta-lactam-OXA-2	Proteobacteria
	S09_contig_188104	Unclassified	Bacitracin-undecaprenol kinase	Proteobacteria
	S09_contig_22753	Unclassified	Sulfonamide-dihydropteroate synthase_sul2		Gammaproteobacteria
	S09_contig_5524	Unclassified	Sulfonamide-dihydropteroate synthetase_sul1
	S06_contig_5507	Unclassified	Bacitracin-undecaprenyl-diphosphatase			Oxalobacteraceae
	S22_contig_104472	Unclassified	Bacitracin-undecaprenyl-diphosphatase		Betaproteobacteria
	S22_contig_44783	Unclassified	Bacitracin-undecaprenyl-diphosphatase
	S22_contig_55918	Unclassified	Bacitracin-undecaprenol kinase
	S04_contig_10434	Unclassified	Bacitracin-undecaprenol kinase			Rhodocyclaceae
	S04_contig_1160	Unclassified	Aminoglycoside-2-adenylytransferase	Proteobacteria
	S04_contig_12753	Unclassified	Bacitracin-undecaprenol kinase			Comamonadaceae
	S04_contig_25175	Unclassified	Bacitracin-undecaprenol kinase			Comamonadaceae
	S04_contig_583	Unclassified	Chloramphenicol-chloramphenicol and florfenicol resistance protein_exporter	Proteobacteria
	S04_contig_69880	Unclassified	Bacitracin-undecaprenol kinase			Rhodocyclaceae
	S04_contig_80	Unclassified	Bacitracin-undecaprenyl-diphosphatase
	S04_contig_804	Unclassified	Sulfonamide-dihydropteroate synthase_sul2		Gammaproteobacteria
	S04_contig_878	Unclassified	Bacitracin-undecaprenyl-diphosphatase
	S04_contig_8909	Unclassified	Bacitracin-undecaprenol kinase			Comamonadaceae
	S02_contig_121144	Unclassified	Bacitracin-undecaprenol kinase
	S02_contig_136464	Unclassified	Multidrug-hydrophobe_amphiphile efflux-1 (HAE1) family protein
	S02_contig_18267	Unclassified	Bacitracin-undecaprenyl-diphosphatase			Comamonadaceae
	S02_contig_45462	Unclassified	Multidrug-mexF			Pseudomonadaceae
	S02_contig_57144	Unclassified	Multidrug-mexF			Pseudomonadaceae
	S02_contig_61864	Unclassified	Multidrug-mexF
	S14_contig_113055	Unclassified	Sulfonamide-dihydropteroate synthase_sul2
	S14_contig_305	Unclassified	Bacitracin-undecaprenol kinase
	S14_contig_47299	Unclassified	Sulfonamide-dihydropteroate synthetase_sul1		Gammaproteobacteria
	S14_contig_84904	Unclassified	Bacitracin-undecaprenol kinase
	S14_contig_85388	Unclassified	Bacitracin-undecaprenyl-diphosphatase			Comamonadaceae
	S14_contig_94594	Unclassified	Bacitracin-undecaprenyl-diphosphatase			Comamonadaceae
	S14_contig_99008	Unclassified	Bacitracin-undecaprenyl-diphosphatase			Comamonadaceae
	S21_contig_27700	Unclassified	Bacitracin-undecaprenyl-diphosphatase			Comamonadaceae
	S21_contig_31417	Unclassified	Bacitracin-undecaprenol kinase
	S21_contig_32226	Unclassified	Bacitracin-undecaprenol kinase
	S21_contig_4153	Unclassified	Bacitracin-undecaprenyl-diphosphatase			Comamonadaceae
	S21_contig_754	Unclassified	Bacitracin-undecaprenyl-diphosphatase			Comamonadaceae
	S23_contig_52480	Unclassified	Multidrug-hydrophobe_amphiphile efflux-1 (HAE1) family protein	Proteobacteria
	S23_contig_54792	Unclassified	Multidrug-mexF		Betaproteobacteria
	S23_contig_23005	Unclassified	Multidrug-hydrophobe_amphiphile efflux-1 (HAE1) family protein		Betaproteobacteria
	S19_contig_116589	Unclassified	Bacitracin-undecaprenol kinase	Proteobacteria
	S19_contig_118025	Unclassified	Sulfonamide-sul1
	S19_contig_2400	Unclassified	Multidrug-hydrophobe_amphiphile efflux-1 (HAE1) family protein
	S19_contig_2603	Unclassified	Sulfonamide-dihydropteroate synthase_sul2		Gammaproteobacteria
	S19_contig_36613	Unclassified	Bacitracin-undecaprenyl-diphosphatase
	S19_contig_37622	Unclassified	Bacitracin-undecaprenol kinase			Comamonadaceae
	S19_contig_3889	Unclassified	Bacitracin-undecaprenol kinase			Comamonadaceae
	S19_contig_48644	Unclassified	Bacitracin-undecaprenol kinase			Comamonadaceae
	S19_contig_62903	Unclassified	Bacitracin-undecaprenol kinase			Comamonadaceae
	S19_contig_97588	Unclassified	Bacitracin-undecaprenyl-diphosphatase
	S19_contig_10495	Unclassified	Bacitracin-undecaprenyl-diphosphatase
	S19_contig_108443	Unclassified	Bacitracin-undecaprenyl-diphosphatase
	S19_contig_157063	Unclassified	Multidrug-hydrophobe_amphiphile efflux-1 (HAE1) family protein	Proteobacteria
	S19_contig_1732	Unclassified	Multidrug-hydrophobe_amphiphile efflux-1 (HAE1) family protein
	S19_contig_18330	Unclassified	Bacitracin-undecaprenol kinase			Comamonadaceae
	S19_contig_47436	Unclassified	Bacitracin-undecaprenol kinase
	S19_contig_47504	Unclassified	Bacitracin-undecaprenol kinase	Proteobacteria
	S19_contig_52053	Unclassified	Bacitracin-undecaprenyl-diphosphatase		Betaproteobacteria
	S19_contig_619	Unclassified	Multidrug-hydrophobe_amphiphile efflux-1 (HAE1) family protein
	S19_contig_68199	Unclassified	Others-unnamed protein
	S19_contig_81792	Unclassified	Sulfonamide-dihydropteroate synthetase_sul1
	S13_contig_106272	Unclassified	Tetracycline-TetA(C)
	S13_contig_128866	Unclassified	Erythromycin-erythromycin esterase	Proteobacteria
	S13_contig_153198	Unclassified	Multidrug-mexF
	S13_contig_162070	Unclassified	Aminoglycoside-streptomycin 3-adenylyltansferase_aad(9)
	S13_contig_162484	Unclassified	Chloramphenicol-cmlA9
	S13_contig_183363	Unclassified	Bacitracin-undecaprenyl-diphosphatase			Comamonadaceae
	S13_contig_189273	Unclassified	Tetracycline-TetA(G)	Proteobacteria
	S13_contig_19749	Unclassified	Bacitracin-undecaprenol kinase		Betaproteobacteria
	S13_contig_205796	Unclassified	Sulfonamide-dihydropteroate synthase_sul2	Proteobacteria
	S13_contig_22662	Unclassified	Chloramphenicol-chloramphenicol acetyltransferase	Proteobacteria
	S13_contig_24263	Unclassified	Sulfonamide-dihydropteroate synthetase_sul1
	S13_contig_25314	Unclassified	Bacitracin-undecaprenol kinase		Betaproteobacteria
	S13_contig_3300	Unclassified	Bacitracin-undecaprenol kinase			Comamonadaceae
	S13_contig_3609	Unclassified	Bacitracin-undecaprenol kinase			Comamonadaceae
	S13_contig_37407	Unclassified	Erythromycin-erythromycin esterase		Gammaproteobacteria
	S13_contig_37861	Unclassified	Sulfonamide-sul1
	S13_contig_48645	Unclassified	Bacitracin-undecaprenol kinase		Betaproteobacteria
	S13_contig_64868	Unclassified	Beta-lactam-class A beta-lactamase
	S13_contig_6544	Unclassified	Bacitracin-undecaprenol kinase		Betaproteobacteria
	S13_contig_8159	Unclassified	Sulfonamide-dihydropteroate synthase_sul2		Gammaproteobacteria
	S13_contig_82244	Unclassified	Bacitracin-undecaprenol kinase			Comamonadaceae
	S10_contig_43759	Unclassified	Multidrug-hydrophobe_amphiphile efflux-1 (HAE1) family protein			Bradyrhizobiaceae
	S10_contig_66821	Unclassified	Multidrug-ceoB			Bradyrhizobiaceae
	S10_contig_8660	Unclassified	Bacitracin-undecaprenyl-diphosphatase	Proteobacteria
	S17_contig_151286	Unclassified	Bacitracin-undecaprenol kinase		Betaproteobacteria
	S17_contig_152406	Unclassified	Bacitracin-undecaprenol kinase			Comamonadaceae
	S17_contig_172906	Unclassified	Bacitracin-undecaprenyl-diphosphatase			Comamonadaceae
	S17_contig_3623	Unclassified	Bacitracin-undecaprenol kinase			Comamonadaceae
	S17_contig_51761	Unclassified	Bacitracin-undecaprenol kinase			Comamonadaceae
	S17_contig_73589	Unclassified	Bacitracin-undecaprenol kinase			Comamonadaceae
	S17_contig_84354	Unclassified	Bacitracin-undecaprenol kinase			Comamonadaceae
	S17_contig_87633	Unclassified	Bacitracin-undecaprenol kinase			Comamonadaceae
	S25_contig_38678	Unclassified	Aminoglycoside-2-N-acetyltransferase	Proteobacteria
	S01_contig_116354	Unclassified	Bacitracin-undecaprenol kinase	Proteobacteria
	S01_contig_15443	Unclassified	Sulfonamide-dihydropteroate synthase_sul2		Gammaproteobacteria
	S01_contig_193366	Unclassified	Others-RND protein			Oxalobacteraceae
	S01_contig_2623	Unclassified	Bacitracin-undecaprenol kinase
	S01_contig_41113	Unclassified	Bacitracin-undecaprenol kinase			Comamonadaceae
	S01_contig_56901	Unclassified	Bacitracin-undecaprenyl-diphosphatase
	S01_contig_9499	Unclassified	Bacitracin-undecaprenol kinase			Rhodocyclaceae
	S12_contig_242851	Unclassified	Bacitracin-undecaprenyl-diphosphatase
	S12_contig_242900	Unclassified	Bacitracin-undecaprenyl-diphosphatase
	S05_contig_127930	Unclassified	Multidrug-multidrug efflux protein
	S05_contig_185385	Unclassified	Multidrug-multidrug efflux protein			Pseudomonadaceae
	S05_contig_185403	Unclassified	Multidrug-multidrug efflux protein			Pseudomonadaceae
	S07_contig_113334	Unclassified	Multidrug-transporter			Comamonadaceae
	S07_contig_119037	Unclassified	Multidrug-multidrug efflux protein			Pseudomonadaceae
	S07_contig_133159	Unclassified	Bacitracin-undecaprenol kinase	Proteobacteria
	S07_contig_1804	Unclassified	Bacitracin-undecaprenol kinase
	S07_contig_192151	Unclassified	Multidrug-bpeF		Alphaproteobacteria
	S07_contig_192169	Unclassified	Multidrug-bpeF		Alphaproteobacteria
	S07_contig_3632	Unclassified	Multidrug-hydrophobe_amphiphile efflux-1 (HAE1) family protein			Bradyrhizobiaceae
	S07_contig_52548	Unclassified	Aminoglycoside-6-N-acetyltransferase		Betaproteobacteria
	S07_contig_70567	Unclassified	Bacitracin-undecaprenyl-diphosphatase	Proteobacteria
	S07_contig_7172	Unclassified	Aminoglycoside-6-N-acetyltransferase
	S03_contig_11	Unclassified	Bacitracin-undecaprenyl-diphosphatase
	S03_contig_33505	Unclassified	Bacitracin-undecaprenol kinase			Comamonadaceae
	S03_contig_67474	Unclassified	Bacitracin-undecaprenyl-diphosphatase			Comamonadaceae
	S03_contig_96887	Unclassified	Bacitracin-undecaprenol kinase			Comamonadaceae
	S15_contig_131308	Unclassified	Bacitracin-undecaprenol kinase
	S15_contig_149264	Unclassified	Bacitracin-undecaprenyl-diphosphatase
	S15_contig_162063	Unclassified	Acriflavine-acrB	Proteobacteria
	S15_contig_196726	Unclassified	Multidrug-multidrug efflux protein	Proteobacteria
	S08_contig_29846	Unclassified	Sulfonamide-dihydropteroate synthetase_sul1
	S08_contig_54033	Unclassified	Bacitracin-undecaprenol kinase			Comamonadaceae
	S08_contig_68206	Unclassified	Bacitracin-undecaprenol kinase
	S08_contig_89461	Unclassified	Multidrug-bpeF	Proteobacteria
	S08_contig_99019	Unclassified	Bacitracin-undecaprenyl-diphosphatase
