# Supplementary material for: Catalogue of antibiotic resistome and host-tracking in drinking water deciphered by a large scale survey
Source: Microbiome. 2017 Nov 28;5:154. doi: 10.1186/s40168-017-0369-0 (PMC5704573; doi:10.1186/s40168-017-0369-0)
Supplement: Additional file 1: S1. — Data filtration. S2. Illumina MiSeq sequencing for 16S rRNA genes. S3. Co-occurrence patterns among ARGs. Table S1. Basic information about drinking water samples. Table S2. Information about 16S rRNA gene analysis in drinking water samples. Table S3. The primers (including barcode, pad, and linker) used for 16S rRNA gene amplification. Table S4. Detected ARG types and corresponding abundances in drinking water. Table S5. Detected ARG subtypes and corresponding abundances in drinking water. Table S6. The resistance level in drinking water samples. Table S7. Abundance and frequency of ARG types in drinking water samples. Table S8. Co-occurring ARGs subtypes of network modules. Table S9. Basic information about 56 environmental samples for comparison of ARGs with drinking water samples. Table S10. Occurrence of 9 generalist ARG subtypes that were prevalent in drinking water. Table S11. Assembly statistics for drinking water metagenomic sequencing data. Table S12. Types and subtypes of ARGs carried by ACCs and their occurrence in drinking water. Table S13. Bacterial taxonomy of ARG-carrying contigs in the lowest annotation level and ARGs they carried. Table S14. Bacterial OTUs and their abundances in drinking water. Figure S1. Collection locations of drinking water samples. Figure S2. Cluster analysis of drinking water metagenomes based on abundance of ARG subtypes (Euclidean). Figure S3. Abundance of the top 50 ARG subtypes detected in tap water samples. Figure S4. Correlation-based network statistical analysis reveals co-occurrence patterns among ARG subtypes. Figure S5. Two-dimensional principal coordinate analysis plots show the ARG composition differences among the 81 environmental samples from 8 ecosystems. Figure S6. Two-dimensional principal coordinate analysis plots show the microbial community difference among tap water samples. (ZIP 3889 kb) [file 40168_2017_369_MOESM1_ESM.zip › Additional file 5_20170809.xlsx]

## Sheet: Table S14
	Table S14 Bacterial OTUs and their abundances in drinking water
	#OTU ID	Taxonomy	S01	S02	S03	S04	S05	S06	S07	S08	S09	S10	S11	S12	S13	S14	S15	S16	S17	S18	S19	S20	S21	S22	S23	S24	S25	TW128	TW129	TW130	TW131	TW132	TW134	TW135	TW136	TW137
	4408397	k__Bacteria; p__Proteobacteria; c__Alphaproteobacteria; o__Rhizobiales; f__; g__; s__	8	149	455	1	634	29	111	1641	0	15384	63890	14	372	1	34	3508	36	61	198	7084	0	8	1282	835	31	41345	50566	28027	34393	32710	11	0	0	0
	4423410	k__Bacteria; p__Proteobacteria; c__Alphaproteobacteria; o__Sphingomonadales; f__Sphingomonadaceae; g__Sphingomonas; s__	0	3629	15392	28	7093	3952	4497	3071	142	17774	18	11	948	0	1086	14226	3	2	6303	63	0	144	224	70	48	13840	21467	4140	7237	12835	3	2	0	6
	4396717	k__Bacteria; p__Proteobacteria; c__Alphaproteobacteria; o__Rhizobiales; f__Methylobacteriaceae; g__Methylobacterium; s__	1	1	97	23	5	0	2	6	0	5	13	0	5	0	0	4	1	0	11	2	12	2	7328	3790	54643	38	95	5	5	7	13	15	3	5
	88915	k__Bacteria; p__Proteobacteria; c__Alphaproteobacteria; o__Rhodobacterales; f__Hyphomonadaceae; g__; s__	0	0	0	0	0	0	0	0	0	32594	815	5	1	0	0	0	0	0	1	0	0	0	0	0	0	11719	16207	9298	15258	17802	9	0	0	0
	754800	k__Bacteria; p__Cyanobacteria; c__Chloroplast; o__Stramenopiles; f__; g__; s__	0	6498	56	34	13191	310	2830	1145	31	3439	4	6	446	6	2	224	0	3	203	13	0	16	0	281	1	11777	30703	1974	179	457	0	0	0	0
	1503863	k__Bacteria; p__Proteobacteria; c__Gammaproteobacteria; o__Xanthomonadales; f__Sinobacteraceae; g__Nevskia; s__ramosa	0	0	0	4	0	0	0	3	0	1421	1	4	1	0	0	1	0	0	1	2	2	0	353	0	2	3153	5497	9195	16207	13503	1	0	0	0
	New.ReferenceOTU3601	k__Bacteria; p__Proteobacteria; c__Alphaproteobacteria; o__BD7-3; f__; g__; s__	259	0	0	0	0	0	0	0	0	0	1	9	0	0	0	0	0	0	0	0	0	1	165	0	0	0	0	0	0	0	0	0	342	656
	89388	k__Bacteria; p__Proteobacteria; c__Alphaproteobacteria; o__Sphingomonadales; f__Sphingomonadaceae; g__Novosphingobium; s__	0	191	0	34527	0	3	0	0	4	0	0	4	1801	1	0	33	2	0	0	0	0	1	1	225	0	0	0	0	0	0	1	2	0	0
	90065	k__Bacteria; p__Proteobacteria; c__Alphaproteobacteria; o__Sphingomonadales; f__; g__; s__	0	269	3	1	0	161	2	4	0	62	285	0	0	0	1	225	0	7	17	34592	0	0	0	0	1	51	120	156	241	208	0	0	0	0
	103411	k__Bacteria; p__Proteobacteria; c__Gammaproteobacteria; o__Pseudomonadales; f__Moraxellaceae; g__Acinetobacter; s__	4610	0	4887	1	3	0	0	2	1	0	11	0	8087	0	1	0	1	37	0	0	0	0	0	7	4	0	0	0	0	0	16	0	5856	11171
	4435982	k__Bacteria; p__Proteobacteria; c__Gammaproteobacteria; o__Pseudomonadales; f__Pseudomonadaceae; g__Pseudomonas; s__	0	2530	0	1	0	0	0	0	8	0	0	0	0	0	0	30290	0	1	0	0	2	0	0	0	0	1	0	0	0	0	1	2	0	0
	4391560	k__Bacteria; p__Proteobacteria; c__Alphaproteobacteria; o__Sphingomonadales; f__Erythrobacteraceae; g__; s__	0	46	118	6	19688	71	4	2	1	1047	2	4	15	1	0	360	0	10	2806	12	10	236	14	93	7	539	954	315	496	453	24	16	1	0
	2801322	k__Bacteria; p__Planctomycetes; c__Planctomycetia; o__Gemmatales; f__Gemmataceae; g__; s__	1	5739	9	10	3665	90	59	4370	63	1	0	1	179	74	1067	517	5	4	88	5545	0	7	1	5085	4	0	0	0	3	4	0	0	0	0
	536916	k__Bacteria; p__Proteobacteria; c__Betaproteobacteria; o__Burkholderiales; f__Oxalobacteraceae; g__; s__	3	9200	26	0	2011	212	17	1910	0	0	0	0	0	0	4	10336	103	11	8	1	268	24	0	0	0	0	0	0	0	0	453	458	1	7
	88141	k__Bacteria; p__Proteobacteria; c__Alphaproteobacteria; o__Rhizobiales; f__Hyphomicrobiaceae; g__Hyphomicrobium; s__	0	10	0	0	64	26	4	501	0	9565	23	3	19	0	0	781	0	0	56	6	0	1	0	0	0	1627	2042	2035	3398	2862	0	0	0	0
	4438548	k__Bacteria; p__Bacteroidetes; c__Flavobacteriia; o__Flavobacteriales; f__Flavobacteriaceae; g__Flavobacterium; s__	3	9	21	0	5548	11970	829	1	3	0	0	0	9	2	360	57	6	1347	36	24	147	10	0	0	0	0	0	0	0	0	212	268	12	11
	New.ReferenceOTU11426	k__Bacteria; p__Proteobacteria; c__Gammaproteobacteria; o__; f__; g__; s__	0	0	0	1	0	0	0	0	0	37	0	0	6	0	0	0	0	0	0	0	0	0	6	0	0	327	728	4809	6611	6649	0	0	0	0
	4451935	k__Bacteria; p__Proteobacteria; c__Betaproteobacteria; o__Methylophilales; f__Methylophilaceae; g__; s__	0	50	24	0	56	108	2	2	131	2	2	0	3297	1213	2288	3	166	0	306	0	0	0	0	0	0	0	0	0	0	0	0	0	0	0
	4388545	k__Bacteria; p__Proteobacteria; c__Betaproteobacteria; o__Burkholderiales; f__Comamonadaceae; g__; s__	281	37	205	0	128	599	8	43	140	0	0	3	8	63	209	0	1354	802	227	2	2944	3	0	0	2	1	0	0	0	0	4929	4808	393	665
	100595	k__Bacteria; p__Actinobacteria; c__Actinobacteria; o__Actinomycetales; f__ACK-M1; g__; s__	0	450	225	0	292	170	1	5	162	2	0	0	3258	3538	1925	1	6509	2	1122	1	0	0	0	1	0	0	0	0	1	0	0	0	0	0
	580916	k__Bacteria; p__Proteobacteria; c__Alphaproteobacteria; o__Sphingomonadales; f__Sphingomonadaceae	0	206	16383	4	76	32	86	0	0	0	0	0	24	0	9	109	0	0	6	3	14	1	318	13	69	0	3	23	12	27	31	23	0	0
	4369970	k__Bacteria; p__Proteobacteria; c__Betaproteobacteria; o__Burkholderiales; f__Oxalobacteraceae; g__; s__	311	53	0	0	18	1810	146	99	3	0	0	0	0	0	1	6	105	75	12372	8	7	0	0	0	0	0	0	0	0	0	10	20	494	830
	3913149	k__Bacteria; p__Proteobacteria; c__Alphaproteobacteria; o__Sphingomonadales; f__Sphingomonadaceae; g__Sphingomonas; s__	0	0	573	0	0	0	0	0	0	0	5	0	0	0	0	0	0	0	14	0	0	0	13432	8	128	0	1	0	0	0	0	0	0	0
	2651333	k__Bacteria; p__Actinobacteria; c__Actinobacteria; o__Actinomycetales; f__Mycobacteriaceae; g__Mycobacterium; s__	2	1070	11	1	2321	134	114	151	1001	12	14	6	62	5	3	33	4	1	0	1	1	1	30	206	5743	4	2	1	5	2	1	1	0	1
	New.ReferenceOTU23547	k__Bacteria; p__Cyanobacteria; c__4C0d-2; o__MLE1-12; f__; g__; s__	0	0	0	0	0	0	0	0	0	2990	0	1	3	0	0	0	1	0	1	0	1	0	29	0	0	1584	3121	1149	1527	1690	0	0	0	0
	New.ReferenceOTU6051	k__Bacteria; p__Cyanobacteria; c__4C0d-2; o__MLE1-12; f__; g__; s__	0	0	0	0	0	0	0	0	0	353	2	2	3	0	0	0	0	1	0	0	0	0	1	0	0	227	485	2930	3861	4069	0	0	0	0
	4306145	k__Bacteria; p__Proteobacteria; c__Betaproteobacteria; o__Nitrosomonadales; f__Nitrosomonadaceae; g__; s__	0	0	1	0	0	0	0	0	0	0	1	61	182	0	0	0	0	0	7	0	0	0	12243	4	12	0	1	1	5	4	0	0	0	0
	701385	k__Bacteria; p__Proteobacteria; c__Alphaproteobacteria; o__Rhizobiales; f__Methylocystaceae; g__Methylosinus; s__	0	237	7	0	204	6	0	108	103	2	0	27	11330	64	38	6	1	1	2	0	6	7	0	1	1	0	0	0	0	0	16	12	0	0
	1143645	k__Bacteria; p__Proteobacteria; c__Alphaproteobacteria; o__Sphingomonadales; f__Sphingomonadaceae; g__Sphingomonas; s__yabuuchiae	0	0	0	0	0	0	0	0	0	0	0	0	0	0	0	0	0	0	1	0	0	0	0	5	12018	2	0	2	2	0	0	0	0	0
	1109251	k__Bacteria; p__Proteobacteria; c__Gammaproteobacteria; o__Pseudomonadales; f__Pseudomonadaceae; g__Pseudomonas; s__	45	9142	0	0	171	674	14	0	6	1	1	0	1	0	22	0	12	66	29	97	81	1	0	0	0	0	0	0	0	0	116	104	51	90
	680006	k__Bacteria; p__Proteobacteria; c__Betaproteobacteria; o__; f__; g__; s__	36	8	10	0	34	10	108	1392	218	14	0	0	61	52	3	0	17	94	127	1	10	0	343	0	1	19	57	3045	2246	2573	16	9	54	91
	139289	k__Bacteria; p__Proteobacteria; c__Gammaproteobacteria; o__Pseudomonadales; f__Pseudomonadaceae; g__Pseudomonas; s__	0	379	5	2579	84	425	63	0	0	0	0	0	3	0	1	29	1	115	6460	3	0	10	0	1	2	0	0	0	0	5	0	0	0	0
	99774	k__Bacteria; p__Bacteroidetes; c__Flavobacteriia; o__Flavobacteriales; f__Flavobacteriaceae; g__Flavobacterium; s__	0	10026	0	1	0	48	0	0	0	0	0	0	1	0	6	0	0	1	0	0	4	0	0	0	0	0	0	0	0	0	11	11	0	0
	4401816	k__Bacteria; p__Actinobacteria; c__Actinobacteria; o__Actinomycetales; f__Micrococcaceae; g__; s__	6	3	1	2	21	13	0	23	1	3	0	0	0	0	0	3	0	75	3	3	844	2	3	37	63	5	7	2	18	4	1095	1107	10	21
	545460	k__Bacteria; p__Actinobacteria; c__Actinobacteria; o__Actinomycetales; f__ACK-M1; g__; s__	1	79	371	0	150	144	3	0	314	2	0	0	2260	1746	191	2	2909	1	550	0	1	1	2	0	2	0	0	0	0	0	0	0	0	1
	519625	k__Bacteria; p__Bacteroidetes; c__[Saprospirae]; o__[Saprospirales]; f__Chitinophagaceae; g__Sediminibacterium; s__	1	16	1	0	9	351	7	87	210	11	0	0	3725	867	1677	0	143	0	779	0	2	0	1	0	0	114	220	243	308	338	0	2	0	0
	4365343	k__Bacteria; p__Cyanobacteria; c__Chloroplast; o__Chlorophyta; f__Trebouxiophyceae; g__; s__	0	1624	11	0	19	880	1833	215	120	24	0	0	597	23	3	4066	6	1	152	5	0	1	2	2	3	0	1	2	0	0	0	0	0	0
	831178	k__Bacteria; p__Proteobacteria; c__Alphaproteobacteria; o__Rhizobiales; f__; g__; s__	0	690	16	25	342	69	337	1260	6	734	1	0	6	0	1	751	0	12	62	20	36	5	0	10	2	205	385	1376	1966	1079	42	62	0	2
	4342645	k__Bacteria; p__Proteobacteria; c__Betaproteobacteria; o__Gallionellales; f__Gallionellaceae; g__Gallionella; s__	1343	0	0	0	0	0	0	0	0	0	4	6	0	0	0	0	0	1	0	0	5	0	0	0	0	0	0	0	0	0	6	7	2680	5108
	4418260	k__Bacteria; p__Proteobacteria; c__Betaproteobacteria; o__Burkholderiales; f__Comamonadaceae; g__; s__	5	785	471	1	3	4	10	0	0	0	5	0	0	2	3	0	6	0	5	0	7	7422	0	0	0	0	0	0	0	0	9	2	3	1
	2468881	k__Bacteria; p__Proteobacteria; c__Gammaproteobacteria; o__Pseudomonadales; f__Pseudomonadaceae; g__Pseudomonas; s__	83	371	14	0	4042	58	168	0	1	0	0	0	1	1	1	2	0	32	2	3119	105	21	0	0	0	0	0	0	0	4	189	131	116	246
	4360284	k__Bacteria; p__Nitrospirae; c__Nitrospira; o__Nitrospirales; f__Nitrospiraceae; g__Nitrospira; s__	1680	0	0	0	0	0	0	1	3	0	2	8	6	0	2	1	0	60	6	0	34	27	0	0	0	0	0	0	0	0	51	40	2418	3994
	335454	k__Bacteria; p__Actinobacteria; c__Actinobacteria; o__Actinomycetales; f__ACK-M1; g__; s__	178	225	211	0	248	13	0	86	35	0	0	0	375	238	2138	2	3247	3	152	1	83	5	0	0	0	0	0	0	1	0	117	123	253	480
	322506	k__Bacteria; p__Proteobacteria; c__Betaproteobacteria; o__Burkholderiales; f__Comamonadaceae; g__Rhodoferax; s__	18	0	0	0	0	0	0	0	0	0	0	0	0	0	1	1	15	445	1	0	1858	0	0	0	0	0	0	0	0	0	3001	2979	31	70
	805093	k__Bacteria; p__Proteobacteria; c__Betaproteobacteria; o__Burkholderiales; f__Comamonadaceae	0	0	66	0	2	0	0	0	0	0	0	0	0	0	0	0	1	29	0	0	1966	0	0	0	0	0	0	0	0	0	3214	3057	0	3
	4473935	k__Bacteria; p__Proteobacteria; c__Betaproteobacteria; o__SBla14; f__; g__; s__	1506	1	0	77	0	0	0	12	0	0	2	4	0	0	0	0	0	7	1	0	14	138	0	0	0	2	10	0	4	3	5	6	2257	4043
	242883	k__Bacteria; p__[Thermi]; c__Deinococci; o__Thermales; f__Thermaceae; g__Thermus; s__	0	0	0	0	0	1	0	0	0	0	0	3	3	3	1	4	0	7766	2	0	0	0	0	0	0	0	0	0	0	0	0	0	0	0
	4400097	k__Bacteria; p__Bacteroidetes; c__Flavobacteriia; o__Flavobacteriales; f__Flavobacteriaceae; g__Flavobacterium; s__	1	7	349	1	3	5289	13	1	1	0	1	0	9	0	1597	2	217	0	59	5	0	0	0	0	0	0	0	0	0	0	0	2	1	1
	4199935	k__Bacteria; p__Planctomycetes; c__Planctomycetia; o__Gemmatales; f__Isosphaeraceae; g__; s__	0	1534	14	0	542	178	178	814	165	0	0	0	5	2	1035	15	2986	1	81	3	0	3	0	1	0	2	0	0	0	5	0	0	0	0
	4400098	k__Bacteria; p__Bacteroidetes; c__Flavobacteriia; o__Flavobacteriales; f__Flavobacteriaceae; g__Flavobacterium; s__	2	1	0	0	0	233	1	5	14	0	1	0	12	0	5820	0	66	356	17	1	247	0	0	0	0	0	0	0	0	0	347	337	7	11
	New.ReferenceOTU2794	k__Bacteria; p__Proteobacteria; c__Alphaproteobacteria; o__Rhodospirillales; f__Rhodospirillaceae; g__; s__	1392	0	0	0	0	0	0	0	5	0	2	3	0	0	0	0	1	2	0	0	0	1	0	0	0	0	0	0	0	0	0	0	2167	3880
	New.ReferenceOTU22991	k__Bacteria; p__Proteobacteria; c__Alphaproteobacteria; o__; f__; g__; s__	1515	0	1	0	2	0	0	0	0	1	0	1	0	1	2	0	6	8	1	0	2	2	1	0	0	0	0	0	0	0	0	0	2113	3794
	580578	k__Bacteria; p__Proteobacteria; c__Betaproteobacteria; o__Burkholderiales; f__Comamonadaceae; g__; s__	105	15	880	5638	0	0	0	282	6	0	0	0	0	0	1	6	0	13	85	0	2	1	0	0	0	1	0	8	8	10	3	6	126	236
	4481553	k__Archaea; p__Crenarchaeota; c__Thaumarchaeota; o__Cenarchaeales; f__Cenarchaeaceae; g__; s__	0	0	4	0	0	1	0	971	4	0	0	4901	921	28	2	0	7	0	0	0	2	24	333	40	0	2	5	0	0	3	0	0	1	0
	1491	k__Bacteria; p__Nitrospirae; c__Nitrospira; o__Nitrospirales; f__Nitrospiraceae; g__Nitrospira; s__	39	0	0	3	0	0	0	2	0	2	0	3945	19	3	0	0	1	0	0	0	3	3	58	2771	0	3	7	15	28	40	0	3	54	137
	537781	k__Bacteria; p__Cyanobacteria; c__Chloroplast; o__Stramenopiles; f__; g__; s__	0	2713	6	0	6	3	14	45	0	684	0	0	323	6	2	2	0	0	0	0	0	0	0	0	6	581	1430	681	189	405	0	0	0	0
	New.ReferenceOTU20793	k__Bacteria; p__Proteobacteria; c__Alphaproteobacteria; o__Rhodobacterales; f__Hyphomonadaceae; g__; s__	0	0	0	0	0	0	0	0	0	2041	7	1	0	0	0	0	0	0	0	0	0	0	0	0	0	599	1198	748	1430	963	0	0	0	0
	4466646	k__Bacteria; p__Proteobacteria; c__Betaproteobacteria; o__Burkholderiales; f__Comamonadaceae; g__Limnohabitans; s__	1	2772	500	0	330	101	1537	0	8	0	0	19	14	5	82	657	31	319	43	4	29	0	0	25	313	0	1	0	0	0	41	40	9	10
	New.ReferenceOTU13623	k__Bacteria; p__Nitrospirae; c__Nitrospira; o__Nitrospirales; f__[Thermodesulfovibrionaceae]; g__GOUTA19; s__	1286	0	0	0	0	0	0	0	0	0	0	0	0	0	0	0	0	0	0	0	0	0	0	0	0	0	0	0	0	0	0	0	1887	3518
	886673	k__Bacteria; p__Bacteroidetes; c__Flavobacteriia; o__Flavobacteriales; f__Flavobacteriaceae; g__Flavobacterium; s__	0	0	0	0	0	1	0	0	0	0	0	0	0	0	0	0	2	1828	0	0	1313	0	0	0	0	0	0	0	0	0	1766	1826	2	0
	815119	k__Bacteria; p__Proteobacteria; c__Betaproteobacteria; o__SBla14; f__; g__; s__	1052	0	0	5	2	0	0	36	0	1	1	3	0	0	5	0	10	38	2	0	9	120	0	0	0	0	0	0	0	1	5	14	1894	3442
	4413869	k__Bacteria; p__Proteobacteria; c__Betaproteobacteria; o__Methylophilales; f__Methylophilaceae; g__; s__	212	106	96	2	200	262	124	2441	487	31	1	0	67	1	14	20	71	136	82	73	249	15	0	0	0	24	50	1	0	35	339	342	284	566
	New.ReferenceOTU11185	Unassigned	0	0	0	1	0	0	0	0	0	0	0	0	0	0	0	6565	0	1	0	0	0	0	0	0	0	0	0	0	0	0	1	0	0	0
	104500	k__Bacteria; p__Actinobacteria; c__Actinobacteria; o__Actinomycetales; f__ACK-M1; g__; s__	0	68	26	0	53	14	0	1	38	2	0	0	3318	2705	74	0	2	0	148	0	0	0	0	0	0	0	0	0	1	0	0	0	0	0
	735466	k__Bacteria; p__Actinobacteria; c__Actinobacteria; o__Actinomycetales; f__Mycobacteriaceae; g__Mycobacterium; s__	0	1500	114	3	3196	24	24	123	959	0	0	0	1	0	0	82	267	0	0	0	1	7	3	3	2	0	1	0	0	0	0	0	0	0
	4111963	k__Bacteria; p__Bacteroidetes; c__[Saprospirae]; o__[Saprospirales]; f__Chitinophagaceae; g__Sediminibacterium; s__	7	34	0	28	169	1	357	264	30	42	1	0	15	0	34	16	1	1	7	0	26	0	4	0	5	205	577	1323	1232	1598	59	62	10	14
	4424415	k__Bacteria; p__Proteobacteria; c__Betaproteobacteria; o__Rhodocyclales; f__Rhodocyclaceae; g__Methyloversatilis; s__	0	0	5918	7	0	2	0	0	0	0	0	16	21	1	1	38	0	1	63	1	1	10	1	0	0	0	0	2	5	7	0	0	0	0
	107738	k__Bacteria; p__Actinobacteria; c__Actinobacteria; o__Actinomycetales; f__ACK-M1; g__; s__	0	18	145	1	26	22	1	2	172	1	2	0	2031	2608	443	0	583	2	5	0	0	0	0	0	0	0	0	0	0	0	0	0	0	0
	4395581	k__Bacteria; p__Proteobacteria; c__Alphaproteobacteria; o__Caulobacterales; f__Caulobacteraceae; g__Mycoplana; s__	117	5	19	34	808	52	1	34	24	0	2	0	0	1	0	2	9	177	2095	0	555	12	0	0	0	0	0	0	0	1	709	809	220	306
	249034	k__Bacteria; p__Proteobacteria; c__Alphaproteobacteria; o__; f__; g__; s__	2	4	5	0	160	252	33	1865	1422	137	0	1	2	0	43	194	1	15	201	0	10	8	3	0	0	60	76	443	512	498	9	13	1	2
	New.ReferenceOTU18769	k__Bacteria; p__Proteobacteria; c__Alphaproteobacteria; o__Rhodospirillales; f__Acetobacteraceae; g__; s__	0	0	0	0	0	0	0	0	0	218	0	0	0	0	0	0	0	0	0	0	0	0	1411	0	3	70	130	1087	1709	1337	0	0	1	0
	93726	k__Bacteria; p__Proteobacteria; c__Betaproteobacteria; o__Burkholderiales; f__Comamonadaceae; g__Hydrogenophaga; s__	0	2	0	449	376	1366	2	0	0	0	0	0	0	0	3	394	0	4	2412	3	221	1	0	0	1	0	0	0	0	1	326	351	0	0
	142257	k__Bacteria; p__Bacteroidetes; c__Flavobacteriia; o__Flavobacteriales; f__Flavobacteriaceae; g__Flavobacterium; s__	0	0	4	0	26	5490	3	1	3	0	0	0	8	0	8	0	3	61	0	19	68	3	0	0	0	0	0	0	0	0	96	40	0	0
	736678	k__Bacteria; p__Planctomycetes; c__Planctomycetia; o__Planctomycetales; f__Planctomycetaceae; g__Planctomyces; s__	0	0	21	0	387	0	5238	0	1	0	0	0	0	0	0	0	0	1	0	2	0	0	0	2	0	0	0	0	0	0	0	0	0	0
	4321864	k__Bacteria; p__Bacteroidetes; c__Sphingobacteriia; o__Sphingobacteriales; f__Sphingobacteriaceae; g__; s__	2	0	0	0	20	64	0	0	4	0	0	0	0	0	0	0	0	1	1	0	150	0	0	0	0	0	0	0	0	0	224	263	0	1
	4457829	k__Bacteria; p__Proteobacteria; c__Betaproteobacteria; o__Burkholderiales; f__Oxalobacteraceae; g__Polynucleobacter; s__	0	5	0	0	5	0	0	0	573	1	2	0	3125	168	1475	2	227	5	0	0	0	0	0	0	2	0	0	0	0	0	0	0	0	0
	564004	k__Bacteria; p__Proteobacteria; c__Alphaproteobacteria; o__Rhodospirillales; f__Rhodospirillaceae; g__; s__	3	3	0	34	20	0	2	8	0	158	3	16	8	74	22	1	2	21	0	0	16	4	83	0	0	94	146	1414	2020	1303	26	24	6	26
	7954	k__Bacteria; p__Proteobacteria; c__Gammaproteobacteria; o__Legionellales; f__Legionellaceae; g__Legionella; s__	0	377	50	0	0	158	3282	1072	3	232	0	0	0	0	6	0	3	18	83	2	1	0	0	2	0	0	0	0	0	0	4	10	0	2
	931895	k__Bacteria; p__Planctomycetes; c__Planctomycetia; o__Pirellulales; f__Pirellulaceae; g__; s__	0	1	65	0	10	8	5292	0	0	0	0	0	0	0	0	2	4	0	4	2	0	0	0	4	0	0	0	0	0	0	2	1	2	1
	537655	k__Bacteria; p__Nitrospirae; c__Nitrospira; o__Nitrospirales; f__Nitrospiraceae; g__Nitrospira; s__	1232	4	0	0	0	0	0	4	0	0	1	2	0	0	0	0	2	6	1	0	8	5	0	0	0	0	0	0	0	0	10	17	1374	2671
	94238	k__Bacteria; p__Proteobacteria; c__Betaproteobacteria; o__Burkholderiales; f__Oxalobacteraceae; g__; s__	1	0	28	0	1358	76	2567	3	699	0	1	0	0	1	0	53	0	16	1	5	83	8	0	3	0	0	0	0	0	0	105	143	0	0
	1108502	k__Bacteria; p__Proteobacteria; c__Betaproteobacteria; o__Gallionellales; f__Gallionellaceae; g__Gallionella; s__	319	1	0	72	0	0	0	3497	0	0	1	0	0	0	0	0	1	4	1	0	11	148	0	0	1	0	0	0	1	0	5	1	432	787
	4336103	k__Bacteria; p__Proteobacteria; c__Alphaproteobacteria; o__Rhizobiales; f__Bradyrhizobiaceae; g__; s__	0	0	0	0	13	1	0	753	0	6	2	57	21	0	44	1	0	3	57	0	0	19	3881	8	1	12	19	107	46	109	0	0	0	1
	New.ReferenceOTU7265	k__Bacteria; p__Cyanobacteria; c__4C0d-2; o__MLE1-12; f__; g__; s__	0	0	0	0	0	0	0	0	0	292	0	0	1	0	0	0	0	0	0	0	0	0	0	0	2	117	305	1292	1527	1616	0	0	0	0
	3259009	k__Bacteria; p__Proteobacteria; c__Alphaproteobacteria; o__Sphingomonadales; f__Sphingomonadaceae; g__Novosphingobium; s__	264	0	2	17	0	1	0	0	1	0	0	0	2	1	3	1	6	64	11	0	740	1	0	0	0	0	0	0	0	0	1316	1245	452	708
	512437	k__Bacteria; p__Proteobacteria; c__Betaproteobacteria; o__Gallionellales; f__Gallionellaceae; g__Gallionella; s__	59	46	48	0	19	2	0	1200	4	38	4	4	37	0	4	0	0	8	13	0	12	96	8	0	1	219	681	603	605	749	7	4	78	130
	756973	k__Archaea; p__Crenarchaeota; c__Thaumarchaeota; o__Nitrososphaerales; f__Nitrososphaeraceae; g__Candidatus Nitrososphaera; s__SCA1145	0	0	0	2	0	0	0	0	0	0	0	2465	0	0	0	0	0	67	3	0	41	0	0	1969	0	5	2	0	0	0	46	57	0	0
	4402671	k__Bacteria; p__Bacteroidetes; c__Flavobacteriia; o__Flavobacteriales; f__Flavobacteriaceae; g__Flavobacterium; s__	0	0	0	0	0	1	0	0	6	0	0	0	0	0	0	1	14	110	2	0	1187	0	0	0	0	0	0	0	0	0	1641	1643	0	1
	109263	k__Bacteria; p__Proteobacteria; c__Gammaproteobacteria; o__Pseudomonadales; f__Pseudomonadaceae; g__Pseudomonas; s__	1	133	1	1	3332	99	219	1	30	0	0	0	12	0	11	0	5	440	1	36	0	41	0	0	0	0	0	0	1	0	1	0	7	20
	New.ReferenceOTU19528	k__Bacteria; p__OP3; c__koll11; o__GIF10; f__; g__; s__	920	0	0	0	0	0	0	0	0	0	2	2	0	0	0	0	0	6	2	0	0	0	0	0	1	0	0	0	0	0	0	0	1274	2143
	1087471	k__Bacteria; p__Bacteroidetes; c__Sphingobacteriia; o__Sphingobacteriales; f__; g__; s__	231	15	0	0	6	10	0	4	609	0	0	1	55	22	181	0	85	76	302	0	530	1	0	1	0	0	0	0	0	0	689	638	407	480
	85662	k__Bacteria; p__Bacteroidetes; c__Flavobacteriia; o__Flavobacteriales; f__Flavobacteriaceae; g__Flavobacterium; s__	0	398	0	0	55	6	0	0	1	0	0	0	0	27	0	0	0	0	3578	0	0	0	1	0	0	0	0	0	0	0	1	0	0	0
	219243	k__Bacteria; p__Bacteroidetes; c__Sphingobacteriia; o__Sphingobacteriales; f__; g__; s__	0	0	0	0	0	0	0	0	4227	0	0	0	0	0	0	0	0	0	0	0	2	3	0	0	0	0	0	0	0	0	3	2	0	0
	838429	k__Bacteria; p__Firmicutes; c__Clostridia; o__Clostridiales; f__Clostridiaceae; g__Clostridium; s__	465	0	0	0	0	0	0	0	0	0	0	0	0	0	1	0	0	1899	0	0	1	0	0	0	2	0	0	0	1	0	0	1	688	1134
	516292	k__Bacteria; p__Proteobacteria; c__Gammaproteobacteria; o__Pseudomonadales; f__Pseudomonadaceae; g__Pseudomonas; s__	0	0	2	0	0	4099	13	0	0	0	0	0	4	0	2	0	0	0	0	8	2	0	0	0	0	0	0	0	0	5	6	4	0	0
	1115061	k__Bacteria; p__Bacteroidetes; c__Flavobacteriia; o__Flavobacteriales; f__Flavobacteriaceae; g__Flavobacterium; s__	0	0	0	0	282	1	0	0	0	0	0	0	0	0	3	7	0	3627	0	0	46	2	0	0	0	0	0	0	0	0	78	54	0	0
	573135	k__Bacteria; p__Proteobacteria; c__Alphaproteobacteria; o__Rhizobiales; f__Bradyrhizobiaceae; g__; s__	0	14	119	0	12	0	19	0	29	166	4	28	71	0	0	2	1	10	0	0	3	1	144	68	89	220	487	769	914	649	123	76	0	0
	137453	k__Bacteria; p__Proteobacteria; c__Betaproteobacteria; o__Gallionellales; f__Gallionellaceae; g__Gallionella; s__	734	0	1	0	9	0	0	145	2	0	0	3	0	0	0	0	1	20	19	0	3	56	0	0	0	0	0	0	0	0	4	6	989	1963
	4418009	k__Bacteria; p__Proteobacteria; c__Betaproteobacteria; o__Burkholderiales; f__Oxalobacteraceae	58	0	33	2	141	398	185	0	64	0	0	0	0	0	16	0	21	50	1166	5	369	21	0	0	0	0	0	0	0	0	555	519	116	227
	334386	k__Bacteria; p__Proteobacteria; c__Betaproteobacteria; o__Burkholderiales; f__Comamonadaceae; g__; s__	0	0	1	0	0	0	2	0	51	2	0	0	3138	643	20	0	0	0	3	0	0	0	2	0	0	0	0	0	0	0	0	0	0	0
	4329000	k__Bacteria; p__Nitrospirae; c__Nitrospira; o__Nitrospirales; f__Nitrospiraceae; g__Nitrospira; s__	0	0	5	3	1	5	0	55	0	36	0	1134	118	8	11	0	6	0	22	0	0	23	1303	479	0	15	45	169	170	259	0	1	1	0
	813668	k__Bacteria; p__Actinobacteria; c__Actinobacteria; o__Actinomycetales; f__ACK-M1; g__; s__	0	20	6	0	8	6	1	3	49	0	0	0	305	914	940	0	1592	0	15	0	0	1	0	0	0	0	0	0	1	0	0	0	0	0
	337436	k__Bacteria; p__Proteobacteria; c__Alphaproteobacteria; o__; f__; g__; s__	4	0	0	0	0	2	0	3827	1	0	0	0	0	0	0	1	0	3	0	0	0	3	0	0	0	0	0	0	0	0	0	0	5	8
	715885	k__Bacteria; p__Proteobacteria; c__Alphaproteobacteria; o__Sphingomonadales; f__Sphingomonadaceae; g__Sphingomonas; s__	1	208	284	0	1230	44	78	1	15	0	0	0	6	0	24	1773	0	2	5	1	9	11	0	3	1	0	0	0	0	9	12	13	1	0
	4315164	k__Bacteria; p__Proteobacteria; c__Betaproteobacteria; o__Burkholderiales; f__Comamonadaceae	578	27	2	0	8	0	1	44	8	0	0	1	0	0	13	0	8	97	0	0	168	1	0	0	0	0	0	0	0	0	301	319	738	1402
	287179	k__Bacteria; p__Proteobacteria; c__Betaproteobacteria; o__Burkholderiales; f__Comamonadaceae; g__; s__	0	0	0	0	4	0	0	0	0	0	0	0	0	0	0	0	0	317	0	0	0	3353	0	0	0	0	0	0	0	0	0	0	0	0
	267852	k__Bacteria; p__Proteobacteria; c__Alphaproteobacteria; o__Sphingomonadales; f__Sphingomonadaceae; g__Sphingopyxis; s__alaskensis	0	3	32	565	10	0	22	2	1	1	1	6	2255	0	0	216	0	6	0	0	8	17	0	478	1	0	0	0	2	0	19	7	0	0
	18989	k__Bacteria; p__[Thermi]; c__Deinococci; o__Thermales; f__Thermaceae; g__Thermus; s__	0	0	0	0	0	0	0	0	0	0	0	0	0	0	0	1	0	3647	0	0	0	0	0	0	0	0	0	0	0	0	0	0	0	0
	8097	k__Bacteria; p__Proteobacteria; c__Gammaproteobacteria; o__Methylococcales; f__Crenotrichaceae; g__Crenothrix; s__	0	0	0	0	0	0	0	3503	0	0	0	0	0	0	0	0	48	0	0	0	2	13	0	1	0	0	0	0	0	0	1	2	0	0
	704748	k__Archaea; p__Crenarchaeota; c__Thaumarchaeota; o__Nitrososphaerales; f__Nitrososphaeraceae; g__Candidatus Nitrososphaera; s__	0	0	0	0	0	0	0	0	0	0	0	2363	0	0	0	0	0	0	0	0	7	0	0	1054	0	4	11	0	0	1	6	7	3	0
	2818167	k__Bacteria; p__Proteobacteria; c__Gammaproteobacteria; o__Xanthomonadales; f__Xanthomonadaceae; g__; s__	0	0	0	0	1	0	0	0	0	0	0	0	0	0	0	0	2	51	0	0	839	0	0	0	0	0	0	0	0	0	1220	1326	0	1
	4410004	k__Bacteria; p__Bacteroidetes; c__Sphingobacteriia; o__Sphingobacteriales; f__; g__; s__	0	5	50	0	9	1	0	0	43	1	0	0	866	85	354	0	3	0	114	0	1	0	0	0	1	0	0	0	0	0	1	0	0	0
	2193695	k__Bacteria; p__Planctomycetes; c__Planctomycetia; o__Pirellulales; f__Pirellulaceae; g__; s__	0	1245	10	0	14	9	99	8	0	1	0	0	2	29	235	5	88	0	1687	0	0	0	1	0	0	0	0	0	0	0	0	0	0	0
	3422139	k__Bacteria; p__Acidobacteria; c__[Chloracidobacteria]; o__RB41; f__Ellin6075; g__; s__	33	1	0	0	2	0	0	2975	0	0	0	0	0	0	0	0	1	11	0	0	65	3	0	1	0	0	0	0	0	0	89	93	54	83
	4323076	k__Bacteria; p__Proteobacteria; c__Betaproteobacteria; o__Burkholderiales; f__Oxalobacteraceae; g__Janthinobacterium; s__lividum	280	688	6	0	32	47	35	0	88	0	1	3	1	0	2	1	54	157	1	4	213	0	0	3	0	0	0	0	0	0	305	340	349	662
	4477202	k__Bacteria; p__Bacteroidetes; c__Sphingobacteriia; o__Sphingobacteriales; f__; g__; s__	0	4	2	0	1	14	0	0	33	0	0	0	16	0	13	0	365	2	3	0	765	0	0	0	0	0	0	0	0	0	966	1081	0	0
	4324048	k__Bacteria; p__Bacteroidetes; c__Flavobacteriia; o__Flavobacteriales; f__Flavobacteriaceae; g__Flavobacterium; s__	0	9	13	0	26	782	2	0	1	0	0	0	0	1	1	4	25	825	85	2	407	0	0	0	0	0	0	0	0	0	550	485	0	0
	513803	k__Bacteria; p__Proteobacteria; c__Alphaproteobacteria; o__Sphingomonadales; f__Sphingomonadaceae; g__Novosphingobium; s__	0	28	0	2850	0	6	0	0	0	0	0	0	0	0	0	0	0	4	0	0	44	0	0	0	0	0	0	0	0	0	109	100	0	0
	269930	k__Bacteria; p__Proteobacteria; c__Gammaproteobacteria; o__Pseudomonadales; f__Pseudomonadaceae; g__; s__	372	0	1	0	0	11	57	0	0	0	2	0	0	0	1	1	3	211	37	0	296	0	0	0	1	0	0	0	0	0	354	337	494	956
	318745	k__Bacteria; p__Bacteroidetes; c__Cytophagia; o__Cytophagales; f__Cyclobacteriaceae; g__; s__	0	9	84	0	3	4	0	0	26	1	0	0	963	12	1	0	114	0	1816	0	0	0	0	0	0	0	0	0	0	0	0	0	0	0
	1072854	k__Bacteria; p__Actinobacteria; c__Actinobacteria; o__Actinomycetales; f__; g__; s__	0	0	0	0	2	0	0	0	7	0	0	0	0	1	1	0	0	6	0	0	37	0	0	0	0	0	0	0	0	0	63	66	0	1
	238739	k__Bacteria; p__Bacteroidetes; c__[Saprospirae]; o__[Saprospirales]; f__Chitinophagaceae; g__Sediminibacterium; s__	0	2	17	0	6	0	0	0	0	25	0	0	2	0	0	0	0	0	0	0	0	0	2	0	0	225	603	643	668	797	0	0	0	0
	584612	k__Bacteria; p__Cyanobacteria; c__4C0d-2; o__MLE1-12; f__; g__; s__	0	0	0	0	0	0	0	296	0	224	2	1	2	0	1	0	0	1	2	0	3	2	81	0	189	47	151	539	666	719	0	1	0	0
	315805	k__Bacteria; p__Proteobacteria; c__Betaproteobacteria; o__Rhodocyclales; f__Rhodocyclaceae; g__; s__	0	59	12	0	302	14	0	0	26	0	0	0	1392	774	154	0	45	0	133	0	0	0	0	0	0	1	0	0	0	0	0	0	0	0
	103802	k__Bacteria; p__Bacteroidetes; c__Cytophagia; o__Cytophagales; f__Cytophagaceae; g__; s__	0	0	0	0	4	13	0	0	59	1	3	0	1711	133	366	0	0	1	572	0	0	0	0	0	0	0	0	0	0	3	0	0	0	1
	4340927	k__Archaea; p__Euryarchaeota; c__Methanobacteria; o__Methanobacteriales; f__Methanobacteriaceae; g__; s__	569	0	0	0	0	0	0	3	0	0	1	4	0	0	1	0	0	1	1	0	7	0	0	5	1	0	0	0	0	0	9	12	836	1430
	4334907	k__Bacteria; p__Bacteroidetes; c__Flavobacteriia; o__Flavobacteriales; f__Flavobacteriaceae; g__Flavobacterium; s__	17	0	0	0	0	0	0	0	0	0	0	0	0	0	0	2	0	306	8	0	640	0	0	0	0	0	0	0	0	0	851	897	44	35
	1705765	k__Bacteria; p__Proteobacteria; c__Betaproteobacteria; o__Burkholderiales; f__Oxalobacteraceae; g__; s__	0	0	0	0	0	0	0	0	0	0	0	0	4	1	1	2	0	2728	0	0	7	0	0	0	0	0	0	0	1	0	13	8	0	0
	1114718	k__Bacteria; p__Proteobacteria; c__Alphaproteobacteria; o__Sphingomonadales; f__Sphingomonadaceae; g__Blastomonas	0	92	3	5	1719	64	40	0	0	0	0	0	1	0	0	687	0	33	28	1	7	6	0	1	0	0	0	0	0	0	15	12	0	0
	New.ReferenceOTU4604	k__Bacteria; p__Nitrospirae; c__Nitrospira; o__Nitrospirales; f__Nitrospiraceae; g__Nitrospira; s__	0	0	0	0	0	0	0	0	0	0	0	2455	4	1	0	0	0	0	0	0	0	0	31	212	0	0	0	0	0	0	0	0	1	1
	4456933	k__Bacteria; p__Proteobacteria; c__Gammaproteobacteria; o__Pseudomonadales; f__Pseudomonadaceae; g__Pseudomonas; s__	1	0	0	0	0	0	4	0	0	0	0	0	0	0	0	0	0	19	2680	0	0	0	0	0	2	0	0	0	0	0	0	0	0	1
	3447863	k__Bacteria; p__Bacteroidetes; c__[Saprospirae]; o__[Saprospirales]; f__Chitinophagaceae; g__Sediminibacterium; s__	0	0	22	0	30	41	0	1	83	2	1	0	1008	455	896	3	30	0	104	0	0	0	0	0	2	0	0	0	0	1	1	0	0	0
	535315	k__Bacteria; p__Proteobacteria; c__Betaproteobacteria; o__SBla14; f__; g__; s__	0	73	92	6	14	1	0	779	3	20	3	0	228	0	2	5	12	102	10	0	2	13	4	1	0	161	352	238	266	265	2	4	1	0
	244657	k__Bacteria; p__Proteobacteria; c__Alphaproteobacteria; o__Rhizobiales; f__Bradyrhizobiaceae	13	0	1	0	3	0	279	0	1400	0	0	0	0	0	0	0	0	1	0	0	8	4	26	4	528	0	0	0	0	0	10	13	12	22
	518380	k__Bacteria; p__Proteobacteria; c__Betaproteobacteria; o__Burkholderiales; f__Comamonadaceae; g__; s__	99	0	0	0	0	0	1	0	1	0	1	0	0	0	1	0	0	3	9	0	63	4	0	0	0	0	0	0	0	0	128	116	166	220
	New.ReferenceOTU4959	k__Bacteria; p__Proteobacteria; c__Gammaproteobacteria; o__Xanthomonadales; f__Sinobacteraceae; g__Nevskia; s__ramosa	0	0	0	0	0	0	0	0	0	21	0	0	0	0	0	0	0	0	0	0	0	0	1	0	0	23	66	57	103	81	0	0	0	0
	New.ReferenceOTU22927	k__Bacteria; p__Proteobacteria; c__Alphaproteobacteria; o__Rickettsiales; f__mitochondria; g__; s__	0	880	7	7	1096	34	266	162	0	0	0	0	0	0	0	25	0	0	2	1	0	3	0	32	0	0	0	0	0	1	0	0	0	0
	783687	k__Bacteria; p__Proteobacteria; c__Betaproteobacteria; o__Burkholderiales; f__Comamonadaceae; g__Methylibium; s__	110	6	85	0	0	9	99	408	24	0	0	1	4	0	43	4	0	25	54	0	297	10	0	0	0	0	1	3	3	7	424	442	158	288
	4441793	k__Bacteria; p__Proteobacteria; c__Alphaproteobacteria; o__Rhodobacterales; f__Rhodobacteraceae; g__; s__	187	0	0	0	9	3	0	0	1	0	0	0	5	0	5	0	0	0	35	0	529	0	0	0	0	0	0	0	0	0	755	781	59	96
	108491	k__Bacteria; p__Proteobacteria; c__Epsilonproteobacteria; o__Campylobacterales; f__Campylobacteraceae; g__Sulfurospirillum; s__	494	0	0	0	0	0	0	0	0	0	0	1	10	35	0	0	0	0	0	0	0	1	0	0	0	0	0	0	0	0	0	0	806	1107
	589500	k__Bacteria; p__Proteobacteria; c__Alphaproteobacteria; o__Rhizobiales; f__Hyphomicrobiaceae; g__Hyphomicrobium; s__	0	6	0	0	0	1	1	2154	30	16	18	37	7	1	3	2	2	32	0	0	4	0	0	1	0	3	7	26	29	40	9	5	0	1
	587526	k__Bacteria; p__Proteobacteria; c__Betaproteobacteria; o__Gallionellales; f__Gallionellaceae; g__Gallionella; s__	6	15	17	0	46	2	0	662	7	27	0	23	0	0	0	1	0	3	5	0	4	62	3	0	0	60	158	342	299	400	9	4	91	141
	356574	k__Bacteria; p__Actinobacteria; c__Actinobacteria; o__Actinomycetales; f__Microbacteriaceae; g__Clavibacter; s__	0	0	0	0	0	0	0	0	40	0	0	0	2285	4	21	0	21	0	20	0	0	0	0	0	1	0	0	0	0	0	0	0	1	0
	2815573	k__Bacteria; p__Bacteroidetes; c__Sphingobacteriia; o__Sphingobacteriales; f__; g__; s__	3	2	0	0	0	0	0	0	889	0	0	0	0	0	273	5	63	0	1126	0	0	0	4	0	0	0	0	0	0	0	2	5	4	2
	303607	k__Bacteria; p__Proteobacteria; c__Alphaproteobacteria; o__Rhodobacterales; f__Hyphomonadaceae; g__; s__	166	0	0	1	0	0	0	2	14	0	0	1502	0	7	5	0	0	16	1	0	6	0	12	27	0	0	0	0	0	1	3	13	214	367
	4457554	k__Bacteria; p__Proteobacteria; c__Alphaproteobacteria; o__Caulobacterales; f__Caulobacteraceae; g__Mycoplana; s__	0	3	0	0	6	1	0	0	0	0	0	1	0	0	0	1	0	74	209	0	677	3	0	0	0	0	0	0	0	0	271	1094	0	2
	New.ReferenceOTU14832	k__Bacteria; p__Proteobacteria; c__Alphaproteobacteria; o__Rhodobacterales; f__Hyphomonadaceae; g__; s__	0	21	0	0	77	34	3	1971	1	18	24	0	6	0	9	14	0	0	10	5	0	4	31	0	0	4	16	13	25	25	0	0	0	0
	592682	k__Bacteria; p__Acidobacteria; c__[Chloracidobacteria]; o__RB41; f__Ellin6075; g__; s__	0	0	0	0	0	0	1	0	0	0	0	911	0	0	0	0	0	0	0	0	0	0	0	1384	0	1	0	3	2	4	0	0	0	1
	536580	k__Bacteria; p__Proteobacteria; c__Alphaproteobacteria; o__Rhizobiales; f__; g__; s__	269	3	0	8	21	0	0	0	3	0	2	0	0	0	0	0	3	173	1	0	116	0	0	0	1	0	0	0	0	0	175	155	469	873
	740317	k__Bacteria; p__Proteobacteria; c__Alphaproteobacteria; o__Rhizobiales; f__Bradyrhizobiaceae; g__; s__	0	3	0	2	13	1	4	10	110	45	0	409	4	0	0	31	1	8	0	16	7	0	2	19	802	44	65	190	261	169	4	11	4	2
	4351339	k__Bacteria; p__Firmicutes; c__Clostridia; o__Clostridiales; f__Eubacteriaceae; g__Acetobacterium; s__	457	0	0	5	0	0	0	0	0	0	2	3	0	0	0	0	0	2	0	0	0	1	0	0	0	0	0	0	0	0	0	3	644	1080
	New.ReferenceOTU16550	k__Bacteria; p__Actinobacteria; c__Actinobacteria; o__Actinomycetales; f__ACK-M1; g__; s__	0	0	0	0	0	0	0	0	0	4	0	0	909	1197	0	0	2	0	1	0	0	0	0	0	0	0	0	0	1	0	0	0	0	0
	New.ReferenceOTU3796	k__Bacteria; p__Proteobacteria; c__Alphaproteobacteria; o__; f__; g__; s__	443	0	0	0	0	0	0	4	0	0	0	4	0	0	0	0	3	0	0	0	1	2	0	0	0	0	0	0	0	0	0	2	568	1082
	36075	k__Bacteria; p__Proteobacteria; c__Betaproteobacteria; o__Burkholderiales; f__Comamonadaceae; g__Limnohabitans; s__	6	0	286	0	146	0	0	0	367	0	0	0	267	45	823	0	132	0	6	0	4	1	0	0	1	0	0	0	0	0	3	1	5	9
	New.ReferenceOTU18183	k__Bacteria; p__Cyanobacteria; c__Synechococcophycideae; o__Synechococcales; f__Synechococcaceae; g__Synechococcus; s__	0	35	0	0	1	0	0	1	0	0	0	0	1	0	2035	14	0	0	0	0	0	0	0	0	0	0	0	0	0	3	0	0	0	0
	1523781	k__Bacteria; p__Bacteroidetes; c__[Saprospirae]; o__[Saprospirales]; f__Chitinophagaceae; g__; s__	0	0	0	0	0	0	0	0	0	0	0	2040	0	1	0	0	0	0	1	0	0	0	13	1	1	0	1	0	0	0	1	0	0	0
	335560	k__Bacteria; p__Proteobacteria; c__Betaproteobacteria; o__Gallionellales; f__Gallionellaceae; g__Gallionella; s__	29	0	0	0	0	1	0	1824	0	0	0	0	3	0	0	0	1	16	41	0	0	26	0	0	0	0	0	0	0	0	1	1	38	77
	832300	k__Bacteria; p__Proteobacteria; c__Alphaproteobacteria; o__Sphingomonadales; f__Sphingomonadaceae; g__Sphingopyxis; s__	0	0	0	0	738	8	1	241	0	56	0	0	1	0	0	0	0	6	581	0	0	1	0	9	0	52	149	56	90	69	0	0	0	0
	824146	k__Bacteria; p__Proteobacteria; c__Alphaproteobacteria; o__Sphingomonadales; f__Sphingomonadaceae; g__Kaistobacter; s__	0	0	0	0	0	6	0	0	1	0	0	0	0	0	8	0	0	35	0	0	532	0	0	0	0	0	0	0	0	0	697	775	0	0
	846892	k__Bacteria; p__Verrucomicrobia; c__[Pedosphaerae]; o__[Pedosphaerales]; f__R4-41B; g__; s__	0	46	17	0	2	0	0	5	25	0	0	0	1177	127	620	0	1	0	28	0	0	0	0	0	0	0	0	0	0	0	0	0	0	0
	201771	k__Bacteria; p__Proteobacteria; c__Betaproteobacteria; o__; f__; g__; s__	1	8	0	842	0	0	0	1	0	0	0	1114	0	5	3	0	0	0	5	0	0	1	0	53	0	0	0	0	0	0	0	0	1	0
	142376	k__Bacteria; p__Proteobacteria; c__Betaproteobacteria; o__Burkholderiales; f__Comamonadaceae; g__; s__	4	10	21	1	20	112	1	1	81	0	0	0	2	51	23	0	53	59	101	0	289	1	0	0	0	0	0	0	0	0	546	536	3	12
	6693	k__Bacteria; p__Proteobacteria; c__Betaproteobacteria; o__Rhodocyclales; f__Rhodocyclaceae; g__Dechloromonas; s__	0	2	1429	0	0	3	0	11	0	0	0	16	218	8	0	0	22	0	143	0	30	0	29	67	5	4	3	7	5	4	0	0	0	1
	4393056	k__Bacteria; p__Proteobacteria; c__Alphaproteobacteria; o__Sphingomonadales; f__Sphingomonadaceae; g__Sphingopyxis; s__	0	1	1	24	29	38	1	384	2	0	0	2	610	0	2	26	0	5	9	0	6	32	51	738	0	0	7	5	7	4	12	7	0	0
	821553	k__Bacteria; p__Proteobacteria; c__Deltaproteobacteria; o__MIZ46; f__; g__; s__	0	0	0	0	1	0	0	1	3	0	0	0	2	0	0	0	0	0	1	0	0	1	1973	0	0	4	0	2	2	8	0	0	0	0
	1105948	k__Bacteria; p__Proteobacteria; c__Alphaproteobacteria; o__Caulobacterales; f__Caulobacteraceae; g__; s__	0	0	0	8	0	3	0	1	0	1	1	2	0	0	0	0	0	80	919	0	240	1	0	0	0	2	1	2	1	0	313	344	0	1
	4304512	k__Bacteria; p__Proteobacteria; c__Alphaproteobacteria; o__Caulobacterales; f__Caulobacteraceae; g__Mycoplana; s__	12	0	1	64	119	17	0	0	1	0	0	0	0	0	1	5	1	117	55	0	202	6	0	1	0	0	0	0	0	0	957	325	9	21
	575241	k__Bacteria; p__Proteobacteria; c__Alphaproteobacteria; o__Rhodobacterales; f__Hyphomonadaceae; g__; s__	365	0	0	0	0	1	0	2	3	0	0	3	1	0	0	0	0	12	1	0	2	0	9	0	0	0	0	0	0	2	4	1	587	913
	4449458	k__Bacteria; p__Proteobacteria; c__Gammaproteobacteria; o__Pseudomonadales; f__Moraxellaceae; g__Acinetobacter; s__	1	0	1	2	0	223	3	209	0	1	1	27	0	2	2	3	0	2	0	6	1	36	0	1259	99	1	0	3	3	10	0	3	0	3
	New.ReferenceOTU3497	k__Bacteria; p__Proteobacteria; c__Alphaproteobacteria; o__Rickettsiales; f__mitochondria; g__; s__	0	0	0	0	3	0	0	0	0	400	0	0	27	0	0	0	0	0	0	0	0	0	0	1	0	408	943	76	14	20	0	0	0	0
	4366287	k__Bacteria; p__Proteobacteria; c__Alphaproteobacteria; o__Rickettsiales; f__Pelagibacteraceae; g__; s__	0	87	44	0	176	6	1	0	49	0	0	0	495	201	390	0	112	0	316	1	0	0	0	0	0	0	0	0	0	0	0	0	0	0
	4454153	k__Bacteria; p__Actinobacteria; c__Actinobacteria; o__Actinomycetales; f__Microbacteriaceae; g__; s__	1	0	0	0	0	0	0	0	0	0	0	0	1	0	0	0	1	179	4	0	305	0	0	0	0	0	0	0	0	0	482	497	0	0
	810287	k__Bacteria; p__Proteobacteria; c__Alphaproteobacteria; o__Sphingomonadales; f__; g__; s__	0	0	0	0	346	193	186	5	121	2	0	0	0	2	0	0	2	0	919	1	18	1	0	3	0	0	0	0	0	0	31	16	0	0
	829133	k__Bacteria; p__Proteobacteria; c__Gammaproteobacteria; o__Aeromonadales; f__Aeromonadaceae; g__; s__	176	2	0	0	0	4	30	0	0	0	0	6	35	6	1	1	0	876	1	5	0	0	0	2	0	0	0	0	0	0	0	0	183	319
	1021754	k__Bacteria; p__Bacteroidetes; c__Flavobacteriia; o__Flavobacteriales; f__Flavobacteriaceae; g__Flavobacterium; s__	0	0	0	0	0	0	0	0	0	0	0	0	0	0	0	0	0	2	0	0	475	0	0	0	1	0	0	0	0	0	687	661	1	0
	4463040	k__Bacteria; p__Firmicutes; c__Clostridia; o__Clostridiales; f__Clostridiaceae; g__Clostridium; s__	27	1	2	0	107	0	2	2	3	0	0	0	0	0	0	2	17	903	17	5	192	2	0	0	0	0	0	0	0	0	232	229	36	56
	1076737	k__Bacteria; p__Planctomycetes; c__Planctomycetia; o__Planctomycetales; f__Planctomycetaceae; g__Planctomyces; s__	1	6	0	0	41	80	1	20	167	0	0	0	10	0	0	1483	0	1	21	0	0	0	0	0	0	0	0	0	0	0	0	0	0	3
	249173	k__Bacteria; p__Proteobacteria; c__Alphaproteobacteria; o__Sphingomonadales; f__Sphingomonadaceae; g__Novosphingobium; s__	0	0	0	0	0	0	0	0	0	0	0	0	0	0	0	0	0	2	0	0	423	0	0	0	0	0	0	0	0	0	623	611	0	0
	550712	k__Bacteria; p__Actinobacteria; c__Actinobacteria; o__Actinomycetales; f__Mycobacteriaceae; g__Mycobacterium	2	1	1	0	0	0	0	0	2	9	19	0	43	1	0	0	0	0	1	0	0	0	7	1559	142	2	2	0	1	1	0	0	6	1
	822095	k__Bacteria; p__Actinobacteria; c__Acidimicrobiia; o__Acidimicrobiales; f__C111; g__; s__	0	0	59	0	0	0	0	0	0	0	0	0	0	0	0	0	0	0	1628	0	0	0	0	0	0	0	0	0	0	0	0	0	0	0
	4327670	k__Bacteria; p__Cyanobacteria; c__4C0d-2; o__MLE1-12; f__; g__; s__	0	1	31	0	0	5	0	135	0	229	33	8	7	0	0	4	0	0	1	0	0	12	92	0	0	81	134	266	349	408	0	2	0	0
	4478586	k__Bacteria; p__Actinobacteria; c__Actinobacteria; o__Actinomycetales; f__ACK-M1; g__; s__	0	10	33	0	13	45	1	0	62	0	0	0	537	343	339	0	350	2	60	0	0	0	1	0	0	0	0	0	0	0	0	0	0	0
	808071	k__Bacteria; p__Bacteroidetes; c__[Saprospirae]; o__[Saprospirales]; f__Chitinophagaceae; g__Sediminibacterium; s__	99	0	0	0	0	139	0	0	1	5	1	0	38	1	2	0	177	0	0	0	0	0	9	0	0	28	76	206	276	297	4	0	166	257
	New.ReferenceOTU2416	k__Bacteria; p__Proteobacteria; c__Alphaproteobacteria; o__Rhodospirillales; f__Rhodospirillaceae; g__; s__	437	0	0	0	0	0	0	0	0	0	1	1	0	0	0	0	0	0	0	0	0	0	3	0	0	0	0	0	0	0	0	0	500	834
	84602	k__Bacteria; p__Bacteroidetes; c__Flavobacteriia; o__Flavobacteriales; f__Flavobacteriaceae; g__Flavobacterium; s__	65	2	2	0	1	0	0	0	0	0	0	0	0	0	12	0	2	1028	116	0	67	0	0	0	0	0	0	0	0	0	80	64	127	185
	1126159	k__Bacteria; p__Proteobacteria; c__Betaproteobacteria; o__SBla14; f__; g__; s__	11	0	2	0	0	0	0	669	2	1	0	1	60	0	1	0	0	2	4	0	5	58	3	0	0	10	45	270	233	283	20	23	15	26
	4479347	k__Bacteria; p__Proteobacteria; c__Betaproteobacteria; o__Burkholderiales; f__Comamonadaceae; g__Rhodoferax; s__	83	5	35	25	185	83	0	0	0	0	0	1	17	3	17	0	4	14	23	0	218	4	0	0	0	0	0	0	0	0	387	387	93	157
	New.ReferenceOTU182	k__Bacteria; p__Proteobacteria; c__Gammaproteobacteria; o__Chromatiales; f__; g__; s__	0	5	0	1655	0	0	0	0	0	0	0	61	0	0	0	0	0	0	0	0	0	0	0	2	0	0	0	0	0	0	2	0	0	0
	4431178	k__Bacteria; p__Proteobacteria; c__Alphaproteobacteria; o__Rhizobiales; f__Phyllobacteriaceae	0	0	23	0	132	339	1189	0	0	0	0	0	0	0	15	0	1	0	5	2	4	0	0	6	0	0	0	0	0	0	4	0	0	0
	711023	k__Bacteria; p__Proteobacteria; c__Gammaproteobacteria; o__Xanthomonadales; f__Xanthomonadaceae; g__; s__	0	0	0	0	0	0	0	0	0	0	0	0	0	0	0	0	0	39	1	0	337	0	0	0	0	0	0	0	0	0	491	568	0	0
	2797395	k__Bacteria; p__Proteobacteria; c__Gammaproteobacteria; o__Pseudomonadales; f__Moraxellaceae; g__Acinetobacter; s__	307	0	0	0	1	0	2	0	0	0	0	2	0	0	2	37	0	1	0	0	12	0	0	11	1	0	0	0	0	0	8	18	435	864
	3167757	k__Bacteria; p__Proteobacteria; c__Betaproteobacteria; o__Burkholderiales; f__Comamonadaceae; g__; s__	0	0	0	0	0	0	0	0	0	0	0	0	19	61	0	0	2	17	0	0	381	0	0	0	0	0	0	0	0	0	611	599	0	3
	1941610	k__Bacteria; p__Nitrospirae; c__Nitrospira; o__Nitrospirales; f__[Thermodesulfovibrionaceae]	336	0	0	3	0	0	0	0	0	0	1	7	0	0	0	0	0	0	0	0	0	4	0	0	1	0	0	0	0	0	3	0	441	889
	17475	k__Bacteria; p__Proteobacteria; c__Betaproteobacteria; o__Gallionellales; f__Gallionellaceae; g__Gallionella; s__	278	0	0	0	0	0	0	0	0	0	0	1	0	0	0	0	0	0	0	0	0	0	0	0	0	0	0	0	0	0	0	2	383	712
	158263	k__Bacteria; p__Bacteroidetes; c__Flavobacteriia; o__Flavobacteriales; f__Flavobacteriaceae; g__Flavobacterium; s__	0	28	0	0	3	24	0	0	110	0	0	0	1068	4	8	0	371	35	1	0	0	0	0	0	0	0	0	0	2	0	0	1	0	0
	594366	k__Bacteria; p__Proteobacteria; c__Betaproteobacteria; o__Gallionellales; f__Gallionellaceae; g__Gallionella; s__	0	0	56	3	5	0	0	482	0	14	14	0	18	0	1	0	0	2	0	0	0	0	9	0	0	90	206	210	252	290	0	0	0	0
	New.ReferenceOTU5303	Unassigned	0	0	0	0	0	0	0	0	0	0	0	0	0	0	0	3	0	1648	0	0	0	0	0	0	0	0	0	0	0	0	0	0	0	0
	699298	k__Bacteria; p__Cyanobacteria; c__Chloroplast; o__Stramenopiles; f__; g__; s__	0	1136	2	0	75	9	94	27	1	11	1	0	13	0	0	3	4	0	0	1	0	0	0	1	0	40	109	19	13	41	0	1	0	0
	589946	k__Bacteria; p__Proteobacteria; c__Alphaproteobacteria; o__Rhodobacterales; f__Hyphomonadaceae; g__; s__	218	0	0	26	1	4	0	8	64	0	0	1	1	16	3	0	0	38	38	0	92	0	1	0	0	0	0	0	0	0	131	157	327	461
	13120	k__Bacteria; p__Actinobacteria; c__Actinobacteria; o__Actinomycetales; f__Mycobacteriaceae; g__Mycobacterium; s__	0	74	2	0	5	0	0	251	1161	0	1	0	58	8	0	3	0	0	0	0	0	1	1	0	4	0	0	0	0	0	1	0	0	0
	523761	k__Bacteria; p__Nitrospirae; c__Nitrospira; o__Nitrospirales; f__Nitrospiraceae; g__Nitrospira; s__	0	0	0	0	0	0	0	0	0	0	0	1239	0	0	0	0	0	0	0	0	0	0	0	318	0	0	2	0	0	0	0	0	2	0
	563065	k__Bacteria; p__Cyanobacteria; c__Chloroplast; o__Stramenopiles; f__; g__; s__	0	204	1	0	439	22	501	21	0	42	0	0	83	1	127	3	0	0	0	1	0	4	0	1	0	24	47	13	4	8	0	0	0	0
	2045262	k__Bacteria; p__Proteobacteria; c__Betaproteobacteria; o__Burkholderiales; f__Oxalobacteraceae; g__Polynucleobacter	0	0	0	0	1	0	0	0	40	0	0	0	1292	88	2	0	115	3	8	0	0	0	0	0	0	0	0	0	0	0	0	0	0	0
	735693	k__Bacteria; p__Verrucomicrobia; c__[Spartobacteria]; o__[Chthoniobacterales]; f__[Chthoniobacteraceae]; g__Candidatus Xiphinematobacter; s__	1	818	68	0	33	21	0	0	3	0	0	0	1	0	39	0	53	0	498	0	0	0	0	0	0	0	0	0	0	0	0	0	0	0
	239537	k__Bacteria; p__Proteobacteria; c__Alphaproteobacteria; o__Rhizobiales; f__Hyphomicrobiaceae; g__Hyphomicrobium; s__sulfonivorans	1	16	68	0	13	2	35	1099	0	1	0	0	1	0	2	11	0	0	30	0	2	1	7	57	167	0	0	0	0	1	2	0	3	19
	513073	k__Bacteria; p__Proteobacteria; c__Alphaproteobacteria; o__Rhizobiales; f__Hyphomicrobiaceae; g__Hyphomicrobium; s__	3	0	0	0	0	0	0	1414	1	1	0	2	0	0	0	12	3	67	0	0	3	0	1	0	0	2	3	3	6	2	1	1	4	5
	617340	k__Bacteria; p__Proteobacteria; c__Betaproteobacteria; o__Burkholderiales; f__Oxalobacteraceae; g__; s__	7	1	0	0	591	1	0	0	0	0	0	0	0	0	1	0	0	2	0	0	194	5	0	0	0	0	0	0	0	0	313	393	6	15
	263605	k__Bacteria; p__Bacteroidetes; c__Flavobacteriia; o__Flavobacteriales; f__Flavobacteriaceae; g__Flavobacterium; s__	126	0	4	0	0	14	0	0	0	0	1	1	0	0	0	0	0	51	1	0	242	0	0	0	0	0	0	0	0	0	320	334	198	224
	226126	k__Bacteria; p__Cyanobacteria; c__Synechococcophycideae; o__Pseudanabaenales; f__Pseudanabaenaceae; g__Pseudanabaena; s__	1	1462	21	0	28	1	0	0	2	0	0	0	0	0	0	0	0	0	0	0	0	0	0	0	0	0	0	0	0	0	0	0	0	0
	127870	k__Bacteria; p__Proteobacteria; c__Alphaproteobacteria; o__Sphingomonadales; f__Sphingomonadaceae; g__Novosphingobium; s__	0	15	0	31	134	0	0	5	3	5	0	0	0	27	48	0	1	0	2	1	295	0	6	1	0	4	0	1	5	0	452	476	2	0
	104155	k__Bacteria; p__Proteobacteria; c__Gammaproteobacteria; o__Xanthomonadales; f__Sinobacteraceae; g__Nevskia; s__ramosa	0	428	0	15	1	0	7	721	0	24	0	0	0	9	0	43	0	0	0	0	0	120	0	0	3	18	24	11	29	43	0	0	0	0
	353224	k__Bacteria; p__Actinobacteria; c__Actinobacteria; o__Actinomycetales; f__ACK-M1; g__; s__	0	0	0	0	0	0	0	0	0	0	0	0	90	1410	1	0	3	0	1	0	0	0	0	0	0	0	0	0	0	0	0	0	0	0
	157064	k__Bacteria; p__Proteobacteria; c__Betaproteobacteria; o__Methylophilales; f__; g__; s__	0	0	0	0	0	0	0	10	0	46	0	0	0	0	0	0	0	1	0	0	0	0	3	0	0	160	388	267	289	330	0	0	0	0
	4325369	k__Bacteria; p__Bacteroidetes; c__Sphingobacteriia; o__Sphingobacteriales; f__; g__; s__	2	2	1	0	3	0	1	0	4	0	0	0	0	0	0	0	0	12	0	0	193	1	0	0	0	0	0	0	0	0	196	230	7	6
	1094453	k__Bacteria; p__Proteobacteria; c__Alphaproteobacteria; o__Sphingomonadales; f__Sphingomonadaceae; g__Kaistobacter; s__	5	0	0	0	38	0	0	0	0	0	0	0	0	0	20	0	1	13	0	0	335	0	0	0	0	0	0	0	0	0	519	562	8	1
	320797	k__Bacteria; p__Actinobacteria; c__Acidimicrobiia; o__Acidimicrobiales; f__C111; g__; s__	0	12	8	0	9	3	1	1	36	0	0	0	594	349	354	0	108	0	24	0	0	0	0	0	0	0	0	0	0	0	0	0	0	0
	570344	k__Bacteria; p__Proteobacteria; c__Alphaproteobacteria; o__Rickettsiales; f__; g__; s__	23	1	0	0	209	65	0	24	21	0	0	0	0	0	82	0	1	51	41	0	6	3	35	0	0	0	0	0	0	0	4	6	29	53
	New.ReferenceOTU18636	k__Bacteria; p__Proteobacteria; c__Alphaproteobacteria; o__; f__; g__; s__	308	0	1	0	1	0	0	4	0	0	1	0	0	1	1	0	1	37	0	0	0	0	0	0	0	0	0	0	0	0	0	0	432	708
	3032241	k__Bacteria; p__Proteobacteria; c__Betaproteobacteria; o__Burkholderiales; f__Comamonadaceae; g__Polaromonas; s__	62	0	0	6	6	6	0	3	2	0	0	0	0	0	0	0	18	45	5	0	256	8	0	0	0	0	0	0	0	0	397	407	72	153
	4296691	k__Bacteria; p__Proteobacteria; c__Gammaproteobacteria; o__Legionellales; f__Legionellaceae; g__; s__	0	757	4	2	6	11	0	106	9	0	0	0	367	1	163	32	0	0	5	0	0	0	0	1	1	0	0	0	0	2	0	0	0	0
	499851	k__Bacteria; p__Proteobacteria; c__Gammaproteobacteria; o__Legionellales; f__Legionellaceae; g__; s__	0	4	0	4	909	85	0	394	0	0	0	0	3	0	0	0	1	32	1	1	2	9	0	0	0	0	1	0	0	0	2	6	4	5
	New.ReferenceOTU8867	k__Bacteria; p__Actinobacteria; c__Actinobacteria; o__Actinomycetales; f__ACK-M1; g__; s__	0	0	0	0	0	0	0	0	0	0	0	0	348	1106	0	0	0	0	0	0	0	0	0	0	0	0	0	0	0	0	0	0	0	0
	1673321	k__Bacteria; p__Proteobacteria; c__Betaproteobacteria; o__Burkholderiales; f__Comamonadaceae; g__Methylibium; s__	1	4	5	55	3	90	1	9	93	0	1	0	1	3	289	0	1	5	285	0	9	0	517	0	0	0	0	0	0	0	22	17	4	8
	4381916	k__Bacteria; p__Bacteroidetes; c__[Saprospirae]; o__[Saprospirales]; f__Chitinophagaceae; g__; s__	21	0	0	0	0	0	0	0	0	0	0	0	86	1240	0	0	1	1	0	0	2	0	0	0	0	2	2	1	0	3	6	5	29	24
	4422794	k__Bacteria; p__Proteobacteria; c__Gammaproteobacteria; o__Pseudomonadales; f__Moraxellaceae; g__Acinetobacter; s__	300	0	0	0	0	0	0	0	0	0	1	0	0	0	1	0	0	2	0	0	10	0	0	0	0	0	0	0	0	0	4	11	354	731
	New.ReferenceOTU10437	k__Bacteria; p__OP3; c__koll11; o__GIF10; f__; g__; s__	245	0	0	0	1	0	0	0	0	0	0	0	0	0	0	0	0	1	0	0	0	222	0	0	0	0	0	0	0	0	0	0	341	573
	605483	k__Bacteria; p__Acidobacteria; c__Acidobacteria-6; o__iii1-15; f__; g__; s__	206	0	0	1	8	0	0	24	58	0	0	1	4	23	1	0	7	4	6	0	9	23	8	0	0	0	0	0	0	0	9	10	374	592
	4417972	k__Bacteria; p__Planctomycetes; c__Planctomycetia; o__Pirellulales; f__Pirellulaceae; g__; s__	0	510	42	0	130	11	369	27	4	2	0	0	1	9	10	15	5	0	2	0	0	0	0	221	0	0	0	0	0	0	0	0	0	0
	13100	k__Bacteria; p__Actinobacteria; c__Actinobacteria; o__Actinomycetales; f__Mycobacteriaceae; g__Mycobacterium; s__	0	0	0	0	5	0	1	141	102	1	1	20	980	95	0	0	0	0	0	0	0	0	1	7	1	0	0	0	0	0	1	0	0	0
	161154	k__Bacteria; p__Proteobacteria; c__Alphaproteobacteria; o__Caulobacterales; f__Caulobacteraceae; g__Caulobacter; s__henricii	24	0	0	1	170	140	0	0	0	0	0	0	0	0	0	0	0	46	102	1	224	0	0	0	0	0	0	0	0	0	288	299	24	35
	173004	k__Bacteria; p__Nitrospirae; c__Nitrospira; o__Nitrospirales; f__Nitrospiraceae; g__Nitrospira; s__	0	0	0	0	0	0	0	0	0	0	0	1115	1	0	0	0	0	0	0	0	0	0	5	222	0	0	2	0	0	0	0	0	0	0
	817707	k__Bacteria; p__Proteobacteria; c__Alphaproteobacteria; o__Rhodobacterales; f__Rhodobacteraceae; g__; s__	0	0	9	0	90	5	1183	0	36	0	0	3	0	0	1	0	0	0	5	0	3	1	0	2	0	0	0	0	0	0	2	3	0	0
	823671	k__Bacteria; p__Actinobacteria; c__Actinobacteria; o__Actinomycetales; f__ACK-M1; g__; s__	0	14	115	0	17	41	0	0	53	1	0	0	191	29	8	0	767	0	71	0	0	0	0	0	0	0	0	0	0	0	0	0	0	0
	561452	k__Bacteria; p__Actinobacteria; c__Thermoleophilia; o__Gaiellales; f__Gaiellaceae; g__; s__	0	0	0	0	0	0	0	0	0	0	0	1122	0	1	0	0	0	7	0	0	2	0	0	21	0	0	0	1	0	0	5	3	0	0
	50466	k__Bacteria; p__Proteobacteria; c__Alphaproteobacteria; o__; f__; g__; s__	226	3	1	0	13	0	0	1	0	0	0	80	0	3	8	0	1	57	5	0	5	0	0	2	0	0	0	0	0	0	3	8	315	603
	133044	k__Bacteria; p__Proteobacteria; c__Alphaproteobacteria; o__Sphingomonadales; f__Sphingomonadaceae; g__; s__	1	207	2	0	73	51	10	0	82	0	0	0	0	0	197	29	0	0	12	0	143	0	0	0	0	0	0	1	1	0	251	261	2	1
	1932541	k__Bacteria; p__Proteobacteria; c__Betaproteobacteria; o__Burkholderiales; f__Comamonadaceae; g__; s__	24	66	4	0	3	20	0	0	7	0	0	0	11	7	21	1	324	202	49	0	79	1	0	0	0	0	0	0	0	0	196	158	31	52
	233724	k__Bacteria; p__Proteobacteria; c__Alphaproteobacteria; o__Rickettsiales; f__; g__; s__	10	3	0	1	146	7	1	185	520	35	0	24	51	0	7	1	2	33	113	0	18	5	34	17	0	3	1	19	9	12	13	6	17	25
	818633	k__Bacteria; p__Proteobacteria; c__Alphaproteobacteria; o__Sphingomonadales; f__; g__; s__	6	0	1	0	118	3	57	134	107	0	0	0	0	0	81	4	3	16	0	0	185	2	0	11	0	0	2	0	0	0	247	256	12	7
	319272	k__Bacteria; p__Actinobacteria; c__Actinobacteria; o__Actinomycetales; f__ACK-M1; g__; s__	0	0	0	0	1	0	0	0	1	0	0	0	213	1088	0	0	2	0	4	0	0	0	0	0	0	0	0	0	0	0	0	0	0	0
	319691	k__Bacteria; p__Actinobacteria; c__Actinobacteria; o__Actinomycetales; f__ACK-M1; g__; s__	0	9	0	0	1	0	0	3	0	0	0	0	19	50	1213	1	0	0	0	0	0	0	0	0	0	0	0	0	0	0	0	0	0	0
	4466647	k__Bacteria; p__Proteobacteria; c__Betaproteobacteria; o__Burkholderiales; f__Oxalobacteraceae; g__; s__	0	0	1	0	747	0	0	0	11	0	0	0	0	0	0	0	510	0	7	0	0	3	0	0	0	0	0	0	0	0	0	0	0	1
	820291	k__Bacteria; p__Proteobacteria; c__Betaproteobacteria; o__Burkholderiales; f__Oxalobacteraceae; g__; s__	0	0	0	0	0	0	0	0	0	0	0	0	0	0	0	0	1	8	0	0	331	0	0	0	0	0	0	0	0	0	484	452	0	0
	New.ReferenceOTU24015	k__Bacteria; p__Cyanobacteria; c__Chloroplast; o__Stramenopiles; f__; g__; s__	0	0	0	0	0	0	0	0	0	0	0	0	0	0	0	1271	0	0	0	0	0	0	0	0	0	0	0	0	0	0	0	0	0	0
	147648	k__Bacteria; p__Proteobacteria; c__Alphaproteobacteria; o__Sphingomonadales; f__; g__; s__	205	0	0	2	10	0	0	13	0	0	0	0	0	0	12	0	0	12	0	0	38	17	0	0	0	0	0	0	0	0	60	64	335	497
	149154	k__Bacteria; p__Proteobacteria; c__Betaproteobacteria; o__Rhodocyclales; f__Rhodocyclaceae; g__C39; s__	0	0	0	0	0	0	0	0	2	0	0	0	1250	4	0	0	0	0	0	0	0	0	0	0	0	0	0	0	0	0	0	0	0	0
	816404	k__Bacteria; p__Proteobacteria; c__Alphaproteobacteria; o__; f__; g__; s__	25	0	0	2	17	5	0	1027	0	2	0	0	21	0	0	0	1	15	0	0	0	54	0	0	0	0	0	0	0	0	2	0	31	63
	357366	k__Bacteria; p__Proteobacteria; c__Alphaproteobacteria; o__Sphingomonadales; f__Sphingomonadaceae; g__Novosphingobium; s__	74	5	28	35	42	2	1	0	81	0	0	0	212	50	2	0	0	2	6	0	88	0	0	1	0	0	0	0	0	0	172	141	106	190
	2994818	k__Bacteria; p__Proteobacteria; c__Alphaproteobacteria; o__Sphingomonadales; f__; g__; s__	8	0	2	0	63	23	1	7	0	0	0	0	1	0	0	0	16	54	536	0	103	7	0	0	0	0	0	0	0	0	192	167	14	22
	New.ReferenceOTU2167	k__Bacteria; p__Cyanobacteria; c__4C0d-2; o__SM2F09; f__; g__; s__	0	0	0	0	1	0	0	0	1225	0	0	0	0	0	0	0	0	0	0	0	0	0	0	0	0	0	0	0	0	0	0	0	0	0
	558797	k__Bacteria; p__Bacteroidetes; c__Flavobacteriia; o__Flavobacteriales; f__Flavobacteriaceae; g__Flavobacterium; s__	174	0	0	0	1	15	0	0	1	0	0	0	0	0	0	0	287	1	2	0	23	0	0	0	0	0	0	0	0	0	27	22	264	406
	4428618	k__Bacteria; p__Firmicutes; c__Clostridia; o__Clostridiales; f__Clostridiaceae; g__Clostridium	240	0	0	0	0	0	0	0	0	0	0	1	0	0	0	0	0	0	0	0	1	0	0	0	0	0	0	0	0	0	0	0	370	608
	New.ReferenceOTU23622	k__Bacteria; p__Proteobacteria; c__Alphaproteobacteria; o__; f__; g__; s__	264	0	0	0	0	0	0	0	0	0	1	0	0	0	3	0	1	4	16	0	0	0	1	0	0	0	0	0	0	0	15	6	345	561
	4420696	k__Bacteria; p__Acidobacteria; c__[Chloracidobacteria]; o__RB41; f__Ellin6075; g__; s__	0	0	1	0	0	0	0	0	0	0	0	0	5	0	0	0	0	15	1	3	1	1143	0	18	0	0	0	0	0	0	0	0	0	0
	New.ReferenceOTU13371	k__Bacteria; p__Proteobacteria; c__Alphaproteobacteria; o__; f__; g__; s__	0	2	0	0	0	0	0	1195	0	0	0	0	0	0	0	0	0	9	0	0	0	0	0	0	0	0	0	0	0	0	0	0	0	0
	316341	k__Bacteria; p__Proteobacteria; c__Betaproteobacteria; o__Burkholderiales; f__Oxalobacteraceae; g__Polynucleobacter; s__	0	1	0	0	266	325	5	0	72	0	0	0	0	0	1	0	321	72	140	1	0	1	0	0	0	0	0	0	0	0	0	0	0	0
	4453998	k__Bacteria; p__Proteobacteria; c__Betaproteobacteria; o__Burkholderiales; f__Comamonadaceae; g__; s__	0	1	0	0	6	41	1	0	33	0	0	0	1015	2	12	0	40	13	29	0	0	2	0	0	0	0	0	0	0	1	0	2	0	3
	218005	k__Bacteria; p__Proteobacteria; c__Deltaproteobacteria; o__Bdellovibrionales; f__Bacteriovoracaceae; g__; s__	221	0	0	0	0	0	0	0	0	0	1	3	0	0	1	0	1	0	0	0	0	13	0	0	1	0	0	0	0	0	0	0	358	595
	813954	k__Bacteria; p__Proteobacteria; c__Alphaproteobacteria; o__Rhizobiales; f__Hyphomicrobiaceae; g__Devosia; s__	34	1	6	44	7	0	293	0	0	0	0	0	0	3	4	0	1	37	0	1	131	1	0	85	0	0	6	0	0	0	222	208	37	69
	1645783	k__Bacteria; p__Planctomycetes; c__Phycisphaerae; o__Phycisphaerales; f__; g__; s__	0	1012	0	0	5	90	0	0	1	0	0	0	0	3	31	0	4	0	44	0	0	0	0	0	0	0	0	0	0	0	0	0	0	0
	4477199	k__Bacteria; p__Proteobacteria; c__Betaproteobacteria; o__Burkholderiales; f__Comamonadaceae; g__; s__	0	0	0	1	2	0	0	0	0	0	0	3	29	284	1	0	1	216	91	1	16	0	0	0	0	0	0	0	0	0	501	34	0	5
	812978	k__Bacteria; p__Proteobacteria; c__Alphaproteobacteria; o__Rhizobiales; f__; g__; s__	2	0	0	0	0	0	0	0	0	0	0	784	2	46	0	0	0	0	0	0	6	0	1	326	0	0	0	0	0	0	4	4	1	8
	722895	k__Bacteria; p__Proteobacteria; c__Alphaproteobacteria; o__Sphingomonadales; f__Sphingomonadaceae; g__Sphingopyxis; s__	0	0	27	5	2	27	121	953	0	0	0	0	0	0	0	0	2	0	0	0	0	3	0	3	0	0	0	0	0	2	0	0	0	0
	4366724	k__Bacteria; p__Proteobacteria; c__Betaproteobacteria; o__Rhodocyclales; f__Rhodocyclaceae; g__C39; s__	0	0	0	0	0	0	0	0	31	0	0	0	1112	0	0	0	0	0	0	0	0	0	0	0	0	0	0	0	0	0	0	0	0	0
	4354769	k__Bacteria; p__Bacteroidetes; c__Flavobacteriia; o__Flavobacteriales; f__Flavobacteriaceae; g__Flavobacterium; s__	4	0	0	0	63	18	0	1	0	0	1	0	0	5	299	0	196	341	39	0	21	0	0	0	0	0	0	0	0	0	18	18	9	4
	811000	k__Bacteria; p__Actinobacteria; c__Acidimicrobiia; o__Acidimicrobiales; f__C111; g__; s__	0	10	0	0	1	0	0	3	0	0	0	0	0	0	1005	0	58	0	60	0	0	0	0	0	0	0	0	0	0	0	0	0	0	0
	93636	k__Bacteria; p__Proteobacteria; c__Epsilonproteobacteria; o__Campylobacterales; f__Helicobacteraceae; g__Sulfuricurvum; s__kujiense	168	10	0	0	1	3	0	0	0	0	0	0	0	0	0	0	19	56	1	0	0	1	0	0	0	0	0	0	0	0	4	6	273	595
	4385422	k__Bacteria; p__Proteobacteria; c__Alphaproteobacteria; o__Rhizobiales; f__Hyphomicrobiaceae; g__; s__	0	0	0	0	0	0	0	1	0	0	0	1043	0	1	0	0	0	7	0	0	2	0	0	72	0	0	1	0	0	0	3	5	0	0
	236397	k__Bacteria; p__Proteobacteria; c__Alphaproteobacteria; o__Rhodospirillales; f__Rhodospirillaceae; g__; s__	183	0	2	0	9	2	0	29	0	0	0	2	0	0	1	0	0	9	2	0	5	0	0	0	0	0	0	0	0	0	13	4	334	538
	510854	k__Bacteria; p__Proteobacteria; c__Betaproteobacteria; o__Hydrogenophilales; f__Hydrogenophilaceae; g__Thiobacillus; s__	211	0	0	0	0	0	0	0	0	0	0	0	0	0	0	0	0	0	0	0	0	0	0	0	0	0	0	0	0	0	0	0	343	574
	362188	k__Bacteria; p__Proteobacteria; c__Alphaproteobacteria; o__; f__; g__; s__	26	11	0	0	7	2	0	19	12	0	0	820	6	2	6	1	0	7	13	0	0	5	61	20	0	0	2	0	0	1	5	0	36	60
	1120966	k__Bacteria; p__Proteobacteria; c__Betaproteobacteria; o__Burkholderiales; f__Comamonadaceae; g__; s__	0	0	0	1	0	0	0	0	1	0	0	0	463	233	0	0	0	0	0	0	103	7	2	4	0	0	0	0	1	0	148	147	0	0
	28705	k__Bacteria; p__Planctomycetes; c__Phycisphaerae; o__Phycisphaerales; f__; g__; s__	0	272	2	0	1	0	0	0	0	0	0	0	0	2	156	0	0	0	672	0	1	0	0	0	0	0	0	0	0	0	1	1	0	0
	752778	k__Bacteria; p__Proteobacteria; c__Betaproteobacteria; o__Nitrosomonadales; f__Nitrosomonadaceae; g__; s__	226	0	2	0	0	0	0	0	1	0	2	0	0	0	2	0	1	6	0	0	0	0	0	0	0	0	0	0	0	0	0	0	307	560
	4408928	k__Bacteria; p__Proteobacteria; c__Alphaproteobacteria; o__Sphingomonadales; f__; g__; s__	1	1	2	0	12	55	1	8	69	0	0	0	138	2	0	0	62	8	236	1	141	3	0	0	0	0	0	0	0	0	179	183	1	1
	640641	k__Bacteria; p__Proteobacteria; c__Gammaproteobacteria; o__Pseudomonadales; f__Pseudomonadaceae; g__Pseudomonas; s__	167	0	2	0	5	178	24	0	0	0	0	1	0	0	0	1	0	84	28	0	0	1	0	0	0	0	0	0	0	0	0	0	164	443
	4371571	k__Bacteria; p__Firmicutes; c__Clostridia; o__Clostridiales	0	0	0	0	0	0	0	0	0	0	0	0	0	0	0	4	0	1091	0	0	0	0	0	0	0	0	0	0	0	0	0	0	0	0
	332017	k__Bacteria; p__Actinobacteria; c__Acidimicrobiia; o__Acidimicrobiales; f__C111; g__; s__	0	108	3	0	22	7	0	2	14	1	0	0	796	37	37	0	0	0	67	0	0	0	0	0	2	0	0	0	0	0	0	0	0	0
	2195501	k__Bacteria; p__Bacteroidetes; c__[Saprospirae]; o__[Saprospirales]; f__Chitinophagaceae; g__; s__	0	0	0	0	0	0	0	0	0	0	0	0	0	0	0	0	0	0	0	0	278	0	0	0	0	0	0	0	0	0	393	419	0	0
	4386920	k__Bacteria; p__Proteobacteria; c__Gammaproteobacteria; o__Pseudomonadales; f__Pseudomonadaceae; g__Pseudomonas; s__	4	6	6	0	1	4	7	0	1	0	0	0	4	1	44	752	6	8	8	38	39	6	0	2	16	0	0	0	0	4	46	52	10	19
	4453355	k__Bacteria; p__Proteobacteria; c__Betaproteobacteria; o__Burkholderiales; f__Oxalobacteraceae; g__; s__	10	0	0	0	50	27	0	0	0	0	0	0	0	0	6	0	155	8	0	0	203	0	0	0	0	0	0	0	0	0	288	291	20	23
	New.ReferenceOTU18482	k__Bacteria; p__OP3; c__koll11; o__GIF10; f__; g__; s__	198	0	0	0	0	0	0	0	0	0	0	1	0	0	0	0	0	0	0	0	0	0	0	0	0	0	0	0	0	0	0	0	307	566
	4449609	k__Bacteria; p__Proteobacteria; c__Alphaproteobacteria; o__Sphingomonadales; f__Sphingomonadaceae; g__Sphingomonas; s__	0	0	0	0	0	0	0	2	0	1	0	0	0	0	0	0	0	141	0	0	205	1	0	3	0	1	0	0	1	0	356	356	0	0
	4438545	k__Bacteria; p__Proteobacteria; c__Alphaproteobacteria; o__Sphingomonadales; f__Sphingomonadaceae; g__; s__	0	1	105	3	187	3	0	5	0	4	8	0	4	0	4	31	0	0	0	2	0	73	217	339	0	6	7	18	27	18	0	0	0	0
	4380401	k__Bacteria; p__Cyanobacteria; c__4C0d-2; o__MLE1-12; f__; g__; s__	0	0	0	0	0	0	0	0	0	21	0	0	0	0	1	0	0	0	0	0	0	0	0	0	0	25	72	257	333	349	0	0	0	0
	164830	k__Bacteria; p__Proteobacteria; c__Alphaproteobacteria; o__Sphingomonadales; f__Sphingomonadaceae; g__Novosphingobium; s__	1	3	0	1	29	14	0	28	3	128	8	0	9	0	0	14	0	2	1	0	2	22	0	0	0	96	157	111	209	189	12	9	1	1
	540847	k__Bacteria; p__Nitrospirae; c__Nitrospira; o__Nitrospirales; f__[Thermodesulfovibrionaceae]; g__LCP-6; s__	252	0	0	6	0	0	0	1	0	0	1	9	0	0	0	0	0	0	0	0	1	0	0	1	0	0	0	0	0	0	1	3	301	471
	2760486	k__Bacteria; p__Elusimicrobia; c__Elusimicrobia; o__Elusimicrobiales; f__; g__; s__	192	1	0	0	0	0	0	6	0	0	0	0	0	1	1	0	0	9	0	0	8	32	1	0	0	0	0	0	0	0	21	22	294	454
	875451	k__Bacteria; p__Actinobacteria; c__Actinobacteria; o__Actinomycetales; f__Gordoniaceae; g__Gordonia; s__	0	0	0	0	0	0	0	0	0	0	0	1018	0	0	0	0	0	0	0	0	0	0	0	1	0	4	9	0	0	0	0	0	0	0
	311640	k__Bacteria; p__Proteobacteria; c__Alphaproteobacteria; o__Rhizobiales; f__; g__; s__	0	0	0	0	0	0	0	0	0	0	0	971	0	0	0	0	0	0	0	0	0	0	0	57	0	0	1	0	0	1	0	0	1	0
	4477789	k__Bacteria; p__Proteobacteria; c__Betaproteobacteria; o__Rhodocyclales; f__Rhodocyclaceae; g__Zoogloea; s__	3	0	0	0	0	0	1	0	0	0	0	1	1000	1	0	0	0	0	0	0	0	0	0	0	1	0	0	0	0	0	0	0	1	9
	4128270	k__Bacteria; p__Proteobacteria; c__Gammaproteobacteria; o__Pseudomonadales; f__Pseudomonadaceae; g__Pseudomonas	2	628	0	1	0	3	1	0	2	0	0	0	1	0	3	0	0	14	0	1	78	0	0	17	0	0	0	0	0	0	107	128	10	12
	358280	k__Bacteria; p__Bacteroidetes; c__[Saprospirae]; o__[Saprospirales]; f__Chitinophagaceae; g__; s__	79	0	0	0	3	5	6	3	5	0	0	0	0	0	0	0	5	23	0	0	184	0	0	0	0	0	0	0	0	0	276	254	70	86
	579465	k__Bacteria; p__Proteobacteria; c__Alphaproteobacteria; o__Rhodobacterales; f__Rhodobacteraceae; g__Rhodobacter; s__	0	0	0	0	0	0	0	0	0	0	0	0	0	0	0	0	0	35	0	0	238	0	0	0	0	0	0	0	0	0	351	372	0	0
	85393	k__Bacteria; p__Bacteroidetes; c__Sphingobacteriia; o__Sphingobacteriales; f__; g__; s__	8	7	0	0	5	71	0	0	389	0	2	0	1	0	4	0	63	2	48	0	110	5	0	0	0	0	0	0	0	0	132	123	14	11
	New.ReferenceOTU544	k__Bacteria; p__Nitrospirae; c__Nitrospira; o__Nitrospirales; f__[Thermodesulfovibrionaceae]; g__LCP-6; s__	238	0	0	0	0	0	0	0	0	0	0	3	0	0	0	0	0	0	0	0	0	1	0	0	0	0	0	0	0	0	0	0	259	491
	587648	k__Bacteria; p__Cyanobacteria; c__Chloroplast; o__Stramenopiles; f__; g__; s__	0	30	15	0	6	12	5	58	15	0	0	0	26	16	461	4	22	0	319	0	0	0	0	0	1	0	0	0	0	0	0	0	0	0
	New.ReferenceOTU11844	k__Bacteria; p__Proteobacteria; c__Deltaproteobacteria; o__Bdellovibrionales; f__Bacteriovoracaceae; g__; s__	0	0	0	0	0	0	0	13	0	1	2	0	3	0	2	0	0	0	0	0	0	2	0	0	0	0	2	347	324	289	0	2	0	0
	352485	k__Bacteria; p__Bacteroidetes; c__[Saprospirae]; o__[Saprospirales]; f__Chitinophagaceae; g__; s__	0	0	0	0	4	0	0	0	5	0	0	0	0	0	2	0	6	1	1	0	270	0	0	0	0	0	0	0	0	2	333	353	2	2
	579691	k__Bacteria; p__Proteobacteria; c__Gammaproteobacteria; o__Legionellales; f__Legionellaceae; g__Legionella; s__	4	2	0	2	24	1	1	161	274	29	1	5	3	0	108	0	1	7	7	0	2	4	11	0	0	71	97	109	12	14	2	2	7	15
	242645	k__Bacteria; p__Bacteroidetes; c__[Saprospirae]; o__[Saprospirales]; f__Chitinophagaceae; g__; s__	17	0	0	0	3	0	0	327	0	0	0	0	0	2	30	0	1	55	86	0	105	1	0	0	0	0	0	0	0	0	140	160	21	28
	154116	k__Bacteria; p__Proteobacteria; c__Alphaproteobacteria; o__Rhodospirillales; f__Acetobacteraceae; g__; s__	0	0	0	0	0	0	0	0	0	104	0	0	0	0	0	0	0	1	0	0	0	0	296	0	3	44	103	121	177	124	0	0	0	0
	510276	k__Bacteria; p__Planctomycetes; c__Planctomycetia; o__Planctomycetales; f__Planctomycetaceae; g__Planctomyces; s__	0	2	5	0	26	1	595	108	0	0	0	0	32	0	0	178	0	1	0	0	1	1	11	0	0	0	0	0	0	1	3	3	1	3
	730684	k__Archaea; p__Crenarchaeota; c__Thaumarchaeota; o__Cenarchaeales; f__Cenarchaeaceae; g__Nitrosopumilus; s__	90	1	0	44	0	4	0	0	0	0	0	67	2	1	3	0	3	108	1	0	6	319	0	0	0	0	0	0	0	0	11	9	135	165
	4370648	k__Bacteria; p__Proteobacteria; c__Gammaproteobacteria; o__Xanthomonadales; f__Xanthomonadaceae; g__; s__	0	0	0	0	0	0	0	0	0	0	0	0	0	0	1	0	0	1	0	0	236	0	0	0	0	0	0	0	0	0	360	363	0	0
	140859	k__Bacteria; p__Bacteroidetes; c__Flavobacteriia; o__Flavobacteriales; f__Flavobacteriaceae; g__Flavobacterium; s__	0	904	1	0	0	0	0	0	0	0	0	0	0	0	2	0	0	30	0	0	13	0	0	0	0	0	0	0	0	0	3	7	0	0
	800713	k__Bacteria; p__Bacteroidetes; c__Sphingobacteriia; o__Sphingobacteriales; f__; g__; s__	107	0	0	0	0	9	0	0	30	0	0	0	0	1	104	0	0	14	0	0	101	5	0	0	0	0	0	0	0	0	138	85	157	198
	4407152	k__Bacteria; p__Planctomycetes; c__Planctomycetia; o__Planctomycetales; f__Planctomycetaceae; g__Planctomyces; s__	8	25	0	0	8	0	0	0	875	0	0	0	0	0	11	0	2	5	7	0	3	1	0	0	0	0	0	0	0	0	6	0	5	2
	807278	k__Bacteria; p__Actinobacteria; c__Actinobacteria; o__Actinomycetales; f__ACK-M1; g__; s__	0	9	10	0	1	11	1	0	14	0	0	0	204	143	108	0	441	0	7	0	0	0	0	0	0	0	0	0	0	0	0	0	0	0
	357011	k__Bacteria; p__Proteobacteria; c__Alphaproteobacteria; o__Rhodospirillales; f__Rhodospirillaceae; g__; s__	0	0	53	0	1	0	0	14	0	39	1	64	2	2	2	0	0	1	0	0	5	1	168	0	156	49	49	110	122	99	3	4	0	0
	4321860	k__Bacteria; p__Proteobacteria; c__Alphaproteobacteria; o__Rhodobacterales; f__Rhodobacteraceae; g__Rhodobacter; s__	31	0	5	0	4	27	0	0	0	0	0	0	0	0	1	0	3	48	2	0	62	0	0	0	0	0	0	0	0	0	63	80	222	393
	4422913	k__Bacteria; p__Proteobacteria; c__Alphaproteobacteria; o__Rhodobacterales; f__Rhodobacteraceae; g__Rhodobacter; s__	4	0	0	0	0	0	0	0	0	0	0	0	0	0	0	0	0	174	4	0	188	0	0	0	0	0	0	0	1	0	276	267	10	14
	3995177	k__Bacteria; p__Proteobacteria; c__Alphaproteobacteria; o__Rhizobiales; f__Hyphomicrobiaceae; g__Hyphomicrobium; s__	0	0	3	0	12	0	0	736	61	17	0	0	0	0	0	10	0	5	0	0	2	0	31	10	0	1	6	6	10	6	11	7	2	0
	246449	k__Bacteria; p__Acidobacteria; c__[Chloracidobacteria]; o__RB41; f__Ellin6075; g__; s__	0	0	0	0	0	0	0	875	0	0	0	0	0	0	2	0	0	0	0	0	17	0	0	0	0	0	0	0	0	0	21	18	0	0
	584193	k__Bacteria; p__Proteobacteria; c__Gammaproteobacteria; o__Methylococcales; f__Crenotrichaceae; g__Crenothrix; s__	7	14	0	0	0	2	0	485	146	0	0	0	0	0	42	0	6	8	1	0	22	133	0	0	0	0	0	0	0	0	20	23	9	14
	4424805	k__Bacteria; p__Bacteroidetes; c__[Saprospirae]; o__[Saprospirales]; f__Chitinophagaceae; g__; s__	0	0	0	0	0	0	0	0	0	0	0	0	0	0	0	0	0	0	0	0	245	0	0	0	0	0	0	0	0	0	308	360	6	11
	New.ReferenceOTU7398	Unassigned	0	0	0	0	0	0	0	0	0	0	0	918	0	0	0	0	0	0	0	0	0	0	0	2	0	0	2	0	0	0	0	0	1	0
	633243	k__Bacteria; p__Actinobacteria; c__Actinobacteria; o__Actinomycetales; f__Microbacteriaceae; g__; s__	0	0	2	0	0	2	0	0	0	0	0	0	0	11	871	0	4	0	0	0	0	0	0	0	0	0	0	0	0	0	0	0	0	0
	4354415	k__Bacteria; p__Proteobacteria; c__Alphaproteobacteria; o__Rhodobacterales; f__Rhodobacteraceae; g__Rhodobacter; s__	0	0	130	0	0	1	1	0	0	1	1	0	1	0	1	0	1	1	528	1	4	3	20	191	0	0	0	1	0	2	14	17	0	0
	648370	k__Bacteria; p__Gemmatimonadetes; c__Gemm-1; o__; f__; g__; s__	0	0	0	0	0	0	0	0	0	0	0	917	0	0	0	0	0	0	0	0	0	0	0	0	0	0	0	0	0	0	0	2	0	0
	New.ReferenceOTU13693	k__Bacteria; p__TM6; c__SJA-4; o__; f__; g__; s__	0	0	0	0	0	0	0	0	0	0	0	747	0	0	0	0	0	0	0	0	0	0	0	0	0	2	0	0	0	0	0	0	1	0
	2651002	k__Bacteria; p__Acidobacteria; c__Acidobacteria-6; o__iii1-15; f__mb2424; g__; s__	52	0	0	5	0	0	0	0	0	0	0	0	2	0	0	0	2	172	0	0	128	3	0	0	0	0	0	0	0	0	180	215	54	100
	311942	k__Bacteria; p__Proteobacteria; c__Gammaproteobacteria; o__Legionellales; f__Legionellaceae; g__; s__	31	297	0	5	22	3	2	33	5	0	0	0	6	0	104	0	54	151	21	0	6	18	16	0	0	0	0	0	0	0	18	17	35	68
	New.ReferenceOTU3613	k__Bacteria; p__Proteobacteria; c__Alphaproteobacteria; o__Rhodospirillales; f__Rhodospirillaceae; g__; s__	0	0	0	0	0	0	0	0	0	23	0	0	0	0	0	0	0	0	0	0	0	0	0	0	0	105	168	190	219	205	0	0	0	0
	845178	k__Bacteria; p__Proteobacteria; c__Gammaproteobacteria; o__Pseudomonadales; f__Pseudomonadaceae; g__Pseudomonas; s__	0	0	29	0	3	0	2	53	0	0	0	1	0	0	0	457	0	6	355	0	0	1	0	0	2	0	0	0	0	0	0	0	0	0
	4035950	k__Bacteria; p__Proteobacteria; c__Alphaproteobacteria; o__Rhodobacterales; f__Hyphomonadaceae; g__; s__	187	0	2	0	0	1	0	3	63	0	0	4	1	0	0	0	0	10	0	0	0	1	0	0	0	0	0	0	0	0	0	0	221	414
	4301491	k__Bacteria; p__Firmicutes; c__Bacilli; o__Bacillales; f__Bacillaceae; g__Bacillus; s__selenatarsenatis	0	0	0	0	0	0	0	0	0	0	0	0	0	0	0	0	0	0	898	0	0	1	0	5	0	1	1	0	0	0	0	0	0	0
	203611	k__Bacteria; p__Proteobacteria; c__Alphaproteobacteria; o__Rhizobiales; f__Hyphomicrobiaceae; g__Hyphomicrobium; s__	0	0	26	1	0	0	0	0	0	0	1	0	2	0	0	0	0	3	0	0	2	0	811	42	0	0	2	0	0	0	7	6	0	1
	New.ReferenceOTU12248	k__Bacteria; p__Proteobacteria; c__Gammaproteobacteria; o__Legionellales; f__Legionellaceae; g__; s__	0	221	34	0	0	1	0	0	0	0	0	0	0	0	223	3	0	0	362	0	0	0	52	2	0	0	0	0	0	0	1	1	0	0
	4456068	k__Bacteria; p__Proteobacteria; c__Betaproteobacteria; o__Burkholderiales; f__Comamonadaceae; g__; s__	5	0	0	152	26	0	0	0	1	0	0	0	0	0	2	0	0	12	0	1	183	0	0	12	1	0	0	0	1	0	141	350	2	11
	557974	k__Bacteria; p__Proteobacteria; c__Gammaproteobacteria; o__Pseudomonadales; f__Pseudomonadaceae; g__Pseudomonas; s__	1	1	880	1	0	0	2	0	0	0	0	0	0	0	0	0	0	2	1	0	1	0	0	0	1	0	0	0	1	0	3	0	1	0
	35840	k__Bacteria; p__Proteobacteria; c__Betaproteobacteria; o__Neisseriales; f__Neisseriaceae; g__; s__	0	0	4	0	0	1	0	0	37	0	0	0	9	0	51	1	30	8	11	0	18	2	0	0	0	0	0	0	0	0	37	30	0	0
	815293	k__Bacteria; p__Proteobacteria; c__Alphaproteobacteria; o__Rhodobacterales; f__Rhodobacteraceae; g__Rhodobacter; s__	2	1	0	233	7	6	3	0	20	0	0	10	0	1	0	23	23	18	7	0	148	0	1	0	0	0	0	0	0	0	176	166	14	25
	New.ReferenceOTU372	Unassigned	160	0	0	0	0	0	0	0	0	0	0	0	0	0	0	0	1	0	3	0	0	0	0	0	0	0	0	0	0	0	3	2	288	417
	640461	k__Bacteria; p__Bacteroidetes; c__Flavobacteriia; o__Flavobacteriales; f__Cryomorphaceae; g__Fluviicola; s__	0	45	0	0	3	691	4	1	7	0	0	0	1	0	84	0	0	3	29	2	0	0	1	0	0	0	0	0	0	0	0	0	0	0
	4329544	k__Bacteria; p__Acidobacteria; c__Acidobacteria-6; o__iii1-15; f__; g__; s__	11	0	0	0	0	0	0	0	0	0	0	0	0	1	0	0	2	51	0	0	173	52	0	0	0	0	0	0	0	0	270	248	26	35
	141461	k__Bacteria; p__Proteobacteria; c__Gammaproteobacteria; o__Xanthomonadales; f__Xanthomonadaceae; g__; s__	0	0	0	0	0	6	0	0	0	0	0	0	0	0	0	0	0	17	0	0	211	0	0	0	0	0	0	0	0	0	341	286	1	0
	1125832	k__Bacteria; p__Proteobacteria; c__Alphaproteobacteria; o__Sphingomonadales; f__Sphingomonadaceae; g__Sphingobium; s__	0	0	0	864	0	0	0	0	0	0	0	0	0	0	0	0	0	0	0	0	0	0	0	0	0	0	0	0	0	0	0	0	0	0
	1118212	k__Bacteria; p__Proteobacteria; c__Betaproteobacteria; o__Burkholderiales; f__Comamonadaceae; g__; s__	0	0	825	0	0	0	15	0	16	0	1	0	5	0	0	1	0	0	0	0	0	0	2	0	0	0	0	0	0	0	0	0	0	0
	New.ReferenceOTU5447	k__Bacteria; p__Proteobacteria; c__Deltaproteobacteria; o__Bdellovibrionales; f__Bdellovibrionaceae; g__Bdellovibrio; s__	0	0	0	0	0	1	0	0	0	1	0	0	0	0	0	0	0	0	98	0	0	2	1	0	0	5	3	272	197	280	0	0	0	0
	4320239	k__Bacteria; p__Acidobacteria; c__[Chloracidobacteria]; o__RB41; f__; g__; s__	0	0	0	0	0	0	0	0	0	0	0	816	0	0	0	0	0	0	0	0	12	0	0	0	0	0	1	0	1	0	14	14	0	1
	808092	k__Bacteria; p__Nitrospirae; c__Nitrospira; o__Nitrospirales; f__Nitrospiraceae; g__; s__	0	0	0	0	0	0	0	0	0	0	0	794	0	0	0	0	0	0	0	0	0	47	0	13	0	0	0	0	0	0	0	0	0	0
	New.ReferenceOTU10121	k__Bacteria; p__Proteobacteria; c__Alphaproteobacteria; o__; f__; g__; s__	149	0	0	0	0	0	0	0	0	0	0	0	0	0	0	0	0	0	0	0	0	0	0	0	0	0	0	0	0	0	0	0	242	368
	154342	k__Bacteria; p__Actinobacteria; c__Thermoleophilia; o__Solirubrobacterales; f__; g__; s__	0	150	0	0	115	3	0	2	1	0	0	0	5	2	565	0	0	1	4	0	0	0	0	0	1	0	0	0	0	0	0	0	0	0
	103444	k__Bacteria; p__Proteobacteria; c__Betaproteobacteria; o__Rhodocyclales; f__Rhodocyclaceae; g__C39; s__	0	0	0	0	0	0	0	0	0	0	0	0	786	0	0	0	0	0	0	0	0	0	0	0	1	0	0	0	0	0	0	0	0	0
	644938	k__Bacteria; p__Proteobacteria; c__Betaproteobacteria; o__Burkholderiales; f__Alcaligenaceae; g__; s__	0	24	24	0	79	91	0	0	15	0	0	0	5	1	57	0	440	0	110	0	0	2	0	0	0	0	0	0	0	0	0	0	0	0
	659163	k__Bacteria; p__Proteobacteria; c__Betaproteobacteria; o__Methylophilales; f__Methylophilaceae; g__; s__	0	4	1	93	0	690	5	27	0	0	0	0	0	0	0	0	1	4	0	1	3	10	0	0	0	0	0	0	0	0	2	1	0	4
	4361528	k__Bacteria; p__Proteobacteria; c__Gammaproteobacteria; o__Pseudomonadales; f__Moraxellaceae; g__Acinetobacter; s__	48	0	75	0	0	57	4	156	0	0	0	10	94	0	0	0	0	0	9	0	10	1	0	159	22	5	8	0	0	2	0	11	43	127
	325947	k__Bacteria; p__Proteobacteria; c__Betaproteobacteria; o__Burkholderiales; f__Oxalobacteraceae; g__; s__	1	38	0	0	1	1	785	11	0	0	0	0	0	0	0	0	0	0	0	0	0	0	0	0	0	0	0	0	0	0	1	0	0	1
	New.ReferenceOTU8193	k__Bacteria; p__Planctomycetes; c__Planctomycetia; o__Gemmatales; f__Gemmataceae; g__; s__	0	0	0	0	8	1	0	23	0	24	2	684	0	0	0	3	0	10	0	0	0	4	11	44	1	2	6	2	0	0	1	8	0	0
	88989	k__Bacteria; p__Cyanobacteria; c__4C0d-2; o__MLE1-12; f__; g__; s__	0	0	43	0	0	0	0	50	0	42	0	18	5	0	0	1	0	0	2	0	1	15	7	0	32	22	45	134	186	225	2	3	0	0
	637267	k__Bacteria; p__Actinobacteria; c__Actinobacteria; o__Actinomycetales; f__Intrasporangiaceae; g__; s__	0	0	0	0	0	0	0	0	1	0	0	0	0	0	0	0	0	86	0	0	127	0	0	0	0	0	0	0	0	0	293	322	0	0
	694781	k__Bacteria; p__Proteobacteria; c__Betaproteobacteria; o__MND1; f__; g__; s__	1	0	0	0	0	0	0	0	0	0	0	734	2	6	0	0	1	16	0	0	14	6	0	9	0	0	0	0	0	0	20	18	0	5
	846104	k__Bacteria; p__Proteobacteria; c__Betaproteobacteria; o__Burkholderiales; f__Comamonadaceae; g__; s__	0	0	0	0	0	0	0	0	0	0	0	5	808	10	0	0	0	0	0	0	0	0	0	0	0	0	0	0	0	0	0	0	0	0
	121575	k__Bacteria; p__Acidobacteria; c__Acidobacteria-6; o__iii1-15; f__; g__; s__	140	0	0	0	0	0	0	0	0	0	1	0	0	0	0	0	0	0	2	0	21	6	0	0	0	0	0	0	0	0	27	13	241	367
	917443	k__Bacteria; p__Bacteroidetes; c__Cytophagia; o__Cytophagales; f__Cyclobacteriaceae; g__; s__	2	3	1	0	1	794	2	0	0	0	0	0	0	2	1	0	1	0	3	0	0	0	0	0	0	0	0	0	0	0	0	1	1	2
	4393057	k__Bacteria; p__Proteobacteria; c__Alphaproteobacteria; o__Sphingomonadales; f__Sphingomonadaceae; g__Sphingobium; s__	2	0	0	0	0	0	0	45	0	0	0	0	0	0	0	0	0	0	0	0	182	1	0	0	72	0	1	0	0	0	258	247	1	4
	New.ReferenceOTU8580	k__Bacteria; p__Proteobacteria; c__Alphaproteobacteria; o__Rickettsiales; f__mitochondria; g__; s__	0	5	0	0	0	0	1	2	0	58	0	0	61	1	0	0	0	0	0	0	0	0	0	1	0	168	489	18	2	2	0	0	0	0
	110215	k__Bacteria; p__Proteobacteria; c__Betaproteobacteria; o__Burkholderiales; f__Comamonadaceae	79	0	0	9	0	22	0	9	1	0	1	0	0	0	0	0	0	3	0	0	107	11	0	44	0	1	6	0	0	0	9	187	98	215
	541327	k__Bacteria; p__Actinobacteria; c__Thermoleophilia; o__Gaiellales; f__; g__; s__	1	69	0	0	3	2	0	0	1	0	0	0	212	216	265	0	0	1	26	0	0	0	0	0	0	0	0	0	0	1	0	0	0	0
	107275	k__Bacteria; p__Proteobacteria; c__Gammaproteobacteria; o__Xanthomonadales; f__Xanthomonadaceae; g__; s__	9	0	0	0	0	3	0	0	135	0	0	0	0	4	14	0	0	20	0	0	145	1	0	0	2	0	0	0	0	0	205	202	11	40
	4337622	k__Bacteria; p__Proteobacteria; c__Alphaproteobacteria; o__Rhizobiales; f__Rhizobiaceae	13	0	3	0	4	2	362	0	0	0	0	0	0	0	0	1	0	23	0	0	89	5	1	3	0	0	0	0	0	0	102	128	21	37
	41463	k__Bacteria; p__Proteobacteria; c__Alphaproteobacteria; o__Rhizobiales; f__Hyphomicrobiaceae; g__Hyphomicrobium; s__	0	0	0	31	0	0	0	8	0	47	0	15	0	0	0	0	0	0	0	0	0	4	0	4	0	71	85	130	172	225	0	1	0	0
	4459285	k__Bacteria; p__Proteobacteria; c__Alphaproteobacteria; o__; f__; g__; s__	0	0	7	4	5	2	0	279	0	11	0	3	2	0	0	0	0	3	128	0	0	5	278	0	0	12	6	12	20	15	0	0	0	0
	46818	k__Bacteria; p__Proteobacteria; c__Alphaproteobacteria; o__Caulobacterales; f__Caulobacteraceae; g__Phenylobacterium; s__	0	0	0	0	101	33	1	30	0	0	0	0	9	0	95	0	1	28	182	0	68	2	0	0	0	0	0	0	0	0	99	133	0	4
	4315253	k__Bacteria; p__Proteobacteria; c__Deltaproteobacteria; o__Bdellovibrionales; f__Bacteriovoracaceae; g__; s__	128	6	0	0	1	1	0	15	1	0	0	0	0	0	13	0	12	3	17	0	24	17	0	0	0	0	0	0	0	0	17	28	201	288
	316013	k__Bacteria; p__Proteobacteria; c__Gammaproteobacteria; o__Alteromonadales; f__HTCC2188; g__HTCC; s__	1	0	5	0	0	0	0	0	88	0	1	0	661	0	0	0	4	1	3	0	0	0	0	0	0	0	0	0	0	0	0	0	1	5
	385775	k__Bacteria; p__Bacteroidetes; c__Flavobacteriia; o__Flavobacteriales; f__Cryomorphaceae; g__; s__	0	0	0	0	0	0	0	0	0	0	0	0	0	0	0	0	5	0	765	0	0	0	0	0	0	0	0	0	0	0	0	0	0	0
	New.ReferenceOTU14495	k__Bacteria; p__Proteobacteria; c__Gammaproteobacteria; o__Legionellales; f__Legionellaceae; g__Legionella	0	0	0	0	0	0	0	0	0	0	0	0	0	0	0	0	0	0	0	0	0	0	769	0	0	0	0	0	0	0	0	0	0	0
	88552	k__Bacteria; p__Proteobacteria; c__Alphaproteobacteria; o__; f__; g__; s__	0	1	0	0	1	8	0	23	0	62	2	0	8	0	0	0	0	0	0	0	0	164	9	0	0	59	66	77	108	180	0	0	0	0
	2440020	k__Bacteria; p__Proteobacteria; c__Betaproteobacteria; o__Burkholderiales; f__Comamonadaceae	1	0	0	0	0	0	0	117	0	0	0	0	3	2	0	0	0	1	0	0	3	3	0	0	0	0	0	0	0	0	3	1	0	0
	4021961	k__Bacteria; p__GN02; c__BD1-5; o__; f__; g__; s__	161	0	0	0	0	0	0	0	0	0	0	0	0	2	0	0	0	4	0	0	2	1	0	0	0	0	0	0	0	0	19	17	275	276
	337903	k__Bacteria; p__Cyanobacteria; c__4C0d-2; o__MLE1-12; f__; g__; s__	0	0	1	0	6	0	0	416	0	0	0	269	0	0	0	0	0	3	0	0	0	0	43	14	0	0	1	0	0	0	2	0	0	0
	4448576	k__Bacteria; p__Acidobacteria; c__Acidobacteria-6; o__iii1-15; f__RB40; g__; s__	1	0	0	0	0	0	0	0	0	0	0	0	0	0	0	0	0	15	0	0	189	0	0	0	0	0	0	0	0	0	269	273	2	4
	New.ReferenceOTU2998	k__Bacteria; p__TM7; c__SC3; o__; f__; g__; s__	0	0	0	0	0	0	0	0	0	0	0	58	1	0	0	0	0	0	0	0	0	690	0	0	0	0	0	0	0	0	0	0	0	0
	710745	k__Bacteria; p__Bacteroidetes; c__Flavobacteriia; o__Flavobacteriales; f__Flavobacteriaceae; g__Flavobacterium; s__	44	0	0	0	0	3	0	0	0	0	0	0	0	0	6	0	3	0	496	0	10	0	0	0	0	0	0	0	0	0	10	8	65	101
	239066	k__Bacteria; p__Proteobacteria; c__Deltaproteobacteria; o__Bdellovibrionales; f__Bacteriovoracaceae; g__; s__	31	3	11	0	2	55	0	58	2	0	0	0	2	0	10	0	4	14	2	0	99	1	3	0	0	0	0	1	0	0	160	129	61	95
	3050215	k__Bacteria; p__Bacteroidetes; c__Sphingobacteriia; o__Sphingobacteriales; f__; g__; s__	1	15	0	0	32	3	0	3	238	0	0	0	21	10	70	3	282	0	1	0	16	0	0	0	0	0	0	0	0	0	19	30	1	1
	1049750	k__Bacteria; p__Proteobacteria; c__Alphaproteobacteria; o__Caulobacterales; f__Caulobacteraceae; g__; s__	29	0	0	0	0	0	0	0	0	0	0	0	0	0	3	0	0	25	10	0	147	25	0	0	0	0	0	0	0	0	209	212	32	54
	4017244	k__Bacteria; p__Spirochaetes; c__[Leptospirae]; o__[Leptospirales]; f__Leptospiraceae; g__Turneriella; s__	134	0	0	0	1	7	0	3	0	0	0	13	2	3	0	0	0	2	1	0	6	2	4	1	0	0	0	0	0	0	6	12	242	306
	1059509	k__Bacteria; p__Bacteroidetes; c__Flavobacteriia; o__Flavobacteriales; f__Flavobacteriaceae; g__Flavobacterium; s__	0	0	0	0	1	1	0	1	0	0	0	0	0	7	702	0	0	0	0	0	3	0	0	0	0	0	0	0	0	0	10	9	0	0
	1129599	k__Bacteria; p__Proteobacteria; c__Alphaproteobacteria; o__Sphingomonadales; f__Sphingomonadaceae	0	0	0	0	0	0	0	10	1	0	0	0	0	0	0	0	0	0	1	0	61	0	6	1	467	3	1	0	2	0	78	100	0	0
	4470886	k__Bacteria; p__Verrucomicrobia; c__Verrucomicrobiae; o__Verrucomicrobiales; f__Verrucomicrobiaceae; g__Luteolibacter; s__	0	2	0	0	1	5	0	0	0	0	0	0	0	0	0	0	710	3	1	0	1	0	0	0	0	0	0	0	0	0	0	0	0	0
	4275176	k__Bacteria; p__Nitrospirae; c__Nitrospira; o__Nitrospirales; f__Nitrospiraceae; g__Nitrospira; s__	0	0	0	1	0	0	0	0	0	0	0	11	14	0	0	0	0	0	0	0	0	0	626	0	0	0	0	0	0	0	0	0	0	0
	4456633	k__Bacteria; p__Acidobacteria; c__[Chloracidobacteria]; o__RB41; f__Ellin6075; g__; s__	16	2	0	0	0	0	0	0	341	0	0	0	0	0	0	0	1	18	0	0	69	0	0	0	0	0	0	0	0	0	92	109	27	38
	1135553	k__Bacteria; p__Proteobacteria; c__Gammaproteobacteria; o__Xanthomonadales; f__Xanthomonadaceae; g__; s__	0	0	0	0	0	0	0	0	0	0	0	0	0	0	0	1	0	712	0	0	0	0	0	0	0	0	0	0	0	0	0	0	0	0
	New.ReferenceOTU16148	k__Bacteria; p__Proteobacteria; c__Alphaproteobacteria; o__Rhodospirillales; f__Acetobacteraceae; g__; s__	0	0	0	0	0	0	0	0	0	37	0	0	0	0	0	0	0	0	0	0	0	0	3	0	0	0	1	168	260	243	0	0	0	0
	833022	k__Bacteria; p__Firmicutes; c__Bacilli; o__Bacillales; f__Paenibacillaceae; g__Paenibacillus; s__	0	677	22	0	0	0	0	0	0	0	0	0	0	0	0	0	0	5	0	0	0	0	0	0	0	0	0	0	0	0	0	3	0	0
	2313705	k__Bacteria; p__Proteobacteria; c__Alphaproteobacteria; o__Sphingomonadales; f__Sphingomonadaceae; g__; s__	0	0	6	259	2	0	67	0	19	0	0	3	47	3	54	0	0	11	0	0	55	2	0	2	0	0	0	0	0	0	76	100	0	0
	New.ReferenceOTU3961	Unassigned	0	0	0	0	33	0	0	4	656	0	0	0	0	0	0	0	4	0	6	0	0	1	0	0	0	0	0	0	0	0	0	0	0	0
	4382194	k__Bacteria; p__Bacteroidetes; c__[Saprospirae]; o__[Saprospirales]; f__Chitinophagaceae; g__Sediminibacterium; s__	7	0	0	0	2	7	0	0	486	0	1	0	0	2	0	1	0	1	1	0	0	0	109	68	0	0	0	0	0	0	0	0	8	11
	733893	k__Bacteria; p__Proteobacteria; c__Alphaproteobacteria; o__Rhizobiales; f__Rhizobiaceae; g__; s__	0	0	0	3	0	1	1	0	0	0	0	0	0	0	0	577	0	0	0	0	9	0	0	0	0	0	0	0	0	0	11	17	0	0
	339015	k__Bacteria; p__Proteobacteria; c__Betaproteobacteria; o__Burkholderiales; f__Comamonadaceae; g__Hydrogenophaga; s__	0	0	3	0	0	0	4	0	0	0	0	0	0	1	0	0	0	4	3	0	0	676	0	0	0	0	0	0	0	0	0	0	0	0
	719367	k__Bacteria; p__Proteobacteria; c__Betaproteobacteria; o__Burkholderiales; f__Comamonadaceae; g__; s__	1	0	0	0	0	0	0	0	37	0	0	0	1	1	3	0	180	433	0	0	7	0	0	0	0	0	0	0	0	0	17	5	2	2
	591683	k__Bacteria; p__Proteobacteria; c__Alphaproteobacteria; o__Rhizobiales; f__Hyphomicrobiaceae; g__Pedomicrobium; s__	0	0	0	0	0	0	0	0	0	0	0	654	0	0	0	0	0	1	0	0	0	0	2	13	0	0	1	0	0	0	0	1	0	2
	1114824	k__Bacteria; p__Proteobacteria; c__Betaproteobacteria; o__IS-44; f__; g__; s__	2	0	0	0	3	0	0	278	387	0	0	0	2	0	0	0	0	1	0	0	1	1	0	0	0	0	0	0	0	0	0	0	0	1
	581541	k__Bacteria; p__Actinobacteria; c__Actinobacteria; o__Actinomycetales; f__; g__; s__	0	3	0	0	0	0	0	0	0	0	0	0	208	435	24	0	4	0	0	0	0	0	0	0	0	0	0	0	0	0	0	0	0	0
	4361380	k__Bacteria; p__Proteobacteria; c__Betaproteobacteria; o__Rhodocyclales; f__Rhodocyclaceae; g__; s__	9	1	2	28	7	29	0	4	263	0	0	0	2	0	18	0	0	4	5	0	10	207	0	0	0	0	0	0	0	1	10	9	22	34
	110103	k__Bacteria; p__Nitrospirae; c__Nitrospira; o__Nitrospirales; f__Nitrospiraceae; g__Nitrospira; s__	30	4	11	7	0	0	0	1	137	0	0	39	57	1	0	1	0	7	0	0	0	6	188	0	0	0	0	1	5	1	1	3	63	103
	876519	k__Bacteria; p__Proteobacteria; c__Alphaproteobacteria; o__Rhizobiales; f__Hyphomicrobiaceae; g__; s__	0	0	0	0	0	0	0	0	0	0	0	612	0	0	0	0	0	0	0	0	0	0	0	47	0	0	0	4	1	1	0	0	0	0
	553908	k__Bacteria; p__Proteobacteria; c__Gammaproteobacteria; o__; f__; g__; s__	2	0	1	35	7	1	0	374	0	0	1	45	4	0	18	2	1	16	2	0	18	32	1	56	0	0	0	0	0	0	14	23	1	7
	402252	k__Bacteria; p__Bacteroidetes; c__Flavobacteriia; o__Flavobacteriales; f__Cryomorphaceae; g__Fluviicola; s__	0	0	0	0	0	0	0	2	0	0	0	0	0	0	576	1	0	0	80	0	0	0	0	0	0	0	0	0	0	0	0	0	0	0
	798621	k__Bacteria; p__Proteobacteria; c__Alphaproteobacteria; o__Sphingomonadales; f__; g__; s__	0	0	0	0	0	0	0	0	120	0	1	0	4	0	9	0	0	19	1	0	189	0	0	0	0	0	0	0	0	0	143	171	2	1
	New.ReferenceOTU22487	k__Bacteria; p__Proteobacteria; c__Alphaproteobacteria; o__Rickettsiales; f__; g__; s__	0	0	0	0	0	0	0	0	651	0	0	0	0	0	0	0	0	0	0	0	0	0	0	5	0	0	0	0	0	0	0	0	0	2
	3926677	k__Bacteria; p__Proteobacteria; c__Betaproteobacteria; o__Burkholderiales; f__Comamonadaceae; g__; s__	1	0	5	9	18	6	50	0	31	0	2	0	328	13	38	0	60	42	12	0	11	5	0	0	0	0	0	0	0	0	10	11	5	1
	778795	k__Bacteria; p__Gemmatimonadetes; c__Gemmatimonadetes; o__; f__; g__; s__	0	0	0	3	0	0	0	0	0	0	0	645	0	0	0	0	0	0	0	0	3	0	0	3	0	0	0	0	0	1	0	0	0	0
	1640195	k__Bacteria; p__Proteobacteria; c__Alphaproteobacteria; o__Rhodospirillales; f__Rhodospirillaceae; g__; s__	0	1	1	5	9	0	57	0	0	6	0	1	8	2	4	2	0	5	0	0	2	1	7	2	1	2	1	204	195	126	5	2	0	0
	744505	k__Bacteria; p__Proteobacteria; c__Alphaproteobacteria; o__Rhizobiales; f__Hyphomicrobiaceae; g__Rhodoplanes; s__	7	1	1	0	0	0	0	205	0	0	0	0	2	0	39	1	0	2	0	0	66	0	63	0	2	1	3	0	1	2	106	121	3	24
	520139	k__Bacteria; p__Proteobacteria; c__Betaproteobacteria; o__Gallionellales; f__Gallionellaceae; g__Gallionella; s__	126	0	0	0	0	0	0	32	0	1	0	0	2	0	0	1	0	0	1	0	0	4	0	0	0	6	5	9	14	14	5	2	156	272
	1140270	k__Bacteria; p__Proteobacteria; c__Alphaproteobacteria; o__Sphingomonadales; f__Sphingomonadaceae; g__; s__	28	1	2	1	48	0	35	39	279	0	0	1	23	0	77	0	0	0	0	0	3	1	12	1	0	0	0	0	0	0	1	2	42	52
	89412	k__Bacteria; p__Proteobacteria; c__Alphaproteobacteria; o__Rhizobiales; f__Methylobacteriaceae; g__; s__	0	0	7	0	0	0	0	0	0	0	0	0	1	0	0	0	0	0	0	0	0	0	114	5	517	0	2	0	0	0	0	0	0	0
	4455962	k__Bacteria; p__Proteobacteria; c__Epsilonproteobacteria; o__Campylobacterales; f__Campylobacteraceae; g__Arcobacter; s__	122	0	0	0	7	3	0	0	1	0	0	0	16	0	0	0	64	0	0	0	0	1	0	0	0	0	0	0	0	0	0	0	190	241
	46548	k__Bacteria; p__Actinobacteria; c__Acidimicrobiia; o__Acidimicrobiales; f__C111; g__; s__	0	27	0	0	0	0	0	0	0	0	0	0	0	0	605	0	1	0	11	1	0	0	0	0	0	0	0	0	0	0	0	0	0	0
	2727517	k__Bacteria; p__Proteobacteria; c__Alphaproteobacteria; o__Rhizobiales; f__Hyphomicrobiaceae; g__Hyphomicrobium; s__	0	0	0	1	0	1	0	0	0	4	0	477	0	0	0	0	0	0	0	0	0	0	4	121	0	4	4	3	6	4	0	0	0	0
	586558	k__Bacteria; p__Actinobacteria; c__Actinobacteria; o__Actinomycetales; f__; g__; s__	0	0	0	0	0	0	0	0	6	0	0	0	586	2	0	0	4	35	0	0	0	0	0	0	0	0	0	0	0	0	0	0	0	0
	4481957	k__Bacteria; p__Firmicutes; c__Clostridia; o__Clostridiales; f__Peptococcaceae; g__Desulfosporosinus; s__meridiei	93	7	0	0	0	0	0	0	0	0	0	0	1	0	0	0	0	40	9	4	21	6	0	0	1	0	0	0	0	0	23	33	149	245
	New.ReferenceOTU16631	Unassigned	92	1	0	0	0	0	0	0	0	0	0	1	1	2	0	0	0	0	0	0	0	0	0	0	0	0	0	0	0	0	0	0	167	367
	4431597	k__Bacteria; p__Proteobacteria; c__Alphaproteobacteria; o__Rhizobiales; f__Hyphomicrobiaceae; g__; s__	0	0	0	0	2	0	0	3	0	0	0	478	4	0	3	0	1	7	2	0	27	2	0	27	0	1	0	0	0	0	34	36	1	0
	251983	k__Bacteria; p__Firmicutes; c__Bacilli; o__Bacillales; f__Paenibacillaceae; g__Paenibacillus; s__chondroitinus	2	0	0	0	0	0	0	0	0	0	0	0	220	0	0	4	0	11	363	4	5	0	0	0	2	0	0	0	0	0	5	7	2	1
	253816	k__Bacteria; p__Proteobacteria; c__; o__; f__; g__; s__	83	0	0	0	0	0	0	0	0	0	0	0	0	0	0	0	0	0	0	0	2	1	0	0	0	0	0	0	0	0	0	0	149	242
	4253231	k__Bacteria; p__Proteobacteria; c__Alphaproteobacteria; o__Caulobacterales; f__Caulobacteraceae; g__; s__	0	6	18	0	15	16	0	0	4	0	0	0	2	0	35	0	0	0	529	0	0	0	0	0	0	0	0	0	0	0	0	0	0	0
	New.ReferenceOTU5933	k__Bacteria; p__WS3; c__PRR-12; o__Sediment-1; f__; g__; s__	130	0	0	0	0	0	0	0	0	0	1	0	0	0	0	0	0	0	0	0	2	0	0	0	0	0	0	0	0	0	0	0	182	307
	89259	k__Bacteria; p__Nitrospirae; c__Nitrospira; o__Nitrospirales; f__Nitrospiraceae; g__Nitrospira; s__	2	0	0	0	0	0	0	0	0	0	0	510	5	0	0	0	0	0	0	0	0	23	19	40	0	0	0	0	0	0	0	0	12	11
	4339018	k__Bacteria; p__Proteobacteria; c__Deltaproteobacteria; o__Myxococcales; f__; g__; s__	105	0	0	2	0	0	0	1	27	0	0	2	0	1	1	0	2	11	1	0	27	4	0	0	0	0	0	0	0	0	8	11	154	262
	689040	k__Bacteria; p__Proteobacteria; c__Betaproteobacteria; o__Gallionellales; f__Gallionellaceae; g__Gallionella; s__	0	0	0	0	0	0	0	610	2	0	0	0	3	0	0	0	0	0	0	0	1	0	0	0	0	0	0	0	0	0	1	0	0	0
	130382	k__Bacteria; p__Gemmatimonadetes; c__Gemm-1; o__; f__; g__; s__	0	0	0	0	0	0	0	0	0	0	0	604	0	0	0	0	0	0	0	0	1	3	0	0	0	1	0	1	0	0	4	0	0	0
	814647	k__Bacteria; p__Bacteroidetes; c__Sphingobacteriia; o__Sphingobacteriales; f__; g__; s__	10	0	0	0	0	3	0	0	370	0	0	0	1	4	13	0	1	11	60	0	28	2	10	0	0	0	0	0	0	0	30	38	9	23
	357743	k__Bacteria; p__Acidobacteria; c__Acidobacteria-6; o__CCU21; f__; g__; s__	48	0	0	0	1	0	0	0	72	0	0	0	1	0	0	0	2	37	0	0	74	0	0	0	0	0	0	0	0	0	111	83	66	117
	820370	k__Bacteria; p__Bacteroidetes; c__Sphingobacteriia; o__Sphingobacteriales; f__Sphingobacteriaceae; g__; s__	0	2	1	0	0	0	0	0	58	0	0	0	87	6	405	0	32	1	18	0	0	0	0	0	0	0	0	0	0	0	0	0	0	0
	830893	k__Bacteria; p__Proteobacteria; c__Alphaproteobacteria; o__Rhizobiales; f__Phyllobacteriaceae; g__; s__	12	0	0	0	0	0	0	0	0	0	0	0	0	0	0	0	26	39	0	0	121	0	0	0	0	0	0	0	0	0	178	182	16	35
	199962	k__Bacteria; p__Proteobacteria; c__Alphaproteobacteria; o__Sphingomonadales; f__Sphingomonadaceae; g__Novosphingobium; s__	0	1	1	502	0	43	19	0	0	0	1	0	2	0	0	3	6	0	0	2	0	18	2	4	0	0	0	0	4	0	0	0	0	0
	New.ReferenceOTU22584	Unassigned	96	0	0	0	0	0	0	0	0	0	0	0	0	0	0	0	0	0	0	0	0	0	0	0	0	0	0	0	0	0	0	0	176	298
	838721	k__Bacteria; p__Actinobacteria; c__Actinobacteria; o__Actinomycetales; f__Intrasporangiaceae; g__Phycicoccus; s__	0	0	0	1	0	0	0	0	0	0	0	0	0	0	0	0	0	0	0	0	142	0	0	0	0	0	0	0	0	0	215	248	0	0
	315994	k__Bacteria; p__Proteobacteria; c__Gammaproteobacteria; o__Legionellales; f__Legionellaceae; g__; s__	45	3	0	0	105	0	0	12	14	0	0	0	1	6	8	5	18	81	22	0	13	3	1	1	0	0	0	0	0	0	18	23	88	138
	587098	k__Bacteria; p__Proteobacteria; c__Betaproteobacteria; o__Gallionellales; f__Gallionellaceae; g__Gallionella; s__	5	0	0	9	0	0	0	533	4	0	0	0	1	0	0	1	0	0	1	0	6	0	0	0	0	0	1	1	0	0	0	16	4	17
	4325011	k__Bacteria; p__Proteobacteria; c__Betaproteobacteria; o__Burkholderiales; f__Comamonadaceae; g__Acidovorax	0	0	5	53	0	0	122	1	2	0	0	10	358	2	0	1	0	0	0	2	0	1	0	32	0	0	0	0	0	0	2	1	3	2
	2775220	k__Bacteria; p__Bacteroidetes; c__Sphingobacteriia; o__Sphingobacteriales; f__; g__; s__	33	1	0	0	0	0	15	7	38	0	0	0	0	27	5	0	6	17	70	0	39	22	102	0	0	0	0	0	0	2	63	65	34	51
	810865	k__Bacteria; p__OP3; c__BD4-9; o__; f__; g__; s__	96	1	0	0	1	0	0	0	0	0	0	0	0	0	3	0	0	3	2	0	1	3	0	0	0	0	0	0	0	0	0	1	176	308
	826250	k__Bacteria; p__Firmicutes; c__Bacilli; o__Bacillales; f__Bacillaceae; g__Bacillus; s__	0	0	0	0	1	0	0	1	0	2	0	0	0	0	0	3	0	57	9	2	139	0	0	0	1	0	0	0	0	0	199	180	0	0
	New.ReferenceOTU15169	k__Bacteria; p__Planctomycetes; c__Planctomycetia; o__Pirellulales; f__Pirellulaceae; g__; s__	0	6	0	0	5	0	0	1	543	0	0	0	11	0	2	16	0	0	6	0	1	0	0	0	0	0	0	0	0	0	0	2	1	0
	500937	k__Bacteria; p__Bacteroidetes; c__[Saprospirae]; o__[Saprospirales]; f__Chitinophagaceae; g__; s__	0	7	0	1	3	11	0	0	27	0	0	0	0	0	0	0	0	7	0	0	137	0	0	0	0	0	0	0	0	0	190	201	3	0
	3519749	k__Bacteria; p__Proteobacteria; c__Betaproteobacteria; o__Gallionellales; f__Gallionellaceae; g__Gallionella; s__	110	0	0	0	0	0	0	0	0	0	0	1	0	0	0	0	0	3	0	0	4	4	0	0	0	0	0	0	0	0	16	14	158	276
	New.ReferenceOTU11703	Unassigned	0	0	0	0	0	0	0	0	0	0	0	0	0	0	0	0	0	0	0	0	0	585	0	0	0	0	0	0	0	0	0	0	0	0
	349934	k__Bacteria; p__Actinobacteria; c__Actinobacteria; o__Actinomycetales; f__; g__; s__	0	10	8	0	36	23	0	0	6	0	0	0	16	2	78	0	347	0	55	0	0	0	0	0	0	0	0	0	0	0	0	0	0	0
	1123259	k__Bacteria; p__Proteobacteria; c__Epsilonproteobacteria; o__Campylobacterales; f__Campylobacteraceae; g__Sulfurospirillum; s__	127	0	0	0	1	0	0	0	0	0	0	0	0	0	0	0	4	2	1	0	1	0	0	0	0	0	0	0	0	0	2	4	193	242
	New.ReferenceOTU18664	k__Bacteria; p__Proteobacteria; c__Alphaproteobacteria; o__Sphingomonadales; f__Sphingomonadaceae; g__; s__	91	0	0	0	0	1	0	5	0	0	0	0	0	0	0	0	0	0	0	0	0	6	0	0	0	0	0	0	0	0	0	0	192	280
	4418692	k__Bacteria; p__Proteobacteria; c__Deltaproteobacteria; o__Desulfuromonadales; f__Geobacteraceae; g__Geobacter; s__	95	0	0	0	0	0	0	0	0	0	0	0	0	2	0	0	0	0	0	0	0	0	0	0	0	0	0	0	0	0	3	0	163	305
	4379512	k__Bacteria; p__Verrucomicrobia; c__Opitutae; o__Opitutales; f__Opitutaceae; g__Opitutus; s__	124	0	14	0	0	0	0	0	0	0	0	1	6	13	0	0	0	0	0	0	12	2	0	0	0	0	0	0	0	0	13	26	146	206
	159617	k__Bacteria; p__Proteobacteria; c__Betaproteobacteria; o__MND1; f__; g__; s__	0	0	0	0	0	0	0	0	0	0	0	542	0	4	0	0	0	0	0	0	0	1	0	2	0	0	0	0	0	0	0	2	0	0
	227962	k__Bacteria; p__Bacteroidetes; c__Flavobacteriia; o__Flavobacteriales; f__Flavobacteriaceae; g__Flavobacterium; s__	0	0	0	0	0	12	0	1	0	0	0	0	0	0	404	0	0	12	0	0	27	0	0	0	0	0	0	0	0	0	64	29	0	0
	3478456	k__Bacteria; p__Proteobacteria; c__Alphaproteobacteria; o__Rhizobiales; f__Hyphomicrobiaceae; g__Hyphomicrobium; s__	1	0	0	7	0	11	0	267	0	0	0	0	0	0	1	0	0	5	10	0	10	0	0	204	0	1	0	0	0	0	14	16	1	0
	846011	k__Bacteria; p__Verrucomicrobia; c__[Methylacidiphilae]; o__Methylacidiphilales; f__LD19; g__; s__	1	399	9	0	4	5	0	0	0	0	0	0	1	72	26	0	1	0	29	0	0	0	0	0	0	0	0	0	0	0	0	0	0	0
	4327601	k__Bacteria; p__Proteobacteria; c__Betaproteobacteria; o__Methylophilales; f__Methylophilaceae; g__Methylotenera; s__mobilis	56	0	0	0	39	1	0	4	5	0	1	0	0	0	0	0	0	44	0	0	40	11	0	0	0	0	0	0	0	0	49	63	89	144
	4011113	k__Bacteria; p__Proteobacteria; c__Deltaproteobacteria; o__Syntrophobacterales; f__Syntrophobacteraceae; g__; s__	0	0	0	0	0	0	0	8	0	0	0	503	0	0	0	0	0	4	1	0	1	0	6	0	0	0	0	0	0	0	8	6	1	5
	4458998	k__Bacteria; p__Actinobacteria; c__Thermoleophilia; o__Solirubrobacterales; f__; g__; s__	0	0	0	0	1	0	0	0	0	2	0	0	498	42	0	0	0	0	0	0	0	0	0	0	0	0	0	0	0	0	0	0	0	0
	New.ReferenceOTU17445	k__Bacteria; p__Proteobacteria; c__Alphaproteobacteria; o__; f__; g__; s__	0	0	0	0	0	0	0	0	0	0	0	0	0	0	0	0	0	0	541	0	0	0	0	0	0	0	0	0	0	0	0	0	0	0
	New.ReferenceOTU7342	k__Bacteria; p__Proteobacteria; c__Alphaproteobacteria; o__; f__; g__; s__	0	0	0	0	2	0	0	155	0	0	0	0	0	0	0	0	2	1	375	0	0	1	0	0	0	0	0	0	0	0	0	0	0	0
	3780777	k__Bacteria; p__Proteobacteria; c__Betaproteobacteria; o__; f__; g__; s__	0	0	4	0	0	0	8	0	31	0	1	6	2	0	0	0	0	0	2	0	0	0	387	0	2	0	2	31	17	42	0	0	0	0
	1126190	k__Bacteria; p__Bacteroidetes; c__[Saprospirae]; o__[Saprospirales]; f__Chitinophagaceae; g__; s__	0	0	0	0	0	0	0	0	0	0	0	0	0	0	0	0	0	1	0	0	165	0	0	0	0	0	0	0	0	0	175	192	0	0
	726414	k__Bacteria; p__Actinobacteria; c__Actinobacteria; o__Actinomycetales; f__; g__; s__	0	16	6	0	4	7	1	0	11	0	0	0	42	22	241	0	136	1	21	0	0	0	0	0	0	0	0	0	0	0	0	0	0	0
	1110978	k__Bacteria; p__Proteobacteria; c__Betaproteobacteria; o__Burkholderiales; f__Oxalobacteraceae; g__; s__	0	0	0	0	4	1	0	0	0	0	0	0	3	522	0	0	0	0	0	0	0	0	0	0	0	0	0	0	0	0	2	0	0	0
	New.ReferenceOTU1249	k__Bacteria; p__Bacteroidetes; c__Cytophagia; o__Cytophagales; f__Cytophagaceae; g__Flectobacillus; s__	0	0	0	0	0	0	0	0	0	0	0	0	0	0	0	0	0	0	0	0	138	0	0	0	0	0	0	0	0	0	202	189	0	0
	340581	k__Bacteria; p__Proteobacteria; c__Betaproteobacteria; o__Burkholderiales; f__Oxalobacteraceae; g__Polynucleobacter; s__	0	12	19	0	0	0	0	0	0	0	0	0	2	0	259	0	2	0	5	0	0	0	0	0	0	0	0	0	0	0	0	0	0	0
	342904	k__Bacteria; p__Bacteroidetes; c__[Saprospirae]; o__[Saprospirales]; f__Chitinophagaceae; g__; s__	0	0	0	0	1	0	0	0	0	1	0	0	516	9	0	0	0	0	0	0	0	0	0	0	0	0	0	0	0	0	0	0	0	0
	692284	k__Bacteria; p__Proteobacteria; c__Betaproteobacteria; o__Nitrosomonadales; f__Nitrosomonadaceae; g__; s__	107	0	1	2	1	0	0	7	0	0	0	0	0	0	2	0	0	0	0	0	1	4	0	0	0	0	0	0	0	0	1	1	141	256
	162702	k__Bacteria; p__Proteobacteria; c__Gammaproteobacteria; o__Aeromonadales; f__Aeromonadaceae; g__; s__	1	370	2	0	11	0	0	0	1	0	0	0	0	0	128	0	2	8	0	0	0	0	0	0	0	0	0	0	0	0	0	0	0	2
	4307347	k__Bacteria; p__Proteobacteria; c__Alphaproteobacteria; o__Rhizobiales; f__Methylobacteriaceae; g__; s__	0	0	0	0	1	2	3	6	0	3	8	0	0	0	0	0	0	0	56	2	2	0	0	1	389	16	19	5	6	3	1	0	0	1
	1131058	k__Bacteria; p__Proteobacteria; c__Alphaproteobacteria; o__Sphingomonadales	46	0	0	0	1	9	1	0	120	1	1	0	0	0	0	0	3	1	0	0	45	0	0	0	0	0	0	0	0	0	66	62	62	106
	198655	k__Bacteria; p__Proteobacteria; c__Alphaproteobacteria; o__Rhizobiales; f__; g__; s__	0	4	1	0	77	1	0	0	0	9	1	0	0	0	0	36	0	0	0	0	3	1	0	0	0	92	160	42	57	36	2	1	0	0
	102915	k__Bacteria; p__Proteobacteria; c__Alphaproteobacteria; o__Sphingomonadales; f__Sphingomonadaceae; g__Sphingomonas; s__	0	0	0	0	2	1	0	1	0	0	0	0	1	0	0	21	0	24	0	0	109	0	0	0	0	9	24	3	0	7	151	170	0	0
	New.ReferenceOTU23470	k__Bacteria; p__OP3; c__PBS-25; o__; f__; g__; s__	0	0	0	0	0	1	0	0	0	0	0	0	0	0	0	0	0	0	0	0	0	518	0	0	0	0	0	0	0	0	0	0	0	0
	4357887	k__Bacteria; p__Proteobacteria; c__Alphaproteobacteria; o__Rhizobiales; f__; g__; s__	0	0	0	0	0	0	0	0	0	0	0	0	502	15	0	0	0	0	0	0	0	0	0	0	0	0	0	0	0	0	0	0	0	0
	103229	k__Bacteria; p__Bacteroidetes; c__Flavobacteriia; o__Flavobacteriales; f__Cryomorphaceae; g__Fluviicola; s__	0	3	2	0	0	2	0	4	0	0	0	0	0	1	1	0	30	1	226	0	1	3	0	0	0	0	0	0	0	0	1	3	0	0
	4356131	k__Bacteria; p__Proteobacteria; c__Betaproteobacteria; o__Methylophilales; f__Methylophilaceae	0	0	0	0	0	0	0	486	0	0	0	0	0	0	0	0	0	16	0	0	0	0	0	3	0	0	0	0	0	0	0	0	0	0
	2394146	k__Bacteria; p__Proteobacteria; c__Alphaproteobacteria; o__Sphingomonadales; f__Erythrobacteraceae; g__Lutibacterium; s__	0	0	0	0	0	0	0	0	0	0	0	0	0	0	0	0	0	3	0	0	117	0	0	0	0	0	0	0	0	0	202	185	0	0
	4422872	k__Bacteria; p__Bacteroidetes; c__[Saprospirae]; o__[Saprospirales]; f__Chitinophagaceae; g__Sediminibacterium; s__	0	1	0	0	0	0	0	0	0	0	0	0	0	5	491	0	0	0	0	0	0	0	0	0	0	1	0	0	0	0	1	6	0	0
	4091428	k__Bacteria; p__Proteobacteria; c__Betaproteobacteria; o__Burkholderiales; f__; g__; s__	36	0	1	0	0	0	1	1	13	0	0	0	1	3	0	2	0	10	0	0	78	0	0	0	0	0	2	0	0	0	105	95	51	106
	4394922	k__Bacteria; p__Proteobacteria; c__Betaproteobacteria; o__Ellin6067; f__; g__; s__	26	0	0	0	0	0	0	0	0	0	0	8	0	0	1	0	0	38	0	0	80	0	0	0	0	0	0	0	0	0	135	110	27	78
	729833	k__Bacteria; p__Armatimonadetes; c__Armatimonadia; o__Armatimonadales; f__Armatimonadaceae; g__; s__	0	2	0	0	0	1	0	0	0	0	0	0	199	9	63	0	29	0	199	0	0	0	0	0	0	0	0	0	0	0	0	0	0	0
	2792168	k__Bacteria; p__Proteobacteria; c__Betaproteobacteria; o__Burkholderiales; f__Comamonadaceae; g__; s__	0	1	0	0	40	4	0	136	0	0	0	0	0	0	7	0	0	0	306	0	1	6	0	0	0	0	0	0	0	0	0	0	0	0
	1140238	k__Bacteria; p__Proteobacteria; c__Betaproteobacteria; o__Methylophilales; f__; g__; s__	90	0	0	0	0	0	0	0	0	0	0	0	0	0	0	0	0	0	0	0	1	0	0	0	1	0	0	0	0	0	0	0	129	280
	4434039	k__Bacteria; p__Proteobacteria; c__Deltaproteobacteria; o__Myxococcales; f__; g__; s__	0	0	0	0	0	0	0	0	0	0	0	0	0	0	0	0	0	0	0	0	163	0	0	0	0	0	0	0	0	0	176	158	0	1
	235064	k__Bacteria; p__Actinobacteria; c__Thermoleophilia; o__Gaiellales; f__; g__; s__	0	20	0	0	45	16	0	2	0	0	0	0	9	57	239	0	84	0	28	0	0	0	0	0	0	0	0	0	0	0	0	0	0	0
	1106545	k__Bacteria; p__Proteobacteria; c__Alphaproteobacteria; o__; f__; g__; s__	0	0	0	0	0	0	0	0	0	0	0	292	0	17	0	0	0	0	0	0	0	0	132	56	0	0	2	0	0	0	0	0	0	0
	4378898	k__Bacteria; p__Proteobacteria; c__Alphaproteobacteria; o__Rhizobiales; f__Methylocystaceae; g__; s__	0	2	0	0	1	1	10	0	0	0	0	0	0	0	0	0	1	0	264	0	62	0	0	0	0	0	0	0	0	0	83	74	0	0
	New.ReferenceOTU13816	k__Bacteria; p__Cyanobacteria; c__Synechococcophycideae; o__Synechococcales; f__Synechococcaceae; g__Synechococcus; s__	0	282	0	0	160	21	1	0	28	0	0	0	2	0	0	0	0	0	0	0	0	1	0	0	0	0	0	0	0	0	0	0	0	0
	New.ReferenceOTU1555	Unassigned	92	0	0	0	0	0	0	0	0	0	0	1	0	0	0	0	0	0	0	0	0	0	0	0	0	0	0	0	0	0	0	0	163	238
	217320	k__Bacteria; p__Proteobacteria; c__Alphaproteobacteria; o__Rhodobacterales; f__Rhodobacteraceae; g__Rhodobacter; s__	0	0	0	0	0	0	0	0	0	0	0	0	0	0	0	0	0	0	0	0	93	0	0	0	0	0	0	0	0	0	203	197	0	1
	New.ReferenceOTU500	k__Bacteria; p__Armatimonadetes; c__[Fimbriimonadia]; o__[Fimbriimonadales]; f__[Fimbriimonadaceae]; g__; s__	0	0	0	0	0	0	0	0	0	0	0	344	0	0	0	0	0	1	0	0	0	0	0	148	0	0	0	0	0	0	1	0	0	0
	4442076	k__Bacteria; p__Acidobacteria; c__Acidobacteria-6; o__iii1-15; f__mb2424; g__; s__	0	0	0	7	0	0	0	0	0	0	0	0	0	1	15	0	0	44	0	0	125	0	0	0	0	0	0	0	0	0	149	151	1	0
	781318	k__Bacteria; p__Verrucomicrobia; c__[Spartobacteria]; o__[Chthoniobacterales]; f__[Chthoniobacteraceae]; g__Candidatus Xiphinematobacter; s__	0	121	0	0	290	14	38	0	0	0	0	0	0	7	2	0	2	0	18	0	0	0	0	0	0	0	0	0	0	0	0	0	0	0
	104694	k__Bacteria; p__Aquificae; c__Aquificae; o__Aquificales; f__Aquificaceae; g__; s__	0	0	0	0	0	0	0	1	0	0	0	0	0	0	0	0	0	490	0	0	0	0	0	0	0	0	0	0	0	0	0	0	0	0
	152978	k__Bacteria; p__Proteobacteria; c__Alphaproteobacteria; o__Rhizobiales; f__Bradyrhizobiaceae; g__; s__	0	0	0	451	2	0	0	0	21	0	0	1	9	0	1	0	0	0	0	1	0	0	0	0	0	1	0	1	1	1	0	0	0	0
	826611	k__Bacteria; p__Actinobacteria; c__Actinobacteria; o__Actinomycetales; f__Microbacteriaceae; g__; s__	0	0	0	0	2	1	1	0	10	0	0	0	440	15	5	0	11	0	3	0	0	0	0	0	0	0	0	0	0	0	0	1	0	0
	161421	k__Bacteria; p__Proteobacteria; c__Gammaproteobacteria; o__Methylococcales; f__Methylococcaceae; g__Methylocaldum; s__	0	0	0	0	0	0	0	0	0	1	0	0	465	0	23	0	0	0	0	0	0	0	0	0	0	0	0	0	0	0	0	0	0	0
	210026	k__Bacteria; p__Chloroflexi; c__S085; o__; f__; g__; s__	0	0	0	0	0	0	0	0	0	0	0	448	0	0	0	0	0	6	0	0	7	0	0	8	0	0	1	0	2	0	8	8	0	0
	105504	k__Bacteria; p__Bacteroidetes; c__[Saprospirae]; o__[Saprospirales]; f__Chitinophagaceae; g__; s__	0	0	0	3	0	0	0	3	0	0	0	0	0	37	424	0	0	1	0	0	1	0	0	0	0	0	0	0	0	0	11	8	0	0
	4385617	k__Bacteria; p__Proteobacteria; c__Betaproteobacteria; o__Burkholderiales; f__Oxalobacteraceae; g__; s__	0	0	0	0	0	0	0	0	0	0	0	0	0	0	0	0	0	16	0	0	101	0	0	0	0	0	0	0	0	0	193	178	0	0
	4389775	k__Bacteria; p__Proteobacteria; c__Gammaproteobacteria; o__Legionellales; f__Coxiellaceae; g__Aquicella; s__	0	1	0	11	13	0	0	3	11	0	0	371	0	0	0	0	3	37	1	0	3	1	0	17	0	0	0	0	0	0	4	6	0	3
	305871	k__Bacteria; p__Verrucomicrobia; c__Opitutae; o__[Cerasicoccales]; f__[Cerasicoccaceae]; g__; s__	0	13	0	0	0	1	0	0	1	0	0	0	1	55	408	0	0	0	6	0	0	0	0	0	0	0	0	0	0	0	0	0	0	0
	1118847	k__Bacteria; p__Cyanobacteria; c__Chloroplast; o__Chlorophyta; f__Trebouxiophyceae; g__; s__	0	60	0	0	290	108	1	7	1	0	0	0	4	1	0	4	0	0	0	1	0	0	0	5	0	0	0	0	0	0	0	0	0	0
	233959	k__Bacteria; p__Proteobacteria; c__Betaproteobacteria; o__MND1; f__; g__; s__	104	2	0	0	0	0	0	0	22	0	0	1	0	4	20	0	0	6	0	0	13	0	0	0	0	0	0	0	0	0	13	12	112	173
	580077	k__Bacteria; p__Proteobacteria; c__Gammaproteobacteria; o__Alteromonadales; f__[Chromatiaceae]; g__Rheinheimera; s__	0	0	1	0	152	99	0	0	0	0	0	2	6	8	0	0	1	0	209	0	0	0	0	0	0	0	0	0	0	2	0	0	0	0
	822670	k__Bacteria; p__Actinobacteria; c__Actinobacteria; o__Actinomycetales; f__Nocardioidaceae; g__; s__	0	0	0	0	0	0	0	0	0	0	0	0	0	0	0	0	0	3	0	0	107	0	0	0	0	0	0	0	0	0	168	196	0	0
	4362822	k__Bacteria; p__Actinobacteria; c__Actinobacteria; o__Actinomycetales; f__Microbacteriaceae; g__Salinibacterium; s__	5	0	0	0	0	0	0	0	0	0	0	0	0	0	0	0	0	2	0	0	100	3	0	0	0	0	0	0	0	0	151	202	5	13
	New.ReferenceOTU16369	k__Bacteria; p__Proteobacteria; c__Alphaproteobacteria; o__; f__; g__; s__	124	0	0	0	0	0	0	0	0	0	0	0	0	0	0	0	0	0	0	0	0	1	0	0	0	0	0	0	0	0	0	0	146	210
	611144	k__Bacteria; p__Bacteroidetes; c__Sphingobacteriia; o__Sphingobacteriales; f__; g__; s__	0	0	0	0	2	44	0	0	368	0	0	0	0	0	51	0	0	0	13	0	0	0	0	0	0	0	0	0	0	0	0	0	0	0
	3222178	k__Bacteria; p__Proteobacteria; c__Deltaproteobacteria; o__MIZ46; f__; g__; s__	0	0	0	0	0	0	0	12	0	0	0	152	0	0	0	0	0	0	2	0	0	11	287	3	0	0	0	0	0	0	2	3	4	1
	11431	k__Bacteria; p__Actinobacteria; c__Actinobacteria; o__Actinomycetales; f__; g__; s__	0	1	0	0	17	0	0	1	2	0	0	0	102	28	62	0	1	20	35	0	15	0	0	0	0	0	0	0	0	0	29	31	0	0
	New.ReferenceOTU4097	k__Bacteria; p__Cyanobacteria; c__Chloroplast; o__Chlorophyta; f__Trebouxiophyceae; g__; s__	0	421	0	0	0	0	0	2	1	0	0	0	2	0	0	18	0	0	0	0	0	0	0	30	0	0	0	0	0	0	0	0	0	0
	210201	k__Bacteria; p__Proteobacteria; c__Betaproteobacteria; o__Burkholderiales; f__Oxalobacteraceae; g__; s__	0	0	0	0	0	0	0	0	0	0	0	0	0	0	0	0	0	40	0	0	101	0	0	0	0	0	0	0	0	0	164	168	0	0
	133380	k__Bacteria; p__Proteobacteria; c__Alphaproteobacteria; o__Rhizobiales; f__Methylobacteriaceae; g__Methylobacterium; s__	0	0	0	0	0	0	0	0	1	4	0	0	0	0	0	0	0	4	1	0	25	0	0	358	0	0	0	0	0	6	30	39	1	0
	New.ReferenceOTU21890	k__Bacteria; p__Cyanobacteria; c__Chloroplast; o__Chlorophyta; f__; g__; s__	0	421	0	0	45	1	0	0	1	0	0	0	3	1	0	0	0	0	0	0	0	0	0	0	0	0	0	0	0	0	0	0	0	0
	786890	k__Bacteria; p__Proteobacteria; c__Betaproteobacteria; o__Hydrogenophilales; f__Hydrogenophilaceae; g__Thiobacillus; s__	0	0	0	408	0	0	0	0	0	0	0	0	0	0	0	0	0	0	3	0	0	15	3	0	0	3	3	12	6	12	0	0	1	5
	339039	k__Bacteria; p__Proteobacteria; c__Alphaproteobacteria; o__Rhodospirillales; f__Rhodospirillaceae; g__; s__	0	0	0	2	12	2	0	449	2	0	0	0	0	0	0	0	1	2	1	0	0	0	0	0	0	0	0	0	0	0	0	0	0	0
	New.ReferenceOTU13945	k__Bacteria; p__Bacteroidetes; c__Cytophagia; o__Cytophagales; f__Cytophagaceae; g__Flectobacillus; s__	0	0	0	0	0	0	0	0	0	0	0	0	0	0	0	0	0	0	0	0	125	0	0	0	0	0	0	0	0	0	161	184	0	0
	873972	k__Bacteria; p__Proteobacteria; c__Gammaproteobacteria; o__Pseudomonadales; f__Moraxellaceae; g__Acinetobacter; s__johnsonii	74	0	3	0	0	0	0	0	0	0	0	1	26	0	0	0	0	1	0	0	0	0	0	0	0	0	0	0	0	0	0	1	120	243
	222765	k__Bacteria; p__Proteobacteria; c__Deltaproteobacteria; o__Myxococcales; f__; g__; s__	0	0	0	0	0	0	0	0	0	0	0	0	0	0	0	0	0	0	0	0	131	0	0	0	0	0	0	0	0	0	163	175	0	0
	New.ReferenceOTU1202	k__Bacteria; p__OD1; c__; o__; f__; g__; s__	45	0	0	0	0	0	0	0	0	0	0	2	0	0	0	0	0	0	0	0	0	0	0	0	0	0	0	0	0	0	0	4	118	216
	683853	k__Bacteria; p__Bacteroidetes; c__Flavobacteriia; o__Flavobacteriales; f__Flavobacteriaceae; g__Flavobacterium; s__	0	0	0	0	0	0	0	0	0	0	0	0	280	1	0	0	0	186	0	0	0	0	0	0	0	0	0	0	0	0	0	0	0	0
	142010	k__Bacteria; p__Verrucomicrobia; c__Opitutae; o__Opitutales; f__Opitutaceae; g__Opitutus; s__	23	0	0	0	2	2	0	0	14	0	2	0	166	97	17	0	13	1	45	0	5	0	0	0	0	0	0	0	0	0	9	3	26	40
	849821	k__Bacteria; p__Chloroflexi; c__Ellin6529; o__; f__; g__; s__	9	0	0	1	3	0	0	1	0	0	0	5	3	0	0	0	0	21	0	0	77	1	2	1	1	0	0	0	0	0	151	157	10	23
	4410279	k__Bacteria; p__Firmicutes; c__Clostridia; o__Clostridiales; f__Peptococcaceae	94	1	0	0	10	1	1	0	1	0	0	0	0	0	0	0	0	16	6	0	15	0	0	0	1	0	0	0	0	0	7	8	114	188
	1108643	k__Bacteria; p__Proteobacteria; c__Gammaproteobacteria; o__Legionellales; f__Legionellaceae; g__; s__	0	138	7	0	93	4	0	52	3	0	0	0	129	6	10	21	0	0	0	1	0	1	0	0	0	0	0	0	0	0	0	0	0	0
	New.ReferenceOTU13588	k__Bacteria; p__OP3; c__PBS-25; o__; f__; g__; s__	0	0	0	0	0	1	0	0	0	0	0	0	0	0	0	0	0	0	0	0	0	366	0	0	0	0	0	0	0	0	0	0	0	0
	2792167	k__Bacteria; p__Bacteroidetes; c__[Saprospirae]; o__[Saprospirales]; f__Chitinophagaceae; g__Sediminibacterium; s__	0	0	2	5	3	3	0	4	2	0	1	0	252	71	4	2	1	21	6	0	0	8	1	2	0	1	13	12	28	22	0	0	0	0
	797608	k__Bacteria; p__Bacteroidetes; c__[Saprospirae]; o__[Saprospirales]; f__Chitinophagaceae; g__; s__	0	0	0	0	0	0	0	0	0	0	0	0	0	0	0	0	1	0	462	0	0	0	0	0	0	0	0	0	0	0	0	0	0	0
	4390512	k__Bacteria; p__Proteobacteria; c__Alphaproteobacteria; o__Rhizobiales; f__; g__; s__	0	0	0	3	5	0	0	0	0	0	0	262	0	0	2	0	0	2	0	0	38	3	0	1	0	0	0	0	1	0	76	51	6	11
	232319	k__Bacteria; p__Proteobacteria; c__Betaproteobacteria; o__Burkholderiales; f__Comamonadaceae; g__Limnohabitans; s__	0	0	0	0	45	0	0	1	2	0	0	0	7	253	80	0	18	0	33	0	0	1	0	0	0	0	0	0	0	0	0	0	0	0
	4396025	k__Bacteria; p__Proteobacteria; c__Alphaproteobacteria; o__Sphingomonadales; f__Sphingomonadaceae; g__; s__	0	0	3	0	1	0	0	0	0	0	0	0	0	0	0	0	0	0	0	0	0	0	7	0	447	0	0	0	0	0	0	0	0	0
	4344056	k__Bacteria; p__Proteobacteria; c__Betaproteobacteria; o__Burkholderiales; f__Oxalobacteraceae; g__Janthinobacterium; s__	1	0	0	0	0	0	0	0	0	0	0	0	0	0	0	0	0	1	0	0	107	0	0	0	3	0	0	0	0	0	163	178	0	5
	1054065	k__Bacteria; p__Verrucomicrobia; c__Opitutae; o__[Cerasicoccales]; f__[Cerasicoccaceae]; g__; s__	0	45	0	0	1	1	0	0	4	0	0	0	4	166	65	0	149	1	20	0	0	0	0	0	0	0	0	0	0	0	0	0	0	0
	New.ReferenceOTU1885	k__Bacteria; p__Proteobacteria; c__Alphaproteobacteria; o__Rickettsiales; f__mitochondria; g__; s__	0	395	0	0	0	0	0	0	0	10	0	0	0	0	1	0	0	0	0	0	0	0	0	0	1	12	22	8	3	5	0	0	0	0
	245453	k__Bacteria; p__Proteobacteria; c__Gammaproteobacteria; o__Methylococcales; f__Crenotrichaceae; g__Crenothrix; s__	86	0	0	0	0	0	0	0	0	0	0	0	0	0	0	0	0	1	0	0	0	0	0	0	0	0	0	0	0	0	0	0	123	247
	New.ReferenceOTU18147	Unassigned	113	0	0	0	0	0	0	0	0	0	0	0	0	0	0	0	0	1	0	0	0	1	0	0	0	0	0	0	0	0	4	2	173	161
	New.ReferenceOTU20874	k__Bacteria; p__Proteobacteria; c__Alphaproteobacteria; o__Rickettsiales; f__; g__; s__	57	0	0	0	0	0	0	0	0	0	1	0	0	0	0	0	0	0	0	0	0	0	0	0	0	0	0	0	0	0	0	0	110	157
	813557	k__Bacteria; p__Verrucomicrobia; c__Opitutae; o__Opitutales; f__Opitutaceae; g__Opitutus; s__	12	1	1	0	0	0	0	0	0	0	0	0	163	211	0	0	0	0	0	0	4	1	0	0	0	0	0	0	0	0	6	12	20	21
	238148	k__Bacteria; p__Proteobacteria; c__Alphaproteobacteria; o__Rhodobacterales; f__Rhodobacteraceae; g__Rhodobacter; s__	0	3	4	5	1	4	0	0	0	0	0	0	132	15	1	2	3	32	3	0	64	0	0	0	0	0	0	0	0	0	92	87	0	0
	4440262	k__Bacteria; p__Proteobacteria; c__Betaproteobacteria; o__MND1; f__; g__; s__	2	0	0	0	0	0	0	0	1	0	0	0	0	0	0	0	1	96	0	0	78	2	12	0	0	0	0	0	0	0	125	129	1	2
	519488	k__Bacteria; p__Proteobacteria; c__Deltaproteobacteria; o__Bdellovibrionales; f__Bdellovibrionaceae; g__Bdellovibrio; s__	91	0	0	0	0	0	0	12	0	0	0	0	0	0	0	0	0	0	0	0	0	0	0	0	0	0	0	0	0	0	0	1	136	206
	New.ReferenceOTU361	k__Bacteria; p__Actinobacteria; c__Actinobacteria; o__Actinomycetales; f__; g__; s__	0	66	16	0	247	9	0	0	29	0	0	0	13	4	60	0	0	0	0	0	0	1	0	0	0	0	0	0	0	0	0	0	0	0
	225279	k__Bacteria; p__Proteobacteria; c__Alphaproteobacteria; o__Rhizobiales; f__Rhizobiaceae; g__; s__	0	0	0	0	0	266	46	0	0	0	0	0	0	0	0	0	0	6	0	4	26	4	0	0	0	0	0	0	0	0	50	43	0	0
	72607	k__Bacteria; p__Proteobacteria; c__Betaproteobacteria; o__Burkholderiales; f__Comamonadaceae; g__; s__	0	0	0	0	0	1	0	0	0	0	0	0	0	0	3	0	0	15	0	0	89	0	0	0	0	0	0	0	0	0	151	186	0	0
	1148005	k__Bacteria; p__Proteobacteria; c__Betaproteobacteria; o__Ellin6067; f__; g__; s__	1	0	0	0	0	0	0	0	0	0	0	0	0	0	0	0	0	16	0	0	100	0	0	0	0	0	0	0	0	0	168	152	0	5
	New.ReferenceOTU14881	k__Bacteria; p__Verrucomicrobia; c__[Pedosphaerae]; o__[Pedosphaerales]; f__[Pedosphaeraceae]; g__; s__	0	0	0	0	0	0	0	0	1	0	0	0	0	442	0	0	1	0	0	0	0	0	0	0	0	0	0	0	0	0	0	0	0	0
	7972	k__Bacteria; p__Proteobacteria; c__Gammaproteobacteria; o__Legionellales; f__Legionellaceae; g__; s__	3	0	3	0	350	21	1	13	0	0	0	0	0	0	4	1	7	14	1	0	0	11	0	1	0	0	0	0	0	0	3	0	5	4
	532139	k__Bacteria; p__Proteobacteria; c__Betaproteobacteria; o__MND1; f__; g__; s__	39	0	0	0	0	0	0	0	0	0	0	0	0	0	1	0	1	63	0	0	52	0	0	0	0	0	0	0	0	0	83	75	44	84
	100791	k__Bacteria; p__Proteobacteria; c__Betaproteobacteria; o__Burkholderiales; f__Comamonadaceae; g__; s__	0	0	310	0	2	0	13	0	0	2	0	0	2	0	8	0	0	4	0	4	16	59	0	9	6	0	0	0	0	1	0	2	2	1
	543813	k__Bacteria; p__Bacteroidetes; c__Sphingobacteriia; o__Sphingobacteriales; f__; g__; s__	81	0	0	0	0	0	0	6	0	0	0	0	0	0	0	0	3	3	0	0	8	11	0	0	0	0	0	0	0	0	21	26	144	138
	1008869	k__Bacteria; p__Proteobacteria; c__Gammaproteobacteria; o__Methylococcales; f__Crenotrichaceae; g__Crenothrix; s__	0	1	0	0	0	0	0	0	35	0	0	0	0	0	0	0	4	381	0	0	6	0	0	0	0	0	0	0	0	0	9	2	0	1
	4042106	k__Bacteria; p__Bacteroidetes; c__Sphingobacteriia; o__Sphingobacteriales; f__Sphingobacteriaceae; g__Pedobacter; s__	0	0	0	0	427	0	0	0	1	0	0	0	0	0	0	0	0	0	1	0	0	2	0	0	0	0	0	0	0	0	5	0	1	2
	112867	k__Bacteria; p__Chloroflexi; c__Ellin6529; o__; f__; g__; s__	1	0	0	0	1	0	0	0	0	0	0	4	0	0	0	0	0	46	0	0	83	0	1	0	0	0	0	0	0	0	159	136	1	2
	4303251	k__Bacteria; p__Proteobacteria; c__Betaproteobacteria; o__Rhodocyclales; f__Rhodocyclaceae	9	0	0	0	1	0	0	0	0	0	0	0	0	1	0	0	13	3	0	0	92	23	0	0	0	0	0	0	0	0	151	113	8	21
	561524	k__Bacteria; p__Proteobacteria; c__Alphaproteobacteria; o__; f__; g__; s__	0	0	0	0	2	0	0	0	0	0	0	315	2	0	5	0	0	0	0	0	0	0	101	8	0	0	0	0	1	0	0	1	0	0
	4346828	k__Bacteria; p__Proteobacteria; c__Alphaproteobacteria; o__Rickettsiales; f__; g__; s__	71	0	0	0	0	0	0	0	0	1	0	0	0	0	0	0	0	15	0	0	2	0	0	0	0	0	0	0	0	0	4	7	125	210
	4397998	k__Bacteria; p__Proteobacteria; c__Alphaproteobacteria; o__Sphingomonadales; f__Sphingomonadaceae; g__Sphingobium; s__	1	0	0	114	1	1	0	1	0	0	0	0	2	0	0	13	0	14	11	0	45	14	0	12	1	0	0	0	0	0	98	100	0	6
	823246	k__Bacteria; p__Proteobacteria; c__Alphaproteobacteria; o__Rhodobacterales; f__Hyphomonadaceae; g__; s__	80	0	0	0	0	0	0	0	6	0	0	0	0	1	1	0	0	2	0	0	1	0	0	0	0	0	0	0	0	0	1	8	127	207
	219551	k__Bacteria; p__Proteobacteria; c__Betaproteobacteria; o__MND1; f__; g__; s__	14	0	0	0	1	0	0	10	0	0	0	0	0	1	0	0	9	33	1	0	69	0	0	0	0	0	0	0	0	0	130	126	13	26
	788929	k__Bacteria; p__Proteobacteria; c__Betaproteobacteria; o__Burkholderiales; f__; g__; s__	0	0	0	0	1	0	0	0	0	0	0	0	126	305	0	0	0	0	0	0	0	0	0	0	0	0	0	0	0	0	0	0	0	0
	584176	k__Bacteria; p__Proteobacteria; c__Gammaproteobacteria; o__Pseudomonadales; f__Moraxellaceae; g__Acinetobacter; s__rhizosphaerae	1	0	0	0	0	0	0	0	0	0	1	0	0	0	0	4	0	414	0	0	1	0	0	3	0	0	0	0	0	0	0	0	3	4
	New.ReferenceOTU19551	k__Bacteria; p__Proteobacteria; c__Alphaproteobacteria; o__Rickettsiales; f__mitochondria; g__; s__	0	410	0	0	0	1	0	2	0	5	0	0	5	0	0	0	0	0	0	0	0	0	0	0	0	1	3	4	0	1	0	0	0	0
	805334	k__Bacteria; p__Proteobacteria; c__Betaproteobacteria; o__; f__; g__; s__	16	1	0	0	0	0	0	1	0	0	0	0	0	0	1	0	2	36	5	0	64	6	0	0	0	0	0	0	0	0	123	127	21	29
	4075741	k__Bacteria; p__Proteobacteria; c__Alphaproteobacteria; o__Rhizobiales; f__Hyphomicrobiaceae; g__Hyphomicrobium; s__	108	0	0	0	0	0	0	1	0	0	1	0	0	0	0	0	0	1	0	0	0	0	0	0	0	0	2	0	0	0	0	0	113	206
	3694822	k__Bacteria; p__Actinobacteria; c__Actinobacteria; o__Actinomycetales; f__Mycobacteriaceae; g__Mycobacterium; s__	0	10	0	1	5	0	0	8	10	1	0	0	322	69	0	0	1	0	0	0	0	0	0	0	0	0	0	0	0	0	1	0	0	0
	1088254	k__Bacteria; p__Actinobacteria; c__Actinobacteria; o__Actinomycetales; f__Nocardioidaceae; g__; s__	1	0	0	1	0	0	0	0	0	0	0	0	0	0	0	0	0	0	0	0	137	0	0	0	0	0	0	0	0	0	143	144	0	2
	931593	k__Bacteria; p__Actinobacteria; c__Actinobacteria; o__Actinomycetales; f__Micromonosporaceae	0	0	0	0	0	0	0	0	0	0	0	0	0	0	0	1	0	156	0	0	77	0	0	0	0	0	0	0	0	0	106	87	0	0
	53331	k__Bacteria; p__Cyanobacteria; c__Synechococcophycideae; o__Synechococcales; f__Synechococcaceae; g__Synechococcus; s__	0	187	0	0	78	16	0	0	17	0	0	0	0	0	0	0	0	0	127	0	0	1	0	0	0	0	0	0	0	0	0	0	0	0
	346586	k__Bacteria; p__Proteobacteria; c__Deltaproteobacteria; o__Bdellovibrionales; f__Bacteriovoracaceae; g__; s__	93	0	3	0	0	0	0	0	0	0	0	0	0	0	1	0	0	0	0	0	0	0	0	0	0	0	0	0	0	0	0	0	135	194
	2640121	k__Bacteria; p__Planctomycetes; c__OM190; o__CL500-15; f__; g__; s__	0	0	0	0	0	0	0	0	0	0	0	417	0	0	0	0	0	0	0	0	0	0	0	5	0	0	0	0	0	0	0	1	2	0
	4459003	k__Bacteria; p__Acidobacteria; c__Acidobacteria-6; o__iii1-15; f__RB40; g__; s__	1	0	0	0	1	0	0	0	0	0	0	0	0	0	0	0	0	13	0	0	123	3	0	0	0	0	0	0	0	0	142	139	0	1
	807805	k__Bacteria; p__Proteobacteria; c__Betaproteobacteria; o__Methylophilales; f__; g__; s__	57	8	2	0	2	4	1	31	1	0	0	1	0	0	0	0	1	63	4	0	6	34	0	0	0	0	0	0	0	0	5	11	73	120
	833737	k__Bacteria; p__Proteobacteria; c__Alphaproteobacteria; o__; f__; g__; s__	0	0	0	0	8	0	0	3	25	0	0	313	2	0	4	0	0	1	0	0	0	0	62	0	0	0	0	0	0	0	3	1	0	0
	51103	k__Bacteria; p__Proteobacteria; c__Gammaproteobacteria; o__; f__; g__; s__	5	0	0	2	0	0	0	386	1	0	0	0	2	0	0	0	0	0	0	0	0	8	4	0	0	0	0	0	0	0	0	0	4	9
	New.ReferenceOTU19911	k__Bacteria; p__Proteobacteria; c__Gammaproteobacteria; o__Legionellales; f__Legionellaceae; g__; s__	0	0	0	0	51	0	0	122	1	0	0	0	239	0	0	0	1	2	1	0	1	0	0	0	0	0	0	0	0	0	1	1	0	0
	52016	k__Bacteria; p__Proteobacteria; c__Gammaproteobacteria; o__Legionellales; f__Legionellaceae; g__; s__	0	384	1	0	14	0	0	6	0	0	0	0	7	0	0	3	1	0	0	0	2	0	0	0	0	0	0	0	0	0	0	0	1	0
	208621	k__Bacteria; p__Planctomycetes; c__Planctomycetia; o__Pirellulales; f__Pirellulaceae; g__A17; s__	9	1	0	0	0	0	0	0	66	0	0	228	0	0	0	3	0	11	0	0	2	2	6	30	0	0	1	0	0	0	7	12	11	29
	4398142	k__Bacteria; p__Bacteroidetes; c__Flavobacteriia; o__Flavobacteriales; f__Flavobacteriaceae; g__Flavobacterium; s__	0	0	0	0	0	26	0	0	0	0	0	0	0	0	0	0	0	376	0	0	1	0	0	0	0	0	0	0	0	0	12	1	0	0
	4408741	k__Bacteria; p__Proteobacteria; c__Alphaproteobacteria; o__Sphingomonadales; f__; g__; s__	0	0	3	0	3	1	0	0	11	0	1	0	126	27	7	0	0	3	0	0	4	0	0	0	0	0	0	0	2	0	103	124	1	0
	332595	k__Bacteria; p__Proteobacteria; c__Alphaproteobacteria; o__Rhizobiales; f__Hyphomicrobiaceae; g__Hyphomicrobium; s__	0	0	0	0	0	0	0	0	0	0	0	352	0	0	0	0	0	8	0	0	0	0	42	1	0	0	0	3	4	5	0	0	0	0
	237479	k__Bacteria; p__Proteobacteria; c__Deltaproteobacteria; o__; f__; g__; s__	0	0	0	0	0	0	0	68	0	6	0	0	0	0	1	0	0	0	7	0	0	1	47	0	0	27	45	86	59	69	0	0	0	0
	4298844	k__Bacteria; p__Proteobacteria; c__Betaproteobacteria; o__Procabacteriales; f__Procabacteriaceae; g__; s__	0	0	0	0	0	0	0	0	0	0	0	0	0	0	0	0	0	0	0	0	0	0	416	0	0	0	0	0	0	0	0	0	0	0
	762780	k__Bacteria; p__Proteobacteria; c__Betaproteobacteria; o__Rhodocyclales; f__Rhodocyclaceae; g__; s__	0	0	0	0	0	0	0	0	0	0	0	414	0	0	0	0	0	0	0	0	0	1	0	0	0	0	1	0	0	0	0	0	0	0
	353491	k__Bacteria; p__Proteobacteria; c__Betaproteobacteria; o__Burkholderiales; f__Comamonadaceae	0	0	0	0	0	0	0	0	1	0	0	0	2	404	2	1	1	0	1	0	0	1	0	0	0	0	0	0	0	0	0	0	0	0
	4473304	k__Bacteria; p__Proteobacteria; c__Alphaproteobacteria; o__Rhodobacterales; f__Hyphomonadaceae; g__; s__	0	0	0	0	1	43	0	35	273	0	0	10	0	1	1	0	1	0	0	0	3	25	18	1	0	0	0	0	0	0	0	0	0	0
	1049927	k__Bacteria; p__Bacteroidetes; c__Sphingobacteriia; o__Sphingobacteriales; f__; g__; s__	5	0	0	0	0	6	0	0	45	0	0	0	0	0	0	0	9	23	3	0	76	0	0	0	0	0	0	0	0	0	108	108	14	13
	New.ReferenceOTU4490	k__Bacteria; p__Proteobacteria; c__Alphaproteobacteria; o__Rhodospirillales; f__Rhodospirillaceae; g__; s__	0	0	0	0	0	0	0	0	0	0	0	143	0	0	0	0	0	0	0	0	0	0	0	267	0	0	0	0	0	0	0	0	0	0
	745157	k__Bacteria; p__Proteobacteria; c__Betaproteobacteria; o__Rhodocyclales; f__Rhodocyclaceae; g__Sulfuritalea; s__	0	0	1	12	2	0	0	1	0	0	0	306	3	3	0	0	4	29	0	0	9	0	0	0	0	0	0	0	0	0	0	13	5	15
	4357324	k__Bacteria; p__Proteobacteria; c__Alphaproteobacteria; o__Caulobacterales; f__Caulobacteraceae; g__Asticcacaulis; s__biprosthecium	0	0	0	0	0	0	0	0	0	0	0	0	0	0	0	0	0	0	0	0	106	0	0	0	0	0	0	0	0	0	135	167	0	0
	151126	k__Bacteria; p__Cyanobacteria; c__4C0d-2; o__MLE1-12; f__; g__; s__	5	7	24	0	3	6	155	26	2	43	0	0	0	0	1	26	0	2	0	13	3	12	0	0	0	2	9	3	16	18	11	5	9	6
	New.ReferenceOTU19700	k__Bacteria; p__Proteobacteria; c__Alphaproteobacteria; o__Sphingomonadales; f__Sphingomonadaceae; g__; s__	0	5	3	0	62	3	58	11	89	0	0	0	143	0	32	0	0	0	0	1	0	0	0	0	0	0	0	0	0	0	0	0	0	0
	1014707	k__Bacteria; p__Proteobacteria; c__Alphaproteobacteria; o__Rickettsiales; f__Rickettsiaceae; g__; s__	74	0	0	2	1	1	0	10	0	0	0	0	0	0	0	0	5	2	8	0	3	4	0	0	0	0	0	0	0	0	3	2	98	194
	243486	k__Bacteria; p__Proteobacteria; c__Gammaproteobacteria; o__Legionellales; f__Legionellaceae	0	381	0	0	3	0	0	0	0	0	0	0	0	0	0	0	0	4	5	0	0	0	0	0	0	0	0	0	0	0	8	2	2	2
	New.ReferenceOTU20750	k__Bacteria; p__Proteobacteria; c__Alphaproteobacteria; o__; f__; g__; s__	0	0	0	0	0	0	0	407	0	0	0	0	0	0	0	0	0	0	0	0	0	0	0	0	0	0	0	0	0	0	0	0	0	0
	209250	k__Bacteria; p__Acidobacteria; c__[Chloracidobacteria]; o__RB41; f__Ellin6075; g__; s__	2	0	0	0	0	0	0	0	2	0	0	0	0	0	0	0	0	6	0	0	100	0	0	0	0	0	0	0	0	0	135	158	2	0
	656520	k__Bacteria; p__Proteobacteria; c__Alphaproteobacteria; o__Rhodobacterales; f__Rhodobacteraceae; g__Rhodobacter; s__	0	0	0	0	11	0	2	0	0	0	0	0	0	0	0	0	0	0	4	0	0	0	378	0	0	0	1	0	0	0	0	6	1	1
	4429771	k__Bacteria; p__Proteobacteria; c__Betaproteobacteria; o__Burkholderiales; f__Comamonadaceae	15	0	0	0	1	0	1	0	0	0	0	0	1	0	0	0	0	8	1	0	66	1	0	0	0	0	0	0	0	0	135	132	16	27
	747632	k__Bacteria; p__OP3; c__; o__; f__; g__; s__	54	0	0	0	0	0	0	0	0	0	0	0	0	0	0	0	0	37	0	0	0	117	0	0	0	0	0	0	0	0	1	0	61	131
	137561	k__Bacteria; p__Firmicutes; c__Bacilli; o__Bacillales; f__; g__; s__	0	1	0	0	0	0	0	0	0	0	0	1	0	0	1	0	1	71	19	0	68	0	0	0	1	0	0	0	0	0	111	127	0	0
	727056	k__Bacteria; p__Proteobacteria; c__Betaproteobacteria; o__Burkholderiales; f__Alcaligenaceae; g__; s__	0	0	0	0	0	0	0	0	1	0	0	0	400	0	0	0	0	0	0	0	0	0	0	0	0	0	0	0	0	0	0	0	0	0
	New.ReferenceOTU13279	Unassigned	66	0	0	0	1	0	0	0	0	0	1	0	0	0	0	0	0	0	0	0	0	0	0	0	0	0	0	0	0	0	0	0	150	183
	619799	k__Bacteria; p__Proteobacteria; c__Betaproteobacteria; o__Burkholderiales; f__Alcaligenaceae; g__; s__	0	2	0	0	1	5	0	0	20	0	0	0	304	31	0	0	18	0	18	0	0	0	0	0	0	0	0	0	0	0	0	0	0	0
	141861	k__Bacteria; p__Acidobacteria; c__[Chloracidobacteria]; o__RB41; f__Ellin6075; g__; s__	47	0	0	0	0	0	0	3	0	0	0	2	0	0	6	0	0	0	0	0	31	0	0	3	0	0	0	0	0	0	48	56	73	130
	4418266	k__Bacteria; p__Proteobacteria; c__Gammaproteobacteria; o__Pseudomonadales; f__Moraxellaceae; g__Perlucidibaca; s__	60	0	0	14	0	0	0	0	0	0	0	7	1	2	0	0	1	0	0	0	2	108	0	0	0	0	0	0	0	0	0	0	60	138
	683458	k__Bacteria; p__Proteobacteria; c__Alphaproteobacteria; o__Sphingomonadales; f__; g__; s__	0	11	1	0	70	23	0	0	4	0	0	0	0	0	0	0	58	0	190	0	5	0	0	0	0	0	0	0	0	0	16	20	0	0
	236725	k__Bacteria; p__Proteobacteria; c__Gammaproteobacteria; o__Methylococcales; f__Crenotrichaceae; g__Crenothrix; s__	33	2	2	0	2	0	0	83	0	1	0	0	0	0	0	0	0	26	0	0	2	0	0	0	0	0	0	0	0	4	5	0	99	138
	1142110	k__Bacteria; p__Firmicutes; c__Clostridia; o__Clostridiales; f__Peptostreptococcaceae; g__; s__	0	0	0	0	0	0	1	1	30	0	0	0	6	0	51	1	0	0	0	304	0	0	0	0	0	0	0	0	0	0	0	2	0	0
	New.ReferenceOTU7397	k__Bacteria; p__Proteobacteria; c__Gammaproteobacteria; o__Xanthomonadales; f__Xanthomonadaceae; g__; s__	0	0	0	0	0	0	0	0	0	0	0	377	0	0	0	0	0	0	0	0	0	0	0	19	0	0	0	0	0	0	0	0	0	0
	279237	k__Bacteria; p__GN04; c__GN15; o__; f__; g__; s__	75	0	0	0	1	0	0	3	6	0	0	0	2	0	0	0	0	2	9	0	0	0	0	0	0	0	0	0	0	0	0	0	122	175
	730246	k__Bacteria; p__Proteobacteria; c__Deltaproteobacteria; o__BPC076; f__; g__; s__	69	0	0	0	0	0	0	0	0	0	0	0	0	0	0	0	0	0	0	0	2	0	0	0	0	0	0	1	0	0	0	1	109	211
	369022	k__Bacteria; p__Proteobacteria; c__Betaproteobacteria; o__Rhodocyclales; f__Rhodocyclaceae; g__; s__	0	0	0	0	9	0	0	29	0	1	0	0	1	0	0	0	0	16	0	0	1	0	0	0	0	48	89	91	95	9	0	1	0	0
	516569	k__Bacteria; p__Verrucomicrobia; c__Verrucomicrobiae; o__Verrucomicrobiales; f__Verrucomicrobiaceae; g__Prosthecobacter; s__	44	0	0	0	0	0	0	0	4	0	0	0	3	0	0	0	11	1	2	0	58	1	0	0	0	0	0	0	0	0	57	76	50	85
	New.ReferenceOTU22932	k__Bacteria; p__Proteobacteria; c__Alphaproteobacteria; o__Rhizobiales	0	3	0	0	0	0	0	388	1	0	0	0	0	0	0	0	0	0	0	0	0	0	0	0	0	0	0	0	0	0	0	0	0	0
	New.ReferenceOTU8142	k__Bacteria; p__Proteobacteria; c__Deltaproteobacteria; o__Bdellovibrionales; f__Bdellovibrionaceae; g__Bdellovibrio; s__	79	0	0	0	0	0	0	0	0	0	0	0	0	0	0	0	0	0	0	0	0	0	0	0	0	0	0	0	0	0	0	0	107	206
	1722698	k__Bacteria; p__Acidobacteria; c__Acidobacteria-6; o__iii1-15; f__; g__; s__	0	0	0	0	0	0	0	0	0	0	0	0	0	0	0	0	1	2	0	0	97	3	0	0	0	0	0	0	0	0	141	141	3	3
	724604	k__Bacteria; p__OP3; c__koll11; o__GIF10; f__; g__; s__	60	1	0	0	0	1	0	0	0	0	0	0	0	0	0	0	0	19	5	0	3	18	0	0	1	0	0	0	0	0	2	9	90	181
	527968	k__Bacteria; p__Planctomycetes; c__; o__; f__; g__; s__	0	0	0	0	0	0	0	0	0	0	0	385	0	0	0	0	0	0	0	0	0	0	0	1	0	1	0	1	0	0	1	0	0	1
	750263	k__Bacteria; p__Proteobacteria; c__Alphaproteobacteria; o__Rhizobiales; f__; g__; s__	0	36	3	0	27	0	1	1	75	0	0	0	106	46	63	1	15	2	0	0	1	0	0	0	0	0	0	0	2	0	10	0	0	0
	327549	k__Bacteria; p__Cyanobacteria; c__4C0d-2; o__MLE1-12; f__; g__; s__	0	0	2	0	9	2	0	231	0	4	0	10	2	0	0	11	1	3	0	0	0	3	91	0	0	1	0	5	10	3	0	0	0	0
	141856	k__Bacteria; p__Bacteroidetes; c__Flavobacteriia; o__Flavobacteriales; f__Cryomorphaceae; g__; s__	0	1	0	0	0	0	0	0	0	0	0	0	1	11	29	0	0	0	345	0	0	0	0	0	0	0	0	0	0	0	0	0	0	0
	137954	k__Archaea; p__Crenarchaeota; c__Thaumarchaeota; o__Cenarchaeales; f__Cenarchaeaceae; g__; s__	1	0	0	0	1	0	0	0	0	0	0	0	0	0	0	0	0	1	1	0	1	379	0	0	0	0	0	0	0	0	0	0	1	1
	New.ReferenceOTU20610	k__Bacteria; p__Proteobacteria; c__Alphaproteobacteria; o__BD7-3; f__; g__; s__	87	0	0	0	2	0	0	0	0	0	0	0	0	0	0	0	0	1	0	0	0	1	0	0	0	0	0	0	0	0	0	0	106	189
	298170	k__Bacteria; p__Proteobacteria; c__Gammaproteobacteria; o__Legionellales; f__Legionellaceae; g__Legionella; s__	4	0	0	0	333	0	0	1	0	0	0	1	0	0	0	0	24	5	0	0	0	0	0	0	0	0	0	0	0	0	2	0	7	6
	New.ReferenceOTU21656	k__Bacteria; p__Cyanobacteria; c__Chloroplast; o__Chlorophyta; f__Trebouxiophyceae; g__; s__	0	0	8	1	3	4	5	9	0	36	3	23	17	0	0	8	0	10	2	7	4	1	0	24	11	40	103	19	4	10	1	9	0	0
	689555	k__Bacteria; p__Proteobacteria; c__Deltaproteobacteria; o__Syntrophobacterales; f__Syntrophaceae; g__Desulfobacca; s__	70	0	0	0	0	0	0	0	0	0	0	0	0	0	0	0	0	0	0	0	1	0	0	0	0	0	0	0	0	0	0	3	122	188
	2720386	k__Bacteria; p__Proteobacteria; c__Alphaproteobacteria; o__Rhodospirillales; f__Rhodospirillaceae; g__; s__	18	3	2	1	7	3	62	85	9	0	0	0	98	2	3	0	2	10	1	0	0	0	0	0	0	0	0	0	0	0	4	4	22	46
	640918	k__Bacteria; p__Bacteroidetes; c__[Saprospirae]; o__[Saprospirales]; f__Chitinophagaceae; g__; s__	0	5	0	0	0	0	0	0	20	0	0	0	23	334	0	0	0	0	0	0	0	0	0	0	0	0	0	0	0	0	0	0	0	0
	New.ReferenceOTU400	k__Bacteria; p__Proteobacteria; c__Gammaproteobacteria; o__PYR10d3; f__; g__; s__	0	0	0	199	0	0	0	0	0	0	0	175	0	0	0	0	0	0	0	0	0	0	0	4	0	0	0	0	0	0	0	0	0	0
	4336253	k__Bacteria; p__Actinobacteria; c__Actinobacteria; o__Actinomycetales; f__Mycobacteriaceae; g__Mycobacterium; s__	0	0	0	0	0	0	0	0	0	1	0	228	0	0	0	0	0	0	0	0	0	0	0	3	146	0	0	1	0	1	0	0	0	0
	256612	k__Bacteria; p__Proteobacteria; c__Alphaproteobacteria; o__Rhizobiales; f__Hyphomicrobiaceae; g__; s__	11	0	0	3	10	0	0	258	2	0	0	0	11	2	0	0	0	11	12	0	4	0	19	0	0	0	0	0	0	0	0	0	13	23
	2209903	k__Bacteria; p__Proteobacteria; c__Betaproteobacteria; o__Burkholderiales; f__Oxalobacteraceae; g__; s__	0	0	0	0	332	0	0	3	0	0	0	0	1	4	22	0	11	3	0	0	0	2	1	0	0	0	0	0	0	0	0	0	0	0
	114903	k__Bacteria; p__Proteobacteria; c__Alphaproteobacteria; o__Sphingomonadales; f__Sphingomonadaceae; g__; s__	0	4	93	0	236	0	0	0	0	0	0	0	14	0	0	29	0	0	0	0	0	0	0	0	0	0	0	1	0	0	0	0	0	0
	New.ReferenceOTU6828	Unassigned	67	0	0	0	0	0	0	0	0	0	3	0	0	0	0	0	0	0	0	0	0	0	0	0	0	0	0	0	0	0	0	0	119	187
	578951	k__Bacteria; p__Gemmatimonadetes; c__Gemmatimonadetes; o__Gemmatimonadales; f__Gemmatimonadaceae; g__Gemmatimonas; s__	0	0	0	0	1	0	0	0	0	0	0	0	41	104	2	0	0	4	171	0	14	0	0	0	0	0	0	0	0	0	23	15	1	0
	242577	k__Bacteria; p__Actinobacteria; c__Actinobacteria; o__Actinomycetales; f__ACK-M1; g__; s__	0	0	2	0	1	1	0	0	28	0	0	0	298	25	1	0	10	2	0	0	0	0	0	0	0	0	0	0	0	0	0	0	0	0
	2139819	k__Bacteria; p__Proteobacteria; c__Gammaproteobacteria; o__Legionellales; f__Legionellaceae; g__; s__	0	125	29	2	3	1	5	2	0	0	0	0	2	0	9	0	0	12	24	0	9	1	0	0	0	0	2	44	41	48	6	8	0	0
	813109	k__Bacteria; p__Bacteroidetes; c__[Saprospirae]; o__[Saprospirales]; f__Chitinophagaceae; g__; s__	0	11	6	0	62	5	0	0	58	0	0	0	73	25	16	0	11	0	106	0	0	0	0	0	0	0	0	0	0	0	0	0	0	0
	4260136	k__Bacteria; p__Proteobacteria; c__Deltaproteobacteria; o__Syntrophobacterales; f__Syntrophobacteraceae; g__; s__	31	0	0	0	0	0	0	20	1	0	0	53	2	0	4	0	0	8	1	0	14	0	38	3	0	0	0	0	0	0	13	13	61	85
	1989891	k__Bacteria; p__Proteobacteria; c__Deltaproteobacteria; o__; f__; g__; s__	51	0	0	0	0	0	0	0	0	0	0	0	0	0	0	0	0	2	0	0	1	3	0	0	0	0	0	0	0	0	0	0	118	195
	4309682	k__Bacteria; p__WPS-2; c__; o__; f__; g__; s__	1	0	0	1	0	0	1	7	0	0	0	156	1	0	0	0	0	1	0	0	1	4	11	172	0	0	0	0	0	0	1	0	6	5
	New.ReferenceOTU5289	k__Bacteria; p__Bacteroidetes; c__Sphingobacteriia; o__Sphingobacteriales; f__; g__; s__	0	0	0	0	1	0	0	0	0	0	0	0	0	0	0	0	0	0	0	0	92	0	0	0	0	0	0	0	0	0	125	140	0	0
	315609	k__Bacteria; p__Proteobacteria; c__Betaproteobacteria; o__Burkholderiales; f__Comamonadaceae	1	0	0	0	3	1	0	0	72	0	1	0	108	4	46	0	109	1	0	0	3	1	0	0	0	0	0	0	0	0	7	7	2	0
	338840	k__Bacteria; p__Proteobacteria; c__Betaproteobacteria; o__Burkholderiales; f__Comamonadaceae; g__; s__	0	0	30	0	14	1	0	1	0	0	0	0	3	22	213	0	5	0	76	0	0	0	0	0	0	0	0	0	0	0	0	0	0	0
	1118393	k__Bacteria; p__Gemmatimonadetes; c__Gemm-1; o__; f__; g__; s__	0	0	0	0	8	0	3	338	0	0	0	0	0	1	0	0	0	0	13	0	0	0	0	0	0	0	0	0	0	0	1	1	0	0
	4388963	k__Bacteria; p__Proteobacteria; c__Betaproteobacteria; o__Burkholderiales; f__Comamonadaceae; g__; s__	0	0	0	0	0	0	0	0	0	0	0	0	219	145	0	0	1	0	0	0	0	0	0	0	0	0	0	0	0	0	0	0	0	0
	New.ReferenceOTU12319	k__Bacteria; p__Proteobacteria; c__Deltaproteobacteria; o__[Entotheonellales]; f__; g__; s__	1	0	0	0	0	1	0	0	0	0	0	0	0	0	0	0	0	0	0	0	0	358	0	0	0	0	0	0	0	0	0	0	0	2
	147414	k__Bacteria; p__Firmicutes; c__Clostridia; o__Clostridiales; f__[Acidaminobacteraceae]	13	2	0	0	0	0	0	1	0	0	0	0	0	7	0	0	294	0	0	0	0	0	0	0	0	0	0	0	0	0	0	1	14	29
	992510	k__Bacteria; p__Proteobacteria; c__Alphaproteobacteria; o__Sphingomonadales; f__Sphingomonadaceae; g__; s__	0	0	0	0	0	0	0	0	0	0	0	0	0	0	0	0	0	0	0	0	0	0	0	0	357	0	1	0	1	0	0	0	0	0
	New.ReferenceOTU515	k__Bacteria; p__Planctomycetes; c__; o__; f__; g__; s__	26	0	0	0	0	0	0	0	0	0	0	0	0	0	0	0	0	3	0	0	2	0	0	0	0	0	0	0	0	0	3	1	31	40
	4479940	k__Bacteria; p__Proteobacteria; c__Gammaproteobacteria; o__Legionellales; f__Coxiellaceae; g__; s__	0	0	0	0	0	0	0	4	0	0	0	100	0	0	0	0	0	0	1	0	0	0	0	254	0	0	0	0	0	0	0	0	0	0
	838066	k__Bacteria; p__Proteobacteria; c__Gammaproteobacteria; o__Legionellales; f__Legionellaceae; g__Legionella; s__	33	1	0	2	11	6	44	2	3	0	0	0	0	0	10	0	5	50	6	0	5	0	0	0	0	0	0	0	0	0	13	17	64	80
	249571	k__Bacteria; p__Actinobacteria; c__Actinobacteria; o__Actinomycetales; f__Micromonosporaceae; g__; s__	0	1	0	0	0	0	0	0	0	0	0	0	0	0	0	0	0	61	0	0	85	0	0	2	0	0	0	0	0	0	103	106	0	0
	4183282	k__Bacteria; p__Proteobacteria; c__Alphaproteobacteria; o__Sphingomonadales; f__Sphingomonadaceae; g__; s__	0	0	5	0	5	2	28	16	1	28	0	0	1	0	0	30	0	0	14	0	0	0	1	0	2	31	82	14	56	41	0	0	0	0
	New.ReferenceOTU17794	k__Bacteria; p__OP3; c__koll11; o__GIF10; f__; g__; s__	62	0	0	0	0	0	0	0	0	0	0	0	0	0	0	0	0	0	0	0	0	0	0	0	0	0	0	0	0	0	0	0	123	146
	1127804	k__Bacteria; p__Proteobacteria; c__Betaproteobacteria; o__Burkholderiales; f__Comamonadaceae; g__; s__	8	2	1	2	39	1	0	0	1	0	0	0	12	3	4	0	12	18	0	0	46	1	0	0	0	0	0	0	0	0	92	93	0	22
	64653	k__Bacteria; p__Proteobacteria; c__Gammaproteobacteria; o__Pseudomonadales; f__Moraxellaceae; g__Acinetobacter; s__	2	1	0	2	2	214	4	0	0	0	0	1	3	1	0	0	0	22	2	0	8	4	0	55	0	0	0	6	0	0	2	7	9	11
	4336201	k__Bacteria; p__Acidobacteria; c__[Chloracidobacteria]; o__RB41; f__Ellin6075; g__; s__	0	0	0	0	0	1	0	0	11	0	0	264	0	0	0	0	2	10	0	0	7	1	4	37	0	0	0	0	0	0	11	3	0	0
	207627	k__Bacteria; p__Bacteroidetes; c__Flavobacteriia; o__Flavobacteriales; f__Flavobacteriaceae; g__Flavobacterium; s__	0	0	0	0	0	0	0	0	0	0	0	0	2	0	0	0	0	336	0	0	2	0	0	0	0	0	0	0	0	0	5	10	0	0
	566774	k__Bacteria; p__Proteobacteria; c__Alphaproteobacteria; o__Rickettsiales; f__; g__; s__	0	0	0	0	189	0	0	0	2	0	0	0	0	0	0	0	0	2	161	0	0	0	0	0	0	0	0	0	0	0	0	0	0	0
	709657	k__Bacteria; p__Proteobacteria; c__Alphaproteobacteria; o__Rhodospirillales; f__Rhodospirillaceae; g__; s__	12	1	0	1	29	0	1	20	0	0	0	2	3	14	2	0	0	35	0	1	48	1	17	0	0	0	0	0	0	0	36	62	27	40
	361234	k__Bacteria; p__Acidobacteria; c__Holophagae; o__Holophagales; f__Holophagaceae; g__Geothrix; s__	13	0	2	1	0	0	0	37	0	3	0	0	0	15	0	0	25	0	0	0	0	0	0	0	0	32	62	32	33	53	2	0	11	30
	807954	k__Bacteria; p__Bacteroidetes; c__[Saprospirae]; o__[Saprospirales]; f__Chitinophagaceae; g__; s__	0	0	0	0	0	0	0	0	0	0	0	0	0	0	0	0	0	6	0	0	81	0	0	0	0	0	0	0	0	0	116	148	0	0
	691190	k__Bacteria; p__Proteobacteria; c__Alphaproteobacteria; o__; f__; g__; s__	9	2	0	0	0	0	0	0	89	0	0	149	1	1	4	0	0	16	0	0	9	0	1	4	0	0	0	0	4	0	15	16	9	21
	620189	k__Bacteria; p__Proteobacteria; c__Alphaproteobacteria; o__Sphingomonadales; f__Sphingomonadaceae; g__Novosphingobium; s__	0	0	0	11	1	0	0	0	0	0	0	3	263	0	0	0	0	2	0	0	15	0	0	0	0	2	0	0	0	0	32	21	0	0
	856536	k__Bacteria; p__Proteobacteria; c__Deltaproteobacteria; o__Myxococcales; f__; g__; s__	8	0	0	1	0	0	1	0	32	0	0	5	0	0	0	0	2	3	0	0	58	10	13	0	0	0	0	0	0	0	75	77	19	46
	209805	k__Bacteria; p__Planctomycetes; c__Planctomycetia; o__Pirellulales; f__Pirellulaceae; g__Pirellula; s__	0	0	0	0	0	0	0	0	0	0	0	324	0	0	0	0	0	2	0	0	0	0	0	23	0	0	0	0	0	0	0	0	0	0
	827054	k__Bacteria; p__Elusimicrobia; c__Elusimicrobia; o__Elusimicrobiales; f__; g__; s__	5	0	0	0	0	0	0	2	0	1	0	90	4	1	1	0	0	1	0	0	5	8	1	0	0	17	22	58	73	46	2	0	5	6
	1126769	k__Bacteria; p__Proteobacteria; c__Alphaproteobacteria; o__Caulobacterales; f__Caulobacteraceae; g__Mycoplana; s__	6	0	0	2	6	4	0	2	0	0	0	5	0	0	0	0	0	5	119	0	33	2	60	0	0	0	0	0	0	0	45	45	5	10
	4154872	k__Bacteria; p__Bacteroidetes; c__Flavobacteriia; o__Flavobacteriales; f__[Weeksellaceae]; g__Cloacibacterium; s__	0	0	0	0	43	0	0	0	0	0	0	0	293	0	0	10	0	0	1	0	0	0	0	0	0	0	0	0	0	0	1	0	0	0
	New.ReferenceOTU5387	k__Bacteria; p__Planctomycetes; c__Planctomycetia; o__Planctomycetales; f__Planctomycetaceae; g__Planctomyces; s__	0	0	6	0	9	2	316	0	2	0	0	0	0	0	0	8	0	0	0	0	1	0	0	1	0	0	0	0	0	0	1	2	0	0
	314752	k__Bacteria; p__Bacteroidetes; c__Flavobacteriia; o__Flavobacteriales; f__Cryomorphaceae; g__Fluviicola; s__	0	1	0	0	0	0	0	0	0	0	0	0	280	3	27	0	10	0	22	0	0	0	0	0	0	0	0	0	0	0	0	0	0	0
	4388981	k__Bacteria; p__Proteobacteria; c__Alphaproteobacteria; o__; f__; g__; s__	55	0	0	0	3	1	0	9	0	0	0	65	0	1	2	0	0	26	1	0	1	9	0	0	0	0	0	0	0	0	4	4	72	93
	209573	k__Bacteria; p__Bacteroidetes; c__[Saprospirae]; o__[Saprospirales]; f__; g__; s__	0	0	0	0	0	0	0	0	0	0	0	0	0	0	7	0	0	3	0	0	75	0	0	0	0	0	0	0	0	0	131	130	0	0
	New.ReferenceOTU11568	k__Bacteria; p__; c__; o__; f__; g__; s__	0	0	0	0	0	0	0	0	0	0	0	0	0	0	0	0	0	346	0	0	0	0	0	0	0	0	0	0	0	0	0	0	0	0
	748070	k__Bacteria; p__Acidobacteria; c__Acidobacteria-6; o__iii1-15; f__; g__; s__	0	0	0	0	0	0	0	0	0	0	0	0	0	0	0	0	0	27	0	0	70	4	0	0	0	0	0	0	0	0	108	135	0	0
	4365229	k__Bacteria; p__Proteobacteria; c__Betaproteobacteria; o__Burkholderiales; f__Oxalobacteraceae; g__; s__	0	0	0	0	0	0	0	0	0	0	0	0	0	0	0	335	1	4	0	0	0	0	0	0	0	0	0	0	0	0	1	2	0	0
	4091471	k__Bacteria; p__Acidobacteria; c__Acidobacteria-6; o__iii1-15; f__; g__; s__	23	0	0	0	0	0	0	0	0	0	0	0	0	0	0	0	0	0	0	0	38	7	0	0	0	0	0	0	0	0	61	65	63	85
	4397023	k__Bacteria; p__Proteobacteria; c__Betaproteobacteria; o__SBla14; f__; g__; s__	0	0	0	0	0	0	0	1	0	0	0	0	1	0	0	1	0	335	0	0	0	0	0	0	0	0	0	0	0	0	3	1	0	0
	1047298	k__Bacteria; p__Proteobacteria; c__Gammaproteobacteria; o__Legionellales; f__Coxiellaceae; g__; s__	71	0	0	0	0	0	0	0	0	0	0	1	0	0	0	0	0	0	0	0	0	0	0	0	0	0	0	0	0	0	0	0	90	179
	855812	k__Bacteria; p__Proteobacteria; c__Gammaproteobacteria; o__Legionellales; f__Legionellaceae; g__Legionella; s__	31	0	4	0	7	0	165	0	0	0	0	0	1	0	4	0	1	33	0	0	4	0	2	1	0	0	0	0	0	0	1	5	26	55
	New.ReferenceOTU9218	k__Bacteria; p__OP3; c__BD4-9; o__; f__; g__; s__	71	2	0	0	0	0	0	0	0	0	0	0	0	0	0	0	0	6	0	0	0	7	0	0	0	0	0	0	0	0	0	0	113	141
	New.ReferenceOTU4747	k__Bacteria; p__Elusimicrobia; c__Elusimicrobia; o__Elusimicrobiales; f__; g__; s__	0	0	0	0	0	0	0	0	0	0	0	0	0	0	0	0	0	0	1	0	0	0	339	0	0	0	0	0	0	0	0	0	0	0
	563192	k__Bacteria; p__Actinobacteria; c__Acidimicrobiia; o__Acidimicrobiales; f__C111; g__; s__	46	0	0	0	0	0	0	0	0	0	0	0	0	2	3	0	0	5	0	0	37	1	1	0	1	0	0	0	0	0	46	40	43	113
	4299433	k__Bacteria; p__SBR1093; c__VHS-B5-50; o__; f__; g__; s__	0	0	0	1	0	0	0	9	0	0	0	299	2	0	0	1	0	0	0	0	0	0	8	16	0	1	0	0	0	0	1	0	0	0
	New.ReferenceOTU13253	k__Bacteria; p__Cyanobacteria; c__4C0d-2; o__MLE1-12; f__; g__; s__	3	0	1	0	0	0	0	295	0	0	2	0	0	0	0	4	0	0	3	0	0	0	0	0	0	0	0	6	9	6	0	0	4	5
	New.ReferenceOTU14125	k__Bacteria; p__Proteobacteria; c__Deltaproteobacteria; o__Bdellovibrionales; f__Bacteriovoracaceae; g__; s__	0	0	0	0	2	1	0	11	0	0	0	0	0	0	2	0	0	7	253	0	0	2	0	0	0	0	0	25	14	9	0	0	3	7
	New.ReferenceOTU22197	k__Bacteria; p__OP3; c__PBS-25; o__; f__; g__; s__	0	0	0	0	1	1	0	0	0	0	0	0	0	0	0	0	0	1	0	0	0	330	0	0	0	0	0	0	0	0	1	1	1	0
	553648	k__Bacteria; p__Proteobacteria; c__Gammaproteobacteria; o__Pseudomonadales; f__Pseudomonadaceae; g__Pseudomonas; s__	0	2	0	0	0	0	1	2	0	0	0	0	0	0	6	306	0	5	2	3	6	0	0	0	0	0	0	0	0	0	1	1	0	0
	1106498	k__Bacteria; p__Nitrospirae; c__Nitrospira; o__Nitrospirales; f__Nitrospiraceae; g__Nitrospira; s__	0	0	0	0	0	0	0	0	0	0	0	8	25	0	0	0	0	0	0	0	1	0	273	9	0	0	0	0	0	0	0	0	0	0
	New.ReferenceOTU14071	k__Bacteria; p__Proteobacteria; c__Deltaproteobacteria; o__Spirobacillales; f__; g__; s__	63	0	0	0	0	1	1	2	1	0	0	0	0	7	2	0	1	3	9	0	0	0	8	0	0	0	0	0	0	0	0	3	80	153
	321991	k__Bacteria; p__Acidobacteria; c__Acidobacteria-6; o__iii1-15; f__; g__; s__	53	0	0	0	0	0	0	0	0	0	0	0	0	0	0	0	0	0	0	0	5	0	0	0	0	0	0	0	0	0	24	15	103	134
	985282	k__Bacteria; p__Proteobacteria; c__Gammaproteobacteria; o__Legionellales; f__Coxiellaceae; g__; s__	0	0	0	0	0	0	0	0	0	0	0	157	0	0	0	0	0	0	0	0	0	0	0	176	0	0	0	0	0	0	0	0	0	0
	672144	k__Bacteria; p__Proteobacteria; c__Betaproteobacteria; o__Burkholderiales; f__Comamonadaceae	7	0	1	0	3	4	2	6	37	0	0	0	0	0	0	0	0	3	3	0	66	4	0	0	0	0	0	0	0	0	79	79	10	26
	101884	k__Bacteria; p__Proteobacteria; c__Betaproteobacteria; o__; f__; g__; s__	2	5	0	0	1	0	0	1	0	0	0	0	0	0	27	0	4	14	0	0	58	25	1	0	0	0	0	0	0	0	98	78	3	13
	3865360	k__Bacteria; p__Proteobacteria; c__Gammaproteobacteria; o__Methylococcales; f__Methylococcaceae; g__; s__	0	0	0	0	0	0	0	0	0	0	0	329	0	0	0	0	0	0	0	0	0	0	0	0	0	0	0	0	0	0	0	0	1	0
	New.ReferenceOTU13601	k__Bacteria; p__Planctomycetes; c__Planctomycetia; o__Planctomycetales; f__Planctomycetaceae; g__Planctomyces; s__	0	0	0	0	0	10	0	0	0	4	0	0	25	0	0	0	0	0	0	0	0	0	267	23	0	0	0	0	0	0	0	0	0	0
	531358	k__Bacteria; p__OD1; c__ZB2; o__; f__; g__; s__	47	0	0	0	0	0	0	0	0	0	0	0	0	0	0	0	0	0	1	0	0	1	0	0	0	0	0	0	0	0	0	0	95	184
	New.ReferenceOTU22200	k__Bacteria; p__Planctomycetes; c__Planctomycetia; o__Gemmatales; f__Gemmataceae; g__; s__	0	0	0	0	6	0	0	3	3	0	0	0	99	3	0	4	1	0	0	0	0	0	0	207	0	0	0	0	0	0	0	0	0	0
	New.ReferenceOTU8985	k__Bacteria; p__Bacteroidetes; c__Sphingobacteriia; o__Sphingobacteriales; f__; g__; s__	5	0	0	0	0	0	0	0	307	0	0	0	0	0	0	0	0	2	0	0	0	0	0	0	0	0	0	0	0	0	0	3	5	5
	4362615	k__Archaea; p__Crenarchaeota; c__Thaumarchaeota; o__Cenarchaeales; f__Cenarchaeaceae; g__Nitrosopumilus; s__	0	0	1	1	0	0	0	298	0	0	0	0	0	0	4	0	0	4	16	0	0	1	0	0	0	0	0	0	0	0	0	0	0	1
	4413363	k__Bacteria; p__Proteobacteria; c__Gammaproteobacteria; o__Xanthomonadales; f__Sinobacteraceae; g__; s__	2	0	0	0	0	0	0	1	0	0	0	276	0	0	0	0	0	12	0	0	5	0	3	7	0	0	0	0	0	0	6	4	4	5
	5803	k__Bacteria; p__Proteobacteria; c__Alphaproteobacteria; o__Rhodobacterales; f__Rhodobacteraceae; g__Rhodobacter; s__	0	7	0	0	31	18	7	8	0	1	2	0	0	0	1	176	0	3	7	0	0	2	18	0	0	2	2	16	11	8	1	3	0	0
	274754	k__Bacteria; p__Proteobacteria; c__Gammaproteobacteria; o__Enterobacteriales; f__Enterobacteriaceae; g__; s__	0	6	1	0	0	0	0	0	2	0	0	0	1	0	0	0	2	233	10	29	17	0	0	0	0	0	0	0	0	0	2	21	0	0
	151894	k__Bacteria; p__Proteobacteria; c__Alphaproteobacteria; o__Sphingomonadales; f__Sphingomonadaceae; g__Novosphingobium; s__	0	0	0	5	0	0	0	0	0	0	0	0	4	0	0	0	0	0	0	0	77	0	0	0	0	0	0	0	0	0	111	126	0	0
	511150	k__Bacteria; p__Proteobacteria; c__Deltaproteobacteria; o__Bdellovibrionales; f__Bacteriovoracaceae; g__; s__	61	0	0	0	0	0	0	0	0	0	0	0	0	0	0	0	0	0	1	0	0	0	0	0	0	0	0	0	0	0	2	0	104	155
	4295041	k__Bacteria; p__Bacteroidetes; c__Sphingobacteriia; o__Sphingobacteriales; f__; g__; s__	0	0	1	0	0	0	319	0	0	0	0	0	0	0	0	0	0	0	0	0	0	0	0	0	0	0	0	0	0	0	0	0	0	0
	4170478	k__Bacteria; p__Bacteroidetes; c__[Saprospirae]; o__[Saprospirales]; f__Saprospiraceae; g__; s__	0	30	31	1	1	4	0	0	5	0	0	0	38	4	0	0	111	0	86	0	0	0	0	0	0	0	0	0	0	0	0	0	0	0
	4170464	k__Bacteria; p__Proteobacteria; c__Betaproteobacteria; o__Burkholderiales; f__Comamonadaceae; g__; s__	1	3	4	2	3	48	0	0	4	0	0	0	1	0	2	0	7	4	5	0	44	3	0	0	0	0	2	8	17	13	79	69	1	1
	1128417	k__Bacteria; p__Actinobacteria; c__Acidimicrobiia; o__Acidimicrobiales; f__; g__; s__	0	20	3	1	3	2	0	1	0	0	0	0	3	73	142	0	43	2	14	0	3	0	0	0	0	0	0	0	0	0	7	4	0	0
	533650	k__Bacteria; p__Verrucomicrobia; c__[Pedosphaerae]; o__[Pedosphaerales]; f__auto67_4W; g__; s__	42	2	0	0	0	0	0	1	0	0	0	0	0	2	19	0	0	17	0	0	40	1	0	1	0	0	0	0	0	0	56	54	38	48
	827300	k__Bacteria; p__Proteobacteria; c__Deltaproteobacteria; o__Myxococcales; f__0319-6G20; g__; s__	9	0	0	0	0	0	0	57	1	0	0	17	0	1	0	0	0	2	74	0	7	12	75	0	0	0	0	1	0	0	7	6	15	36
	811257	k__Bacteria; p__Proteobacteria; c__Alphaproteobacteria; o__Caulobacterales; f__Caulobacteraceae; g__; s__	0	0	6	0	0	1	282	1	0	0	0	0	0	0	0	0	0	2	0	0	1	1	0	24	0	0	0	0	0	0	2	0	0	0
	New.ReferenceOTU18353	Unassigned	67	2	0	0	0	0	0	0	2	0	0	0	1	4	1	0	0	0	0	0	12	0	0	0	0	0	0	0	0	0	12	13	82	123
	New.ReferenceOTU6677	k__Bacteria; p__Proteobacteria; c__Gammaproteobacteria; o__Methylococcales; f__Crenotrichaceae; g__Crenothrix; s__	0	0	0	0	0	0	0	317	0	0	0	0	0	0	0	1	0	0	0	0	0	0	1	0	0	0	0	0	0	0	0	0	0	0
	1125052	k__Bacteria; p__Proteobacteria; c__Betaproteobacteria; o__; f__; g__; s__	72	0	0	0	0	0	0	0	0	0	0	1	0	0	0	0	0	0	0	0	0	17	0	0	0	0	0	0	0	0	0	0	84	143
	141447	k__Bacteria; p__Bacteroidetes; c__Flavobacteriia; o__Flavobacteriales; f__Flavobacteriaceae; g__Flavobacterium; s__	1	0	3	0	0	0	0	0	0	0	0	0	0	0	0	0	0	17	177	0	39	0	0	0	0	0	0	0	1	0	36	39	3	2
	1898675	k__Bacteria; p__Proteobacteria; c__Betaproteobacteria; o__Burkholderiales; f__Comamonadaceae; g__; s__	0	0	1	5	4	0	0	0	0	0	0	0	1	0	0	0	0	5	0	0	104	0	0	0	0	0	0	0	0	0	13	185	0	0
	4393264	k__Bacteria; p__Nitrospirae; c__Nitrospira; o__Nitrospirales; f__; g__; s__	0	0	0	0	0	0	0	3	0	0	0	304	0	0	2	0	0	0	0	0	0	2	0	5	0	0	1	0	0	1	0	0	0	0
	756250	k__Bacteria; p__Proteobacteria; c__Betaproteobacteria; o__Gallionellales; f__Gallionellaceae; g__Gallionella; s__	59	0	0	0	0	0	0	0	0	0	0	0	0	0	0	0	0	0	0	0	0	0	0	0	0	0	0	0	0	0	0	0	90	169
	4333746	k__Bacteria; p__Proteobacteria; c__Alphaproteobacteria; o__Rhodobacterales; f__Rhodobacteraceae; g__Rhodobacter; s__	0	20	0	0	39	20	0	0	36	0	0	0	0	0	0	8	76	17	71	0	6	1	0	0	0	0	0	0	0	0	8	14	0	1
	4304271	k__Bacteria; p__Proteobacteria; c__Alphaproteobacteria; o__Rhodospirillales; f__Rhodospirillaceae; g__; s__	0	0	0	0	0	0	1	304	3	0	0	0	0	0	0	0	0	0	0	0	2	0	0	0	0	0	0	0	0	0	1	2	0	4
	629852	k__Bacteria; p__Proteobacteria; c__Betaproteobacteria; o__Burkholderiales; f__; g__; s__	0	0	0	0	0	0	0	0	0	0	0	0	51	265	0	0	0	0	0	0	0	0	0	0	0	0	0	0	0	0	1	0	0	0
	836626	k__Bacteria; p__Proteobacteria; c__Deltaproteobacteria; o__Myxococcales; f__; g__; s__	65	0	0	0	0	0	0	0	0	0	0	1	0	0	0	0	0	0	0	0	0	0	0	0	0	0	0	0	0	0	0	1	80	169
	252003	k__Bacteria; p__Proteobacteria; c__Gammaproteobacteria; o__Legionellales; f__; g__; s__	39	0	0	0	9	0	0	0	13	0	0	0	0	0	1	0	0	27	5	0	16	1	0	0	0	0	0	0	0	0	13	18	66	106
	4393923	k__Bacteria; p__Proteobacteria; c__Deltaproteobacteria; o__Syntrophobacterales; f__Syntrophobacteraceae; g__; s__	0	0	0	0	0	0	0	7	0	0	0	275	2	0	0	0	0	7	0	0	0	1	19	3	0	0	0	0	0	0	0	1	0	0
	818177	k__Bacteria; p__Verrucomicrobia; c__Verrucomicrobiae; o__Verrucomicrobiales; f__Verrucomicrobiaceae; g__Luteolibacter; s__	0	12	0	0	2	30	0	0	0	0	0	0	0	0	0	0	26	38	0	0	56	0	0	0	0	0	0	0	0	0	80	71	0	0
	204219	k__Bacteria; p__Planctomycetes; c__Planctomycetia; o__Pirellulales; f__Pirellulaceae; g__; s__	0	293	0	0	0	1	0	0	0	0	0	0	0	0	0	20	0	0	0	0	0	0	0	0	0	0	0	0	0	0	0	0	0	0
	4432860	k__Bacteria; p__Proteobacteria; c__Betaproteobacteria; o__Gallionellales; f__Gallionellaceae; g__Gallionella; s__	0	0	0	140	0	0	0	147	0	0	0	0	0	0	0	0	0	0	0	0	0	27	0	0	0	0	0	0	0	0	0	0	0	0
	New.ReferenceOTU23804	k__Bacteria; p__Proteobacteria; c__Betaproteobacteria; o__Thiobacterales; f__; g__; s__	0	0	0	0	0	0	0	313	0	0	0	0	0	0	0	0	0	0	0	0	0	0	0	0	0	0	0	0	0	0	0	0	0	0
	3487653	k__Bacteria; p__Proteobacteria; c__Betaproteobacteria; o__Burkholderiales; f__Comamonadaceae; g__; s__	0	0	0	4	0	0	10	0	0	0	0	0	0	1	0	1	7	8	0	0	0	263	0	18	0	0	0	0	0	0	1	0	0	0
	4383820	k__Bacteria; p__Actinobacteria; c__Actinobacteria; o__Actinomycetales; f__Microbacteriaceae	0	0	0	0	0	2	0	0	0	0	0	0	8	0	0	2	295	2	2	0	0	0	0	0	0	0	1	0	0	0	0	0	0	0
	37092	k__Bacteria; p__Proteobacteria; c__Alphaproteobacteria; o__Sphingomonadales; f__Sphingomonadaceae; g__Novosphingobium; s__	33	0	0	0	0	0	0	0	0	0	0	1	0	0	0	0	0	18	0	0	29	6	0	0	0	0	0	0	0	0	63	55	34	71
	4428924	k__Bacteria; p__Proteobacteria; c__Betaproteobacteria; o__Methylophilales; f__Methylophilaceae; g__Methylotenera; s__mobilis	0	0	6	4	0	0	270	14	0	0	0	0	10	0	0	0	0	0	0	0	1	4	1	0	0	0	0	0	0	0	0	2	0	0
	1138326	k__Bacteria; p__Actinobacteria; c__Actinobacteria; o__Actinomycetales; f__Intrasporangiaceae; g__Phycicoccus; s__	0	0	0	0	0	0	0	0	1	1	0	0	0	0	0	0	0	0	0	0	72	0	0	0	0	0	0	0	0	0	115	116	2	4
	340208	k__Bacteria; p__Proteobacteria; c__Betaproteobacteria; o__Burkholderiales; f__Comamonadaceae; g__; s__	0	0	0	0	0	0	0	0	0	0	0	0	0	0	0	0	0	24	0	0	62	0	0	0	0	0	0	0	0	0	125	99	1	0
	811263	k__Bacteria; p__Actinobacteria; c__Thermoleophilia; o__Gaiellales; f__Gaiellaceae; g__; s__	25	1	1	0	11	0	0	0	13	0	0	23	5	0	2	0	2	23	0	0	39	0	0	8	0	0	0	0	0	0	61	37	27	32
	1145138	k__Bacteria; p__Proteobacteria; c__Betaproteobacteria; o__Burkholderiales; f__Comamonadaceae; g__Hydrogenophaga; s__	0	0	5	4	5	0	257	0	5	0	0	21	0	0	0	0	0	5	4	0	1	0	0	2	0	0	0	0	0	0	0	0	0	1
	New.ReferenceOTU23003	k__Archaea; p__[Parvarchaeota]; c__[Parvarchaea]; o__YLA114; f__; g__; s__	0	0	0	0	0	0	0	0	0	0	0	0	0	0	0	0	0	0	0	0	1	306	0	0	0	0	0	0	0	0	0	0	1	2
	407742	k__Bacteria; p__Proteobacteria; c__Alphaproteobacteria; o__Rhodospirillales; f__Acetobacteraceae; g__; s__	0	0	0	0	0	0	0	0	0	0	0	0	0	0	307	0	0	0	0	0	1	0	0	0	0	0	0	0	0	0	1	1	0	0
	2679706	k__Bacteria; p__Proteobacteria; c__Alphaproteobacteria; o__Ellin329; f__; g__; s__	0	0	1	0	0	0	17	1	22	0	0	0	150	2	2	0	2	16	1	0	22	0	0	0	0	0	0	0	0	0	34	35	2	2
	4296433	k__Bacteria; p__Proteobacteria; c__Alphaproteobacteria; o__Rhizobiales; f__; g__; s__	0	0	0	0	0	0	0	0	0	0	0	0	0	0	0	0	0	3	0	0	79	0	0	0	0	0	0	0	0	0	118	109	0	0
	628299	k__Bacteria; p__Planctomycetes; c__Planctomycetia; o__Pirellulales; f__Pirellulaceae; g__; s__	0	113	7	0	43	3	15	17	2	0	0	0	4	12	1	2	4	0	0	0	0	0	0	83	0	0	0	0	0	0	0	0	2	0
	4460853	k__Bacteria; p__Actinobacteria; c__Actinobacteria; o__Actinomycetales; f__Nocardiaceae; g__Rhodococcus; s__fascians	0	2	0	176	1	0	0	1	0	0	0	0	0	0	0	62	0	6	0	0	8	0	0	5	1	4	4	1	2	1	14	15	1	3
	4484290	k__Bacteria; p__Firmicutes; c__Clostridia; o__Clostridiales; f__Ruminococcaceae; g__; s__	0	1	0	0	0	2	3	0	0	0	0	270	0	0	0	0	0	10	1	0	2	1	0	0	0	3	5	0	0	0	6	2	0	0
	167411	k__Bacteria; p__Proteobacteria; c__Gammaproteobacteria; o__Xanthomonadales; f__Sinobacteraceae; g__; s__	0	0	0	0	1	0	0	0	0	0	0	0	8	288	4	0	0	0	1	0	0	0	0	0	0	0	0	0	0	0	2	2	0	0
	811702	k__Bacteria; p__Proteobacteria; c__Gammaproteobacteria; o__Xanthomonadales; f__Sinobacteraceae; g__; s__	0	0	0	0	0	0	0	0	0	0	0	285	1	0	0	0	0	5	0	0	3	1	0	1	0	0	1	0	0	0	1	4	0	0
	1790396	k__Bacteria; p__Proteobacteria; c__Gammaproteobacteria; o__Pseudomonadales; f__Moraxellaceae; g__Acinetobacter; s__johnsonii	8	0	25	0	0	1	0	3	0	0	0	1	194	0	0	0	0	0	0	0	0	0	0	2	0	0	0	0	0	0	0	0	24	45
	4460868	k__Bacteria; p__Proteobacteria; c__Betaproteobacteria; o__Burkholderiales; f__Comamonadaceae; g__; s__	13	0	0	0	1	0	0	213	0	0	0	0	0	0	0	8	4	2	0	0	1	0	0	0	0	0	0	0	0	0	0	0	26	35
	560931	k__Bacteria; p__Proteobacteria; c__Alphaproteobacteria; o__; f__; g__; s__	74	0	0	0	0	0	0	0	0	0	0	0	0	0	0	0	0	0	0	0	0	0	0	0	0	0	0	0	0	0	0	0	84	145
	682355	k__Bacteria; p__Proteobacteria; c__Alphaproteobacteria; o__Rickettsiales; f__; g__; s__	44	0	0	6	2	1	0	2	1	0	2	29	3	1	0	0	3	9	1	2	5	0	0	5	0	0	0	1	1	0	3	2	49	122
	New.ReferenceOTU18917	k__Bacteria; p__Planctomycetes; c__[Brocadiae]; o__Brocadiales; f__Brocadiaceae; g__Candidatus Brocadia; s__	15	0	0	0	0	3	1	0	1	0	0	1	0	0	0	0	2	1	0	0	0	232	0	0	0	0	0	0	0	0	2	0	20	24
	643950	k__Bacteria; p__Proteobacteria; c__Alphaproteobacteria; o__Rhodobacterales; f__Rhodobacteraceae; g__; s__	0	0	0	0	0	0	0	0	0	0	0	238	0	0	0	0	0	1	0	0	0	1	60	0	1	1	0	0	0	0	0	0	0	0
	1113083	k__Bacteria; p__Proteobacteria; c__Betaproteobacteria; o__Burkholderiales; f__Oxalobacteraceae; g__; s__	0	0	0	0	0	0	0	0	6	1	0	0	0	0	0	0	0	0	0	0	2	2	9	0	0	0	0	0	0	0	135	147	0	0
	New.ReferenceOTU13553	k__Bacteria; p__Planctomycetes; c__Phycisphaerae; o__Phycisphaerales; f__; g__; s__	7	0	0	0	0	0	0	1	0	0	0	18	1	0	0	0	0	3	1	0	1	0	253	0	0	0	0	0	0	0	0	1	5	10
	4310801	k__Bacteria; p__Proteobacteria; c__Gammaproteobacteria; o__Legionellales; f__Legionellaceae; g__Legionella	0	85	0	0	150	3	0	0	10	0	0	6	3	1	1	0	4	20	5	0	0	3	0	1	0	0	0	0	0	0	1	5	1	0
	161167	k__Bacteria; p__Proteobacteria; c__Alphaproteobacteria; o__; f__; g__; s__	0	0	0	0	12	0	0	227	0	0	0	0	17	0	0	0	8	0	34	0	0	0	0	0	0	0	0	0	0	0	0	0	0	0
	744404	k__Bacteria; p__Proteobacteria; c__Deltaproteobacteria; o__Syntrophobacterales; f__Syntrophobacteraceae; g__; s__	1	0	0	0	0	0	0	0	0	0	0	0	0	0	0	0	0	1	0	0	3	291	0	0	0	0	0	0	0	0	0	0	1	1
	570897	k__Bacteria; p__Nitrospirae; c__Nitrospira; o__Nitrospirales; f__[Thermodesulfovibrionaceae]; g__LCP-6; s__	69	0	0	0	0	0	0	0	0	0	1	0	0	0	0	0	0	0	1	0	0	0	0	0	0	0	0	0	0	0	0	0	79	148
	New.ReferenceOTU21876	k__Bacteria; p__Acidobacteria; c__Acidobacteria-6; o__BPC015; f__; g__; s__	0	0	0	0	0	0	0	0	0	0	0	286	0	0	0	0	0	0	0	0	0	0	0	11	0	0	0	0	0	0	0	0	0	0
	New.ReferenceOTU4717	k__Bacteria; p__Cyanobacteria; c__4C0d-2; o__MLE1-12; f__; g__; s__	0	0	0	0	0	0	0	0	0	21	0	0	0	0	0	0	0	0	0	0	0	0	0	0	0	33	51	60	77	54	0	0	0	0
	4344584	k__Bacteria; p__Proteobacteria; c__Epsilonproteobacteria; o__Campylobacterales; f__Campylobacteraceae; g__Arcobacter; s__	49	0	0	0	0	1	0	0	0	0	0	2	7	2	0	0	17	0	0	0	0	0	0	0	0	1	0	0	0	0	1	0	85	130
	813828	k__Bacteria; p__Proteobacteria; c__Betaproteobacteria; o__Burkholderiales; f__Oxalobacteraceae; g__Polynucleobacter; s__	0	0	0	0	0	1	0	0	2	0	0	0	0	0	0	0	0	0	292	0	0	0	0	0	0	0	0	0	0	0	0	0	0	0
	4456710	k__Bacteria; p__Acidobacteria; c__Acidobacteria-6; o__iii1-15; f__mb2424; g__; s__	0	0	0	0	0	0	0	1	0	1	0	1	40	216	0	0	1	20	0	0	2	0	3	1	0	0	0	0	0	0	6	2	0	0
	256498	k__Bacteria; p__Actinobacteria; c__Acidimicrobiia; o__Acidimicrobiales; f__EB1017; g__; s__	0	1	0	0	0	0	0	2	0	0	0	0	0	11	279	0	0	1	0	0	0	0	0	0	0	0	0	0	0	0	0	0	0	0
	New.ReferenceOTU5817	k__Bacteria; p__WS3; c__PRR-12; o__Sediment-1; f__PRR-10; g__; s__	42	0	0	0	0	0	0	0	0	0	0	46	0	1	1	0	0	0	1	0	4	0	6	1	0	0	0	0	0	0	0	0	67	125
	2880684	k__Bacteria; p__Acidobacteria; c__Acidobacteria-6; o__iii1-15; f__; g__; s__	1	0	0	0	1	0	0	0	148	0	0	0	0	2	0	0	0	10	0	0	38	3	1	0	0	0	1	0	0	0	34	50	0	0
	539763	k__Bacteria; p__Bacteroidetes; c__Flavobacteriia; o__Flavobacteriales; f__Flavobacteriaceae; g__Flavobacterium; s__	0	0	0	0	0	0	0	0	142	0	0	0	0	0	1	0	0	0	0	0	43	0	0	0	0	0	0	0	0	0	40	59	4	0
	592129	k__Bacteria; p__Verrucomicrobia; c__Opitutae; o__Opitutales; f__Opitutaceae; g__Opitutus; s__	0	7	0	0	38	4	0	0	21	0	0	0	0	1	71	0	78	1	45	0	7	0	0	0	0	0	0	0	0	0	9	7	0	1
	4472112	k__Bacteria; p__Proteobacteria; c__Betaproteobacteria; o__Burkholderiales; f__Comamonadaceae; g__Polaromonas; s__	28	0	1	2	2	1	0	0	0	0	0	1	0	2	1	0	2	9	3	0	46	0	0	0	0	0	0	0	0	0	27	83	28	56
	685193	k__Bacteria; p__Planctomycetes; c__Planctomycetia; o__Gemmatales; f__Isosphaeraceae; g__; s__	0	258	5	0	3	1	3	1	0	0	0	0	4	14	0	0	0	1	0	0	0	0	0	0	1	0	0	0	0	0	0	0	0	0
	726730	k__Bacteria; p__Actinobacteria; c__Actinobacteria; o__Actinomycetales; f__Microbacteriaceae; g__; s__	0	2	0	0	2	7	7	0	2	0	0	0	250	7	0	0	14	0	0	0	0	0	0	0	0	0	0	0	0	0	0	0	0	0
	789797	k__Bacteria; p__Acidobacteria; c__Holophagae; o__Holophagales; f__Holophagaceae; g__Geothrix; s__	1	0	0	0	0	0	0	0	0	0	0	0	0	235	0	0	54	1	0	0	0	0	0	0	0	0	0	0	0	0	0	0	0	0
	4343665	k__Bacteria; p__Proteobacteria; c__Gammaproteobacteria; o__Legionellales; f__Legionellaceae; g__; s__	0	201	5	1	21	0	0	0	2	0	0	0	0	0	12	10	2	18	0	0	3	7	0	0	0	0	0	0	0	0	5	0	0	2
	551717	k__Bacteria; p__Cyanobacteria; c__Synechococcophycideae; o__Synechococcales; f__Synechococcaceae; g__Synechococcus; s__	0	224	0	0	20	16	0	0	0	0	0	0	0	27	2	0	0	0	0	0	0	0	0	0	0	0	0	0	0	0	0	0	0	0
	New.ReferenceOTU6781	k__Bacteria; p__OD1; c__; o__; f__; g__; s__	43	0	0	0	0	0	0	0	0	0	0	0	0	0	0	0	0	0	0	0	0	0	0	0	0	0	0	0	0	0	0	0	86	160
	4469172	k__Bacteria; p__Proteobacteria; c__Alphaproteobacteria; o__Rickettsiales; f__Rickettsiaceae; g__; s__	3	1	1	0	4	0	0	1	14	3	0	1	63	13	152	0	1	0	4	0	5	0	1	9	0	2	3	1	1	0	1	0	0	1
	New.ReferenceOTU8621	k__Bacteria; p__Chloroflexi; c__S085; o__; f__; g__; s__	0	0	0	0	0	0	0	0	0	0	0	278	0	0	0	1	0	0	0	0	0	0	0	5	0	0	1	0	0	0	0	0	0	0
	4451238	k__Bacteria; p__Proteobacteria; c__Betaproteobacteria; o__; f__; g__; s__	0	0	0	0	0	0	0	0	0	0	0	28	0	0	0	0	0	6	0	0	0	250	0	0	0	0	0	0	0	0	0	0	0	0
	4380383	k__Bacteria; p__Proteobacteria; c__Deltaproteobacteria; o__Desulfobacterales; f__Desulfobulbaceae; g__; s__	48	0	0	0	0	0	0	0	0	0	0	0	0	0	0	0	0	0	0	0	0	0	0	0	0	0	0	0	0	0	0	0	78	158
	New.ReferenceOTU18649	Unassigned	0	40	0	0	89	2	139	1	0	4	0	0	3	0	0	0	0	0	0	0	0	0	0	0	0	2	2	0	0	1	0	0	0	0
	4326874	k__Bacteria; p__Proteobacteria; c__Betaproteobacteria; o__Burkholderiales; f__Comamonadaceae	57	0	0	2	0	0	1	0	0	0	0	0	3	3	0	0	0	4	0	0	0	3	0	0	0	0	0	0	0	0	1	2	71	136
	70346	k__Bacteria; p__Bacteroidetes; c__[Saprospirae]; o__[Saprospirales]; f__Chitinophagaceae; g__Sediminibacterium; s__	0	0	0	0	0	0	0	0	8	0	0	0	17	4	0	0	0	1	3	0	66	0	0	0	0	0	0	0	0	0	101	82	0	1
	1114798	k__Bacteria; p__Proteobacteria; c__Betaproteobacteria; o__Burkholderiales; f__Comamonadaceae; g__Hydrogenophaga; s__	36	0	0	0	0	0	0	0	21	0	0	0	57	1	0	0	0	0	0	1	0	0	0	0	0	0	0	0	0	0	0	0	53	113
	New.ReferenceOTU14251	k__Bacteria; p__Elusimicrobia; c__Elusimicrobia; o__Elusimicrobiales; f__; g__; s__	0	0	0	0	0	0	0	0	0	0	0	262	0	0	0	0	0	0	0	0	0	0	0	19	0	0	0	0	0	0	0	0	1	0
	555981	k__Bacteria; p__Bacteroidetes; c__Cytophagia; o__Cytophagales; f__Cytophagaceae; g__Hymenobacter; s__	0	0	0	0	0	0	0	0	0	0	0	0	0	0	0	0	0	0	0	0	69	0	0	0	0	0	0	0	0	0	100	113	0	0
	New.ReferenceOTU20821	Unassigned	0	0	0	0	0	0	0	0	0	0	0	280	0	0	0	0	0	0	0	0	0	0	0	0	0	0	0	0	0	0	0	0	0	0
	648741	k__Bacteria; p__Proteobacteria; c__Betaproteobacteria; o__Methylophilales; f__Methylophilaceae; g__; s__	0	0	0	0	0	0	0	0	0	0	0	0	0	0	0	0	1	5	0	0	74	0	0	0	0	0	0	0	0	0	99	100	0	0
	New.ReferenceOTU11048	k__Bacteria; p__Proteobacteria; c__Deltaproteobacteria; o__Bdellovibrionales; f__Bdellovibrionaceae; g__Bdellovibrio; s__	0	0	0	0	0	0	0	0	0	0	0	0	0	0	0	0	0	0	0	0	0	28	0	0	0	0	0	0	0	0	0	0	0	0
	1117301	k__Bacteria; p__Proteobacteria; c__Alphaproteobacteria; o__Rhizobiales; f__Hyphomicrobiaceae; g__Hyphomicrobium; s__	0	0	0	0	7	0	0	0	0	0	0	0	1	0	0	0	0	0	0	0	0	0	272	0	0	0	0	0	0	0	0	0	0	1
	New.ReferenceOTU16334	k__Bacteria; p__Proteobacteria; c__Deltaproteobacteria; o__Myxococcales; f__; g__; s__	58	0	0	0	0	0	0	0	0	0	0	0	0	1	0	0	0	5	2	0	3	0	0	0	0	0	0	0	0	0	0	5	72	134
	New.ReferenceOTU22061	k__Bacteria; p__Bacteroidetes; c__[Saprospirae]; o__[Saprospirales]; f__Chitinophagaceae; g__Sediminibacterium; s__	0	0	0	0	0	0	0	0	0	0	0	0	0	0	0	0	0	0	0	0	77	0	0	0	0	0	0	0	0	0	95	103	0	0
	4418874	k__Bacteria; p__Bacteroidetes; c__[Saprospirae]; o__[Saprospirales]; f__Chitinophagaceae; g__; s__	0	0	0	0	0	0	0	0	0	0	0	0	0	2	1	0	0	4	0	0	65	0	0	0	0	0	0	0	0	0	95	106	3	3
	New.ReferenceOTU9550	k__Bacteria; p__Planctomycetes; c__Planctomycetia; o__Planctomycetales; f__Planctomycetaceae; g__Planctomyces; s__	35	0	0	0	0	0	0	0	0	0	1	0	0	0	11	0	1	56	0	0	5	0	0	0	0	0	0	0	0	0	19	19	65	65
	2693226	k__Bacteria; p__Proteobacteria; c__Gammaproteobacteria; o__Xanthomonadales; f__Xanthomonadaceae; g__Lysobacter; s__	0	0	0	0	0	0	0	0	0	0	0	0	0	0	0	0	0	260	0	0	4	0	0	4	0	0	0	0	0	0	9	0	0	0
	2775121	k__Bacteria; p__Proteobacteria; c__Deltaproteobacteria; o__BPC076; f__; g__; s__	59	0	0	0	0	0	0	0	0	0	0	0	0	0	0	0	0	0	0	0	1	0	0	0	0	0	0	0	0	0	2	0	58	157
	348270	k__Bacteria; p__Acidobacteria; c__Acidobacteria-6; o__iii1-15; f__; g__; s__	49	0	0	0	0	0	0	0	0	0	0	2	0	0	0	0	0	0	0	0	1	3	0	0	0	0	0	0	0	0	0	3	90	125
	759855	k__Bacteria; p__Actinobacteria; c__Actinobacteria; o__Actinomycetales; f__; g__; s__	0	5	0	0	43	27	8	0	8	0	0	0	5	0	0	0	150	6	22	0	1	0	0	0	0	0	0	0	0	0	1	0	0	0
	73954	k__Bacteria; p__Proteobacteria; c__Deltaproteobacteria; o__Desulfovibrionales; f__Desulfovibrionaceae; g__Desulfovibrio; s__mexicanus	57	0	0	0	3	0	0	4	0	0	0	0	0	11	0	0	0	0	0	0	0	0	0	0	0	0	0	0	0	0	2	1	64	134
	265527	k__Bacteria; p__Proteobacteria; c__Gammaproteobacteria; o__Methylococcales; f__Methylococcaceae; g__Methylomonas; s__	0	0	0	0	0	0	0	167	0	0	0	0	0	0	0	0	0	0	0	0	0	8	0	0	0	0	0	0	0	95	2	2	2	0
	315438	k__Bacteria; p__Bacteroidetes; c__Flavobacteriia; o__Flavobacteriales; f__Cryomorphaceae; g__; s__	0	0	0	0	0	0	0	0	10	0	0	0	263	3	0	0	0	0	0	0	0	0	0	0	0	0	0	0	0	0	0	0	0	0
	576230	k__Bacteria; p__Firmicutes; c__Clostridia; o__Clostridiales; f__Peptostreptococcaceae; g__Tepidibacter; s__	0	0	1	0	0	0	0	0	0	0	0	0	0	0	0	0	0	268	0	0	0	0	0	0	0	0	0	0	0	0	0	0	0	0
	823116	k__Bacteria; p__Proteobacteria; c__Alphaproteobacteria; o__Rhizobiales; f__; g__; s__	16	0	0	0	0	0	0	0	0	2	0	68	1	0	0	1	0	16	0	0	5	0	1	90	0	0	0	0	0	0	5	3	27	40
	838180	k__Bacteria; p__Proteobacteria; c__Alphaproteobacteria; o__Rhodobacterales; f__Hyphomonadaceae; g__; s__	0	0	0	1	0	0	0	0	0	0	0	274	0	0	0	0	0	0	0	0	0	0	0	0	0	0	0	0	0	0	0	0	0	0
	4341675	k__Bacteria; p__Proteobacteria; c__Alphaproteobacteria; o__Rhizobiales; f__Hyphomicrobiaceae; g__Hyphomicrobium; s__	0	0	0	0	0	0	0	0	0	0	0	218	0	0	0	0	0	0	0	0	0	0	0	56	0	0	0	0	0	0	0	0	0	0
	New.ReferenceOTU22486	k__Bacteria; p__Verrucomicrobia; c__Opitutae; o__[Cerasicoccales]; f__[Cerasicoccaceae]; g__; s__	0	0	0	0	0	0	0	0	0	0	0	274	0	0	0	0	0	0	0	0	0	0	0	0	0	0	0	0	0	0	0	0	0	0
	4438989	k__Bacteria; p__Proteobacteria; c__Alphaproteobacteria; o__Rhizobiales; f__Hyphomicrobiaceae; g__Hyphomicrobium; s__	45	0	0	0	7	0	0	0	10	0	0	0	0	0	0	0	0	14	0	0	8	0	0	0	0	0	0	0	0	0	13	18	52	106
	3704352	k__Bacteria; p__Actinobacteria; c__Acidimicrobiia; o__Acidimicrobiales; f__C111; g__; s__	0	0	0	0	0	0	0	0	0	0	0	0	251	20	0	0	0	0	0	0	0	0	0	0	0	0	0	0	0	1	0	0	0	0
	193672	k__Bacteria; p__Firmicutes; c__Clostridia; o__Clostridiales; f__; g__; s__	0	14	2	0	1	0	3	63	20	3	0	0	8	5	40	4	0	11	0	57	8	1	0	0	0	1	4	0	0	0	15	10	0	0
	New.ReferenceOTU12548	k__Bacteria; p__Proteobacteria; c__Deltaproteobacteria; o__Myxococcales; f__; g__; s__	0	0	0	0	0	0	0	0	0	0	0	227	0	0	0	0	0	0	0	0	0	0	0	0	0	0	0	0	0	0	0	0	0	0
	4441383	k__Bacteria; p__Bacteroidetes; c__Sphingobacteriia; o__Sphingobacteriales; f__Sphingobacteriaceae; g__; s__	12	0	25	0	1	0	0	0	0	0	0	0	32	0	0	0	9	13	58	0	14	0	0	0	0	0	0	0	0	0	24	20	28	35
	622110	k__Bacteria; p__TM6; c__SJA-4; o__; f__; g__; s__	0	0	0	0	0	0	0	0	0	0	0	219	0	0	0	0	0	0	0	0	0	0	0	51	0	0	1	0	0	0	0	0	0	0
	4467949	k__Bacteria; p__Planctomycetes; c__Planctomycetia; o__Pirellulales; f__Pirellulaceae; g__; s__	0	117	7	0	20	4	8	25	2	0	0	0	2	10	0	3	0	0	0	0	0	0	0	72	0	0	0	0	0	0	0	0	0	0
	4343749	k__Bacteria; p__Verrucomicrobia; c__[Pedosphaerae]; o__[Pedosphaerales]; f__R4-41B; g__; s__	0	1	0	0	0	0	0	0	0	0	0	0	218	47	0	0	0	0	0	0	0	0	0	0	2	0	0	0	0	0	0	0	0	0
	1009801	k__Bacteria; p__Proteobacteria; c__Gammaproteobacteria; o__Legionellales; f__Legionellaceae; g__; s__	0	1	0	0	0	0	0	264	0	0	0	0	0	0	0	0	0	1	0	0	0	0	0	0	0	0	0	0	0	0	0	1	0	0
	New.ReferenceOTU20751	Unassigned	0	14	0	0	74	13	0	0	3	0	0	0	159	4	0	0	0	0	0	1	0	0	0	0	0	0	0	0	0	0	0	0	0	0
	1564851	k__Bacteria; p__Proteobacteria; c__Gammaproteobacteria; o__Legionellales; f__Legionellaceae; g__; s__	0	2	0	0	8	0	18	174	4	0	0	8	1	0	0	1	0	31	6	0	0	5	0	0	0	0	1	0	0	0	0	3	1	0
	4396926	k__Bacteria; p__Nitrospirae; c__Nitrospira; o__Nitrospirales; f__0319-6A21; g__; s__	0	0	0	0	0	0	0	0	0	0	0	184	0	0	0	0	0	1	0	0	15	21	0	0	0	0	0	0	0	0	21	26	0	0
	4386631	k__Bacteria; p__Proteobacteria; c__Betaproteobacteria; o__Burkholderiales; f__Comamonadaceae; g__Methylibium	0	0	0	10	0	0	0	118	4	0	0	14	6	67	0	0	0	1	0	0	8	10	1	0	0	0	0	6	5	1	11	5	0	0
	566185	k__Bacteria; p__Planctomycetes; c__Planctomycetia; o__Pirellulales; f__Pirellulaceae; g__; s__	0	0	0	0	0	1	0	0	266	0	0	0	0	0	0	0	0	0	0	0	0	0	0	0	0	0	0	0	0	0	0	0	0	0
	New.ReferenceOTU1898	Unassigned	47	0	0	0	0	0	0	0	0	0	0	0	0	1	0	0	0	0	0	0	1	0	0	0	0	0	0	0	0	0	0	1	89	128
	4339349	k__Bacteria; p__Actinobacteria; c__Actinobacteria; o__Actinomycetales; f__Nocardioidaceae; g__; s__	0	0	0	0	0	0	0	0	0	0	0	0	0	0	0	0	0	12	0	0	75	0	0	1	0	0	0	0	0	0	84	95	0	0
	693348	k__Bacteria; p__Bacteroidetes; c__[Saprospirae]; o__[Saprospirales]; f__Chitinophagaceae; g__; s__	0	0	0	0	0	0	0	0	0	0	0	0	0	0	1	0	0	2	0	0	65	0	0	0	0	0	0	0	0	0	87	88	0	0
	848259	k__Bacteria; p__Proteobacteria; c__Alphaproteobacteria; o__Rhodospirillales; f__Rhodospirillaceae; g__; s__	0	0	0	0	3	0	0	20	0	0	0	1	26	169	0	0	0	0	0	0	1	0	18	0	0	0	0	0	0	0	22	1	0	5
	112903	k__Bacteria; p__Proteobacteria; c__Betaproteobacteria; o__Gallionellales; f__Gallionellaceae; g__Gallionella; s__	19	0	0	29	0	0	0	152	0	0	0	0	0	0	1	0	0	0	1	0	0	0	0	0	0	0	0	0	0	0	0	0	17	41
	87167	k__Bacteria; p__Proteobacteria; c__Alphaproteobacteria; o__Sphingomonadales; f__Sphingomonadaceae; g__Sphingomonas; s__wittichii	15	2	0	45	0	0	2	11	6	0	0	15	2	0	6	0	1	6	1	0	2	13	0	0	0	0	0	1	0	0	11	25	42	59
	New.ReferenceOTU21269	Unassigned	61	0	0	0	0	0	0	0	0	0	0	1	0	0	0	0	0	0	0	0	0	0	0	0	0	0	0	0	0	0	1	0	88	114
	763448	k__Bacteria; p__Acidobacteria; c__Acidobacteria-6; o__iii1-15; f__; g__; s__	0	0	0	0	0	0	0	0	0	0	0	0	0	0	0	0	0	0	0	0	55	0	0	0	0	0	0	0	0	0	93	117	0	0
	New.ReferenceOTU3012	k__Bacteria; p__Cyanobacteria; c__4C0d-2; o__SM1D11; f__; g__; s__	0	0	0	0	0	0	0	88	0	0	0	0	0	0	0	0	0	0	0	0	0	0	176	0	0	0	0	0	0	0	0	0	0	0
	4447909	k__Bacteria; p__OP3; c__koll11; o__; f__; g__; s__	44	0	0	0	0	1	0	0	0	0	0	0	0	0	0	0	0	8	0	0	2	6	0	0	0	0	0	0	0	0	1	3	82	117
	New.ReferenceOTU3324	k__Bacteria; p__Bacteroidetes; c__Sphingobacteriia; o__Sphingobacteriales; f__; g__; s__	1	0	0	0	0	1	0	0	228	0	0	0	0	4	1	0	0	0	0	0	3	0	0	0	0	0	0	0	0	0	6	12	4	3
	807421	k__Bacteria; p__Planctomycetes; c__Phycisphaerae; o__Phycisphaerales; f__; g__; s__	0	239	0	0	0	0	0	0	0	0	0	0	0	0	21	0	0	0	2	0	0	0	0	0	0	0	0	0	0	0	0	0	0	0
	New.ReferenceOTU5893	Unassigned	0	49	0	0	61	6	0	0	0	0	0	0	0	0	133	0	0	0	2	9	0	0	0	2	0	0	0	0	0	0	0	0	0	0
	40888	k__Bacteria; p__Planctomycetes; c__OM190; o__CL500-15; f__; g__; s__	49	0	0	0	0	0	0	0	0	0	0	8	0	2	0	0	0	0	2	0	0	0	0	9	0	0	0	0	0	0	0	0	70	122
	550168	k__Bacteria; p__Cyanobacteria; c__Synechococcophycideae; o__Synechococcales; f__Synechococcaceae; g__Synechococcus; s__	0	22	1	0	0	0	0	0	0	0	0	0	0	0	0	0	0	0	239	0	0	0	0	0	0	0	0	0	0	0	0	0	0	0
	239139	k__Bacteria; p__Proteobacteria; c__Alphaproteobacteria; o__Rhizobiales; f__Bradyrhizobiaceae; g__Bosea; s__genosp.	1	0	0	0	0	0	12	0	0	0	0	0	0	0	0	0	0	5	0	0	72	0	0	0	0	0	0	0	0	0	84	84	0	2
	New.ReferenceOTU15218	k__Bacteria; p__Proteobacteria; c__Gammaproteobacteria; o__Legionellales; f__Legionellaceae; g__Tatlockia; s__	1	39	2	0	16	0	0	0	171	0	0	0	0	0	1	0	1	4	11	0	0	2	0	0	0	0	0	0	0	0	4	8	1	0
	4382876	k__Bacteria; p__Proteobacteria; c__Gammaproteobacteria; o__Chromatiales; f__; g__; s__	0	0	0	1	3	0	0	0	0	0	0	234	4	0	0	0	0	2	0	0	0	5	11	0	0	0	0	0	0	0	0	1	0	0
	130877	k__Bacteria; p__Proteobacteria; c__Alphaproteobacteria; o__Sphingomonadales; f__Sphingomonadaceae; g__Novosphingobium; s__	0	0	0	0	0	0	0	0	0	0	0	0	0	0	0	0	1	28	0	0	55	0	0	0	0	0	0	0	0	0	81	93	0	0
	3225782	k__Bacteria; p__Acidobacteria; c__[Chloracidobacteria]; o__RB41; f__Ellin6075; g__; s__	21	0	0	0	1	0	0	0	0	0	0	0	0	0	0	0	0	6	0	0	39	0	0	0	0	0	0	0	0	0	36	50	46	61
	New.ReferenceOTU2710	k__Archaea; p__Euryarchaeota; c__DSEG; o__ArcA07; f__; g__; s__	56	0	0	0	0	0	0	0	0	0	0	1	0	0	0	0	0	0	0	0	0	0	0	0	0	0	0	0	0	0	0	0	98	105
	4203053	k__Bacteria; p__Bacteroidetes; c__[Saprospirae]; o__[Saprospirales]; f__Chitinophagaceae; g__; s__	1	0	0	0	0	0	0	0	0	0	1	0	0	21	71	0	0	0	0	0	41	0	0	0	0	0	0	0	0	0	66	49	4	4
	109789	k__Bacteria; p__Nitrospirae; c__Nitrospira; o__Nitrospirales; f__Nitrospiraceae; g__Nitrospira; s__	0	0	0	0	0	0	0	36	0	0	0	71	12	0	0	0	0	0	0	0	1	0	61	4	0	0	2	19	27	20	0	0	2	0
	3091248	k__Bacteria; p__Proteobacteria; c__Betaproteobacteria; o__Methylophilales; f__Methylophilaceae; g__; s__	0	1	10	0	16	42	0	0	52	0	0	0	23	2	80	0	22	3	6	0	0	0	0	0	0	0	0	0	0	0	0	0	0	0
	New.ReferenceOTU23068	k__Bacteria; p__Proteobacteria; c__Deltaproteobacteria; o__Bdellovibrionales; f__Bdellovibrionaceae; g__Bdellovibrio; s__	0	0	0	0	0	0	0	0	0	0	0	95	9	0	0	0	0	0	0	0	0	0	145	8	0	0	0	0	0	0	0	0	0	0
	184737	k__Bacteria; p__Proteobacteria; c__Alphaproteobacteria; o__Rhodobacterales; f__Rhodobacteraceae; g__Rhodobacter; s__	0	0	5	0	2	1	0	0	0	0	0	0	0	0	9	0	2	4	2	0	62	0	0	0	2	0	0	1	0	1	75	88	0	1
	956155	k__Bacteria; p__Planctomycetes; c__C6; o__MVS-107; f__; g__; s__	53	0	0	0	0	0	0	6	0	0	0	0	0	0	0	0	0	2	0	0	7	1	0	1	0	0	0	0	0	0	2	2	94	88
	913174	k__Bacteria; p__Bacteroidetes; c__Cytophagia; o__Cytophagales; f__Cytophagaceae; g__Leadbetterella; s__	0	0	1	0	0	11	0	0	0	0	0	0	0	0	1	0	0	13	3	0	71	0	0	0	0	0	0	0	0	0	75	81	0	0
	New.ReferenceOTU10261	k__Bacteria; p__Planctomycetes; c__OM190; o__CL500-15; f__; g__; s__	47	0	0	0	0	0	0	0	0	0	0	0	0	0	0	0	0	0	0	0	1	0	0	0	0	0	0	0	0	0	2	1	68	137
	88269	k__Bacteria; p__Acidobacteria; c__Acidobacteria-6; o__iii1-15; f__; g__; s__	19	0	0	0	0	0	0	0	1	0	0	0	0	1	18	0	3	0	0	0	20	0	7	0	0	0	0	0	0	0	30	36	47	73
	696456	k__Bacteria; p__Actinobacteria; c__Thermoleophilia; o__Solirubrobacterales; f__; g__; s__	0	0	0	3	0	0	0	0	0	0	0	239	0	0	0	0	0	1	0	0	2	0	0	9	0	0	0	0	0	0	1	0	0	0
	4353038	k__Bacteria; p__Proteobacteria; c__Gammaproteobacteria; o__Methylococcales; f__Crenotrichaceae; g__Crenothrix; s__	0	3	0	0	0	0	0	0	63	0	0	0	13	0	2	0	173	0	0	0	0	0	0	0	0	0	0	0	0	0	0	0	0	0
	931971	k__Bacteria; p__Firmicutes; c__Bacilli; o__Bacillales; f__Thermoactinomycetaceae; g__; s__	0	3	0	0	0	2	0	0	0	0	0	240	0	0	0	0	0	0	0	0	3	0	1	4	0	1	0	0	0	0	0	0	0	0
	New.ReferenceOTU12185	k__Bacteria; p__Proteobacteria; c__Deltaproteobacteria; o__FAC87; f__; g__; s__	0	0	0	0	0	0	0	0	254	0	0	0	0	0	0	0	0	0	0	0	0	0	0	0	0	0	0	0	0	0	0	0	0	0
	4473645	k__Bacteria; p__Proteobacteria; c__Betaproteobacteria; o__Burkholderiales; f__Oxalobacteraceae; g__; s__	0	86	3	0	15	0	41	2	63	0	0	0	0	0	23	0	0	0	0	0	4	2	1	2	0	0	0	0	0	0	4	6	0	0
	632901	k__Bacteria; p__Nitrospirae; c__Nitrospira; o__Nitrospirales; f__Nitrospiraceae; g__; s__	0	0	0	0	0	0	0	0	0	0	0	249	0	0	0	0	0	0	0	0	0	1	1	1	0	0	0	0	0	0	0	0	0	0
	New.ReferenceOTU12146	k__Bacteria; p__Proteobacteria; c__Alphaproteobacteria; o__Rhodobacterales; f__Hyphomonadaceae; g__; s__	47	0	0	0	1	0	0	2	0	0	0	0	0	0	0	0	0	9	0	0	2	0	0	0	0	0	0	0	0	0	3	0	66	121
	New.ReferenceOTU11886	k__Bacteria; p__OP3; c__koll11; o__GIF10; f__; g__; s__	45	0	0	0	0	0	0	0	0	0	0	2	0	0	0	0	0	0	0	0	0	36	0	0	0	0	0	0	0	0	0	0	70	98
	4253236	k__Bacteria; p__Cyanobacteria; c__Synechococcophycideae; o__Synechococcales; f__Synechococcaceae; g__Synechococcus; s__	0	4	0	0	14	1	0	0	4	0	0	0	115	111	0	0	0	0	0	0	0	0	0	0	0	0	0	0	0	0	0	0	0	0
	533024	k__Bacteria; p__Bacteroidetes; c__Sphingobacteriia; o__Sphingobacteriales; f__; g__; s__	17	0	0	0	0	0	0	0	0	0	0	0	0	0	0	0	0	0	107	0	11	0	0	0	0	0	0	0	0	0	21	21	25	47
	846474	k__Bacteria; p__Proteobacteria; c__Gammaproteobacteria; o__Xanthomonadales; f__Sinobacteraceae; g__; s__	0	3	0	0	2	1	0	0	0	0	0	0	79	163	0	0	0	0	0	0	0	0	0	0	0	0	0	0	0	0	0	0	0	0
	4312153	k__Bacteria; p__Proteobacteria; c__Alphaproteobacteria; o__Sphingomonadales; f__Sphingomonadaceae; g__; s__	1	0	0	2	2	57	13	1	0	0	0	0	0	1	1	3	0	4	0	0	46	3	0	0	0	0	0	0	0	0	58	55	0	1
	4299406	k__Bacteria; p__Proteobacteria; c__Betaproteobacteria; o__Burkholderiales; f__Oxalobacteraceae; g__; s__	1	0	0	0	0	0	0	0	0	0	0	0	0	0	0	0	6	0	2	0	96	0	0	0	0	0	0	0	0	0	2	141	0	0
	220524	k__Bacteria; p__Actinobacteria; c__Actinobacteria; o__Actinomycetales; f__Nakamurellaceae; g__; s__	0	0	0	0	0	0	0	0	0	0	0	0	0	0	0	0	0	7	0	0	63	0	0	0	0	0	0	0	0	0	88	90	0	0
	142681	k__Bacteria; p__Actinobacteria; c__Actinobacteria; o__Actinomycetales; f__; g__; s__	0	0	0	0	0	0	0	0	0	0	0	0	68	101	76	0	0	0	0	0	0	0	0	0	0	0	0	0	0	0	0	0	0	0
	New.ReferenceOTU11042	k__Bacteria; p__Cyanobacteria; c__4C0d-2; o__MLE1-12; f__; g__; s__	1	0	0	0	4	0	0	10	0	0	1	210	2	0	0	0	0	0	0	0	0	0	15	0	0	0	4	0	0	0	0	0	0	0
	4324314	k__Bacteria; p__Bacteroidetes; c__[Saprospirae]; o__[Saprospirales]; f__Chitinophagaceae; g__; s__	0	0	0	0	0	0	0	0	0	0	0	0	0	0	0	0	0	0	0	0	60	0	0	0	0	0	0	0	0	0	81	106	0	0
	215825	k__Bacteria; p__Proteobacteria; c__Alphaproteobacteria; o__Ellin329; f__; g__; s__	0	1	6	0	5	0	204	1	15	0	0	0	0	0	0	0	0	0	0	0	2	0	0	1	0	0	0	0	0	0	8	2	0	0
	214695	k__Bacteria; p__Planctomycetes; c__Planctomycetia; o__Planctomycetales; f__Planctomycetaceae; g__Planctomyces; s__	0	0	0	0	0	0	0	16	4	0	0	221	0	0	0	0	0	0	0	0	0	0	0	0	0	0	1	0	0	0	0	2	1	1
	256394	k__Bacteria; p__Spirochaetes; c__Spirochaetes; o__Spirochaetales; f__Spirochaetaceae; g__Treponema; s__	45	0	0	0	0	0	0	0	0	0	0	0	0	0	0	0	0	0	0	0	0	0	0	0	0	0	0	0	0	0	0	0	64	135
	4466028	k__Bacteria; p__Cyanobacteria; c__Chloroplast; o__Chlorophyta; f__; g__; s__	0	3	0	0	4	100	0	0	118	0	0	0	5	7	0	2	0	0	0	1	0	0	0	0	0	0	0	0	0	0	0	0	0	0
	203879	k__Bacteria; p__Proteobacteria; c__Betaproteobacteria; o__; f__; g__; s__	3	0	0	0	0	0	0	0	0	0	1	0	0	2	0	0	0	11	0	0	39	0	0	0	0	0	0	0	0	0	75	62	15	36
	821570	k__Bacteria; p__Gemmatimonadetes; c__Gemm-1; o__; f__; g__; s__	11	0	0	0	0	0	0	2	3	0	0	16	0	1	0	0	0	0	0	0	4	2	0	0	0	0	0	0	0	0	9	8	23	24
	4303191	k__Bacteria; p__Proteobacteria; c__Alphaproteobacteria; o__Rhizobiales; f__; g__; s__	1	0	1	5	1	0	129	3	0	0	0	2	2	0	0	1	0	0	0	0	1	0	0	97	0	0	1	0	0	0	0	0	0	0
	New.ReferenceOTU6229	k__Bacteria; p__Proteobacteria; c__Alphaproteobacteria; o__Rickettsiales; f__; g__; s__	1	0	0	0	2	0	0	0	221	0	0	0	0	0	1	0	0	1	0	0	3	1	0	0	0	0	0	0	0	0	1	6	1	4
	223764	k__Bacteria; p__Actinobacteria; c__Thermoleophilia; o__Solirubrobacterales; f__; g__; s__	9	0	0	1	0	0	0	0	0	0	0	22	0	0	1	0	0	37	0	0	28	2	0	3	0	0	0	0	0	0	52	43	16	27
	489457	k__Bacteria; p__Proteobacteria; c__Alphaproteobacteria; o__Sphingomonadales; f__Sphingomonadaceae; g__; s__	0	0	0	0	0	0	0	0	2	0	0	0	0	0	0	0	2	6	3	0	39	0	0	0	0	0	0	0	0	0	93	96	0	0
	1540590	k__Bacteria; p__Bacteroidetes; c__[Saprospirae]; o__[Saprospirales]; f__Chitinophagaceae; g__; s__	0	0	0	0	1	0	0	0	0	0	0	0	0	0	0	0	1	0	0	0	70	0	0	0	0	0	0	0	0	0	92	74	1	2
	New.ReferenceOTU2374	k__Bacteria; p__TM6; c__SJA-4; o__; f__; g__; s__	0	0	0	0	0	0	0	0	0	0	0	241	0	0	0	0	0	0	0	0	0	0	0	0	0	0	0	0	0	0	0	0	0	0
	1143858	k__Bacteria; p__Cyanobacteria; c__4C0d-2; o__MLE1-12; f__; g__; s__	0	0	0	0	17	18	0	169	0	0	0	0	1	2	5	1	0	0	5	0	4	5	0	0	0	1	0	2	4	2	0	4	0	0
	569691	k__Bacteria; p__Planctomycetes; c__Planctomycetia; o__Pirellulales; f__Pirellulaceae; g__A17; s__	0	0	0	0	2	2	0	0	0	0	0	32	1	0	0	0	0	0	0	0	0	0	202	0	0	0	1	0	0	0	0	0	0	0
	340360	k__Bacteria; p__Proteobacteria; c__Betaproteobacteria; o__Methylophilales; f__Methylophilaceae; g__; s__	0	0	0	0	0	0	0	0	8	0	0	0	219	12	0	0	0	1	0	0	0	0	0	0	0	0	0	0	0	0	0	0	0	0
	4365850	k__Bacteria; p__Proteobacteria; c__Alphaproteobacteria; o__Rhodobacterales; f__Hyphomonadaceae; g__; s__	13	0	0	0	0	0	0	0	7	0	0	111	0	6	0	0	0	0	0	0	0	0	63	2	0	0	0	0	0	0	0	0	11	26
	133568	k__Bacteria; p__Proteobacteria; c__Betaproteobacteria; o__Burkholderiales; f__Oxalobacteraceae; g__; s__	15	0	0	0	26	5	58	1	51	0	0	0	10	0	8	0	1	1	1	0	2	1	6	0	0	0	0	0	0	0	8	8	15	21
	New.ReferenceOTU3368	k__Bacteria; p__Proteobacteria; c__Deltaproteobacteria; o__MIZ46; f__; g__; s__	0	0	0	0	0	0	0	0	0	27	0	0	48	0	0	0	0	0	0	0	0	0	0	0	0	22	39	49	17	36	0	0	0	0
	813287	k__Bacteria; p__Actinobacteria; c__Acidimicrobiia; o__Acidimicrobiales; f__C111; g__; s__	2	6	3	0	0	0	0	0	0	0	0	0	3	0	156	0	63	0	5	0	0	0	0	0	0	0	0	0	0	0	0	0	0	0
	945321	k__Bacteria; p__Actinobacteria; c__Actinobacteria; o__Actinomycetales; f__Nocardioidaceae; g__Aeromicrobium; s__	0	0	0	0	0	0	0	0	0	0	0	0	0	0	0	0	0	9	0	0	42	0	0	0	0	0	0	0	0	0	92	95	0	0
	774746	k__Bacteria; p__Proteobacteria; c__Alphaproteobacteria; o__Rhizobiales; f__Hyphomicrobiaceae; g__Hyphomicrobium; s__	0	0	0	0	0	0	0	212	0	3	1	0	3	0	0	3	0	2	0	0	1	0	0	4	0	1	0	1	2	1	1	2	0	0
	4413214	k__Bacteria; p__Proteobacteria; c__Alphaproteobacteria; o__Sphingomonadales; f__Sphingomonadaceae; g__Novosphingobium; s__	0	0	0	0	0	0	0	0	0	0	0	0	0	1	0	0	0	0	0	0	61	0	0	0	0	0	0	0	0	0	68	107	0	0
	4470542	k__Bacteria; p__Proteobacteria; c__Alphaproteobacteria; o__Rhizobiales; f__Hyphomicrobiaceae; g__Hyphomicrobium	31	0	0	0	0	0	0	2	3	0	1	0	5	6	0	0	4	12	1	0	9	0	4	0	0	0	0	0	0	0	4	7	59	88
	3189294	k__Bacteria; p__Proteobacteria; c__Alphaproteobacteria; o__Sphingomonadales; f__Sphingomonadaceae; g__; s__	0	0	0	0	1	0	0	0	16	0	0	0	107	49	59	0	0	0	4	0	0	0	0	0	0	0	0	0	0	0	0	0	0	0
	610433	k__Bacteria; p__Proteobacteria; c__Gammaproteobacteria; o__Legionellales; f__Legionellaceae; g__; s__	0	0	0	0	27	45	153	2	2	0	0	0	0	0	0	0	0	0	0	0	3	0	0	1	0	0	0	0	0	0	2	1	0	0
	1044938	k__Bacteria; p__Gemmatimonadetes; c__Gemmatimonadetes; o__Gemmatimonadales; f__Gemmatimonadaceae; g__Gemmatimonas; s__	35	0	0	0	0	0	0	0	0	0	0	0	0	0	0	0	0	3	1	0	14	2	0	0	0	0	0	0	0	0	22	25	52	82
	4393697	k__Bacteria; p__Proteobacteria; c__Deltaproteobacteria; o__Desulfobacterales; f__Desulfobulbaceae; g__; s__	35	0	0	0	0	0	0	0	0	0	0	0	0	0	0	0	0	0	0	0	0	0	0	0	0	0	0	0	0	0	4	1	71	125
	843964	k__Bacteria; p__Proteobacteria; c__Gammaproteobacteria; o__Legionellales; f__Legionellaceae; g__; s__	0	39	10	0	31	0	0	86	4	0	0	0	51	0	0	13	0	0	0	0	1	0	0	0	0	0	0	0	0	0	0	0	0	0
	4358507	k__Bacteria; p__Proteobacteria; c__Alphaproteobacteria; o__Rhodobacterales; f__Rhodobacteraceae; g__Rhodobacter; s__	0	0	0	0	0	0	0	0	0	0	0	0	0	0	0	0	0	1	0	0	60	0	0	0	0	0	0	0	0	0	82	88	3	1
	252853	k__Archaea; p__Crenarchaeota; c__Thaumarchaeota; o__Nitrososphaerales; f__Nitrososphaeraceae; g__Candidatus Nitrososphaera; s__	0	0	0	0	0	0	0	0	0	0	0	154	0	0	0	0	0	0	0	0	0	0	0	80	0	1	0	0	0	0	0	0	0	0
	4444048	k__Bacteria; p__Planctomycetes; c__Planctomycetia; o__Pirellulales; f__Pirellulaceae; g__; s__	10	0	0	0	4	0	0	2	20	0	0	13	9	0	0	120	0	6	9	0	0	0	12	2	0	0	0	0	0	0	1	2	12	12
	New.ReferenceOTU8328	Unassigned	0	0	0	0	0	0	0	0	0	0	0	230	0	0	0	0	0	1	0	0	0	0	0	1	0	0	0	0	0	0	0	0	1	1
	539570	k__Bacteria; p__Acidobacteria; c__Acidobacteria-6; o__iii1-15; f__mb2424; g__; s__	17	0	0	0	0	0	0	0	47	0	0	21	1	0	0	0	2	0	0	0	21	0	12	1	0	0	1	0	1	2	12	17	25	53
	268764	k__Bacteria; p__Proteobacteria; c__Deltaproteobacteria; o__Syntrophobacterales; f__Syntrophaceae; g__Desulfobacca; s__	30	0	0	0	0	0	0	0	0	0	0	0	0	0	0	1	1	20	0	0	13	0	0	0	0	0	0	0	0	0	5	21	45	97
	767841	k__Bacteria; p__Proteobacteria; c__Alphaproteobacteria; o__Sphingomonadales; f__Sphingomonadaceae; g__Kaistobacter; s__	0	0	0	0	0	0	0	0	0	0	0	0	0	0	0	0	0	6	0	0	63	0	0	0	0	0	0	0	0	0	81	83	0	0
	New.ReferenceOTU16978	k__Bacteria; p__OP3; c__koll11; o__GIF10; f__; g__; s__	50	0	0	0	0	0	0	0	0	0	0	0	0	0	0	0	0	0	0	0	0	0	0	0	0	0	0	0	0	0	0	0	74	108
	899348	k__Bacteria; p__Proteobacteria; c__Betaproteobacteria; o__Burkholderiales; f__Comamonadaceae; g__; s__	0	0	0	0	9	0	0	2	0	0	0	0	20	154	43	0	0	0	3	0	0	0	0	0	0	0	0	0	0	0	1	0	0	0
	221410	k__Bacteria; p__Proteobacteria; c__Deltaproteobacteria; o__Myxococcales; f__; g__; s__	8	0	0	0	0	0	0	0	2	0	0	166	0	0	0	0	0	4	0	0	2	4	2	0	0	1	0	0	0	0	6	2	9	26
	New.ReferenceOTU20947	Unassigned	36	0	0	0	0	0	0	0	0	0	1	2	0	0	0	0	0	0	0	0	0	0	0	0	0	0	0	0	0	0	0	0	81	112
	4463853	k__Bacteria; p__Proteobacteria; c__Deltaproteobacteria; o__Desulfuromonadales; f__Geobacteraceae; g__Geobacter; s__	0	0	0	0	0	0	0	0	0	0	0	223	0	0	0	0	0	0	0	0	1	0	0	0	0	0	0	0	0	0	0	1	0	0
	52421	k__Bacteria; p__Verrucomicrobia; c__Verrucomicrobiae; o__Verrucomicrobiales; f__Verrucomicrobiaceae; g__; s__	0	0	2	0	2	1	0	0	8	0	0	0	0	0	0	0	33	12	0	0	53	0	0	0	0	0	0	0	0	0	71	49	0	0
	4480022	k__Bacteria; p__Proteobacteria; c__Alphaproteobacteria; o__Sphingomonadales; f__Erythrobacteraceae; g__; s__	0	2	0	211	0	0	0	0	0	0	0	0	9	0	0	0	0	0	0	0	1	1	0	0	0	0	0	0	0	0	0	7	0	0
	689696	k__Bacteria; p__Proteobacteria; c__Betaproteobacteria; o__Burkholderiales; f__Comamonadaceae; g__; s__	0	0	0	0	0	8	0	0	0	0	0	0	1	0	0	0	0	2	0	0	1	205	0	0	0	0	0	0	0	0	11	3	0	0
	255470	k__Bacteria; p__Acidobacteria; c__Acidobacteria-6; o__iii1-15; f__; g__; s__	0	0	0	0	0	1	0	0	0	0	0	0	0	0	0	0	0	9	0	0	0	219	0	0	0	0	0	0	0	0	2	0	0	0
	200507	k__Bacteria; p__Proteobacteria; c__Betaproteobacteria; o__Rhodocyclales; f__Rhodocyclaceae; g__; s__	0	0	0	0	0	0	0	0	0	0	0	226	0	0	0	0	0	1	0	0	0	0	0	0	0	0	0	0	0	0	0	0	0	4
	New.ReferenceOTU3807	k__Archaea; p__[Parvarchaeota]; c__[Parvarchaea]; o__WCHD3-30; f__; g__; s__	46	0	0	0	0	0	0	0	0	0	0	0	0	0	0	0	0	9	0	0	0	0	0	0	0	0	0	0	0	0	0	0	63	113
	223724	k__Bacteria; p__Verrucomicrobia; c__[Spartobacteria]; o__[Chthoniobacterales]; f__[Chthoniobacteraceae]; g__DA101; s__	0	0	0	0	0	0	0	0	0	0	0	0	0	0	0	0	0	3	0	0	79	0	0	0	0	0	0	0	0	0	71	78	0	0
	4310037	k__Bacteria; p__Proteobacteria; c__Alphaproteobacteria; o__Sphingomonadales; f__Sphingomonadaceae; g__Sphingobium; s__	0	1	0	228	0	0	0	0	0	0	0	0	0	0	0	0	0	0	0	0	2	0	0	0	0	0	0	0	0	0	0	0	0	0
	512708	k__Bacteria; p__Proteobacteria; c__Alphaproteobacteria; o__Rickettsiales; f__; g__; s__	0	0	0	0	0	0	0	0	0	0	0	230	0	0	0	0	0	0	0	0	0	0	0	1	0	0	0	0	0	0	0	0	0	0
	New.ReferenceOTU6018	Unassigned	58	0	0	0	0	0	0	0	0	0	0	0	0	0	0	0	0	0	0	0	0	0	0	0	0	0	0	0	0	0	0	0	56	93
	322226	k__Bacteria; p__Proteobacteria; c__Alphaproteobacteria; o__Rhodospirillales; f__Rhodospirillaceae; g__; s__	2	0	0	0	2	0	0	4	3	0	0	129	7	31	0	0	2	5	0	0	4	0	2	1	0	0	0	0	0	0	3	23	8	4
	1119422	k__Bacteria; p__Planctomycetes; c__Planctomycetia; o__Pirellulales; f__Pirellulaceae; g__; s__	5	127	0	0	0	0	0	0	0	0	0	0	0	0	2	0	5	8	14	0	8	0	0	0	0	0	0	0	0	0	22	13	12	14
	1131789	k__Bacteria; p__Proteobacteria; c__Betaproteobacteria; o__Burkholderiales; f__Comamonadaceae	36	0	0	0	0	0	0	0	3	0	0	0	1	6	0	0	1	0	0	0	2	0	0	0	0	0	0	0	0	0	4	5	63	108
	307872	k__Bacteria; p__Proteobacteria; c__Deltaproteobacteria; o__[Entotheonellales]; f__; g__; s__	9	0	0	84	0	0	0	0	0	0	0	0	0	0	0	0	0	11	0	0	21	0	0	0	0	0	0	0	0	0	29	18	25	32
	1111437	k__Bacteria; p__Proteobacteria; c__Betaproteobacteria; o__; f__; g__; s__	0	0	0	0	0	0	0	2	0	0	0	221	0	0	0	0	0	3	0	0	0	0	0	1	0	0	0	0	0	0	1	1	0	0
	3486915	k__Bacteria; p__Proteobacteria; c__Alphaproteobacteria; o__Rhizobiales; f__Hyphomicrobiaceae; g__Rhodoplanes; s__	13	0	0	5	0	0	0	0	1	0	0	56	2	0	0	0	2	19	0	0	25	2	2	6	2	3	0	0	0	0	26	17	10	37
	1141722	k__Bacteria; p__Cyanobacteria; c__Synechococcophycideae; o__Synechococcales; f__Synechococcaceae; g__Synechococcus; s__	0	11	0	0	21	4	1	0	10	0	0	0	85	90	3	0	0	0	0	0	0	0	0	0	0	0	0	0	1	1	0	1	0	0
	4444623	k__Bacteria; p__Proteobacteria; c__Gammaproteobacteria; o__; f__; g__; s__	0	0	2	0	0	0	166	32	0	0	0	0	0	0	3	0	0	0	0	0	1	18	0	0	0	0	0	0	0	1	0	0	2	3
	New.ReferenceOTU10372	k__Bacteria; p__Planctomycetes; c__Planctomycetia; o__Gemmatales; f__Isosphaeraceae; g__; s__	0	0	0	0	0	0	0	5	0	0	0	0	220	1	0	0	0	0	0	0	0	0	0	1	0	0	1	0	0	0	0	0	0	0
	4024062	k__Bacteria; p__Acidobacteria; c__Acidobacteria-6; o__iii1-15; f__; g__; s__	6	0	0	0	0	0	0	1	10	0	0	2	0	0	0	0	0	9	0	0	57	7	0	0	0	0	0	0	0	0	34	81	9	12
	766306	k__Bacteria; p__Proteobacteria; c__Betaproteobacteria; o__Burkholderiales; f__Comamonadaceae; g__; s__	0	0	0	0	12	0	0	0	2	0	0	0	63	44	0	0	0	0	107	0	0	0	0	0	0	0	0	0	0	0	0	0	0	0
	New.ReferenceOTU16703	k__Bacteria; p__Proteobacteria; c__Deltaproteobacteria; o__Bdellovibrionales; f__Bdellovibrionaceae; g__Bdellovibrio; s__	0	0	1	0	0	0	0	0	0	0	0	0	0	0	0	0	0	0	0	0	0	0	178	0	0	1	0	6	11	29	1	1	0	0
	New.ReferenceOTU12457	k__Bacteria; p__Planctomycetes; c__Planctomycetia; o__Gemmatales; f__Gemmataceae; g__; s__	0	0	0	0	0	0	0	0	0	0	0	206	0	0	0	0	0	0	0	0	2	0	0	18	0	0	2	0	0	0	0	0	0	0
	278226	k__Bacteria; p__Proteobacteria; c__Alphaproteobacteria; o__Caulobacterales; f__Caulobacteraceae; g__; s__	13	0	5	0	1	1	41	0	1	0	0	1	0	3	0	0	2	6	15	0	17	21	2	0	1	0	0	0	0	0	20	37	12	28
	735789	k__Bacteria; p__Proteobacteria; c__Betaproteobacteria; o__; f__; g__; s__	0	0	0	0	0	0	0	1	13	0	0	0	0	0	1	0	1	20	0	0	57	0	0	0	0	0	0	0	0	0	63	53	0	3
	4456129	k__Bacteria; p__Proteobacteria; c__Gammaproteobacteria; o__Alteromonadales; f__Alteromonadaceae; g__Cellvibrio; s__	1	0	0	0	0	46	0	30	0	0	0	8	0	0	0	0	0	24	109	0	0	4	0	1	0	0	0	0	0	0	1	0	0	3
	4323373	k__Bacteria; p__Planctomycetes; c__Planctomycetia; o__Pirellulales; f__Pirellulaceae; g__; s__	0	9	1	0	14	5	7	4	0	0	0	0	0	3	0	0	0	0	0	0	0	0	0	179	0	0	0	0	0	0	0	0	0	0
	537883	k__Bacteria; p__Proteobacteria; c__Alphaproteobacteria; o__Rhizobiales; f__Hyphomicrobiaceae	62	0	0	0	0	0	0	0	0	0	0	0	0	0	0	0	0	0	0	0	6	0	0	0	0	0	0	0	0	0	0	19	47	92
	956988	k__Bacteria; p__Proteobacteria; c__Deltaproteobacteria; o__Desulfuromonadales; f__Geobacteraceae; g__Geobacter; s__	0	0	0	0	0	0	0	80	0	0	0	0	0	2	0	0	0	5	0	0	30	0	0	0	0	0	0	0	0	0	55	43	4	7
	4422568	k__Bacteria; p__Proteobacteria; c__Alphaproteobacteria; o__Rhodobacterales; f__Rhodobacteraceae; g__Rhodobacter; s__	0	2	0	209	0	0	0	0	0	0	0	1	2	4	0	0	0	0	0	0	1	0	0	1	0	0	0	0	0	0	2	3	0	0
	662915	k__Bacteria; p__Proteobacteria; c__Alphaproteobacteria; o__Rhizobiales; f__Aurantimonadaceae	0	0	0	0	0	0	0	0	0	0	0	0	0	0	0	0	0	27	0	0	49	0	0	0	0	0	0	0	0	0	73	76	0	0
	634455	k__Bacteria; p__Actinobacteria; c__Actinobacteria; o__Actinomycetales; f__; g__; s__	0	1	0	0	1	3	0	0	2	0	0	0	184	33	0	0	0	0	0	0	0	0	0	0	0	0	0	0	0	0	0	0	0	0
	109907	k__Bacteria; p__Bacteroidetes; c__[Saprospirae]; o__[Saprospirales]; f__Chitinophagaceae; g__; s__	0	0	0	0	0	0	0	0	0	0	0	0	0	0	0	0	0	2	0	0	50	0	0	0	0	0	0	0	0	0	88	84	0	0
	3701019	k__Bacteria; p__Proteobacteria; c__Betaproteobacteria; o__Burkholderiales; f__Oxalobacteraceae	0	0	0	0	136	11	0	0	4	0	0	0	34	1	11	0	1	0	24	0	0	0	0	0	0	0	0	0	1	0	0	0	0	0
	4366783	k__Bacteria; p__Firmicutes; c__Bacilli; o__Bacillales; f__Paenibacillaceae; g__Brevibacillus; s__	0	0	0	0	2	0	0	0	0	0	0	0	0	0	0	0	0	0	219	1	0	0	0	0	1	0	0	0	0	0	0	0	0	0
	99343	k__Bacteria; p__Proteobacteria; c__Deltaproteobacteria; o__Myxococcales; f__Haliangiaceae; g__; s__	0	0	0	0	0	0	0	0	0	0	0	0	0	0	0	0	0	0	223	0	0	0	0	0	0	0	0	0	0	0	0	0	0	0
	1087496	k__Bacteria; p__Proteobacteria; c__Alphaproteobacteria; o__Sphingomonadales; f__Sphingomonadaceae; g__Sphingomonas; s__	0	0	0	0	0	0	0	0	0	0	0	0	0	0	0	0	0	5	0	0	45	0	0	0	0	0	0	0	0	0	82	88	0	0
	578307	k__Bacteria; p__Actinobacteria; c__Actinobacteria; o__Actinomycetales; f__; g__; s__	0	2	5	0	1	0	0	1	17	0	1	0	43	0	44	0	79	0	29	0	0	0	0	0	0	0	0	0	0	0	0	0	0	0
	New.ReferenceOTU20682	k__Bacteria; p__Proteobacteria; c__Alphaproteobacteria; o__Rickettsiales; f__; g__; s__	0	0	0	0	3	0	0	0	198	0	0	0	7	0	0	0	3	5	0	0	0	0	0	0	0	0	0	0	0	0	0	0	3	3
	620071	k__Bacteria; p__Acidobacteria; c__Acidobacteria-6; o__CCU21; f__; g__; s__	0	0	0	0	0	0	0	0	0	0	0	193	0	0	0	0	0	4	0	0	7	9	0	0	0	0	0	0	0	0	2	7	0	0
	141636	k__Bacteria; p__Proteobacteria; c__Deltaproteobacteria; o__Bdellovibrionales; f__Bacteriovoracaceae; g__; s__	38	0	0	0	0	0	0	5	0	0	0	0	0	0	0	0	0	0	0	0	0	0	0	0	0	0	0	0	0	0	1	1	62	115
	New.ReferenceOTU11458	Unassigned	0	0	0	0	0	0	0	0	0	0	0	0	0	0	0	0	0	0	0	0	0	179	0	0	0	0	0	0	0	0	0	0	0	0
	789097	k__Bacteria; p__Proteobacteria; c__Gammaproteobacteria; o__Legionellales; f__Coxiellaceae; g__; s__	0	0	0	0	0	0	0	25	1	0	0	194	0	0	0	0	0	0	0	0	0	0	0	0	0	0	1	0	0	0	0	0	0	0
	New.ReferenceOTU8811	k__Bacteria; p__Proteobacteria; c__Deltaproteobacteria; o__FAC87; f__; g__; s__	0	0	0	0	0	0	0	0	221	0	0	0	0	0	0	0	0	0	0	0	0	0	0	0	0	0	0	0	0	0	0	0	0	0
	584832	k__Bacteria; p__Actinobacteria; c__Actinobacteria; o__Actinomycetales; f__ACK-M1; g__; s__	0	0	0	0	0	0	0	0	0	0	0	0	79	136	0	0	0	0	1	0	0	0	0	0	0	0	0	0	0	0	0	0	0	0
	358745	k__Bacteria; p__Proteobacteria; c__Alphaproteobacteria; o__Sphingomonadales; f__Sphingomonadaceae; g__; s__	0	0	0	0	0	0	0	0	0	11	0	0	0	0	0	0	0	0	0	0	0	0	0	0	0	8	10	21	37	33	0	0	0	0
	New.ReferenceOTU14778	Unassigned	46	0	0	0	0	0	0	0	0	0	0	0	0	0	0	0	0	0	0	0	0	0	0	0	0	0	0	0	0	0	0	0	58	116
	529635	k__Bacteria; p__Proteobacteria; c__Gammaproteobacteria; o__Methylococcales; f__Crenotrichaceae; g__Crenothrix; s__	36	0	0	0	0	0	0	26	0	0	0	0	0	0	0	0	0	0	0	0	0	2	0	0	0	0	0	0	0	0	1	2	49	103
	74124	k__Bacteria; p__Proteobacteria; c__Alphaproteobacteria; o__Ellin329; f__; g__; s__	0	0	0	0	0	0	0	0	0	5	0	0	18	0	0	0	0	0	0	0	2	0	0	0	0	27	37	36	37	50	2	0	0	0
	4303249	k__Bacteria; p__Proteobacteria; c__Alphaproteobacteria; o__Rhizobiales; f__Methylobacteriaceae; g__Methylobacterium; s__	0	1	5	1	0	0	5	2	2	6	3	0	0	0	0	3	0	11	0	6	24	0	4	0	7	16	16	2	3	11	36	50	0	4
	New.ReferenceOTU19637	k__Bacteria; p__Planctomycetes; c__Planctomycetia; o__Planctomycetales; f__Planctomycetaceae; g__Planctomyces; s__	4	0	0	0	1	0	0	0	180	0	0	0	0	3	0	1	1	3	0	0	2	0	0	0	0	0	0	0	0	0	6	0	9	8
	775954	k__Bacteria; p__Bacteroidetes; c__[Saprospirae]; o__[Saprospirales]; f__Chitinophagaceae; g__; s__	0	5	0	0	5	5	0	0	10	0	0	0	0	29	105	0	42	0	16	0	0	1	0	0	0	0	0	0	0	0	0	0	0	0
	158804	k__Bacteria; p__Actinobacteria; c__Actinobacteria; o__Actinomycetales; f__Nocardioidaceae; g__; s__	0	0	0	0	0	0	0	0	0	0	0	0	0	0	0	0	0	7	0	0	58	0	0	4	0	0	0	0	0	0	81	67	0	0
	848937	k__Bacteria; p__Proteobacteria; c__Betaproteobacteria; o__Burkholderiales; f__Oxalobacteraceae; g__; s__	2	0	0	0	0	0	0	0	0	0	0	0	0	0	0	0	0	1	0	0	1	0	0	204	0	0	0	0	0	0	1	0	0	8
	4481235	k__Bacteria; p__Firmicutes; c__Clostridia; o__Clostridiales; f__Peptostreptococcaceae; g__Tepidibacter; s__	0	0	0	0	0	0	0	1	0	0	0	0	0	0	0	0	0	215	0	0	0	0	0	0	0	0	0	0	0	0	0	0	0	0
	New.ReferenceOTU13934	k__Bacteria; p__OD1; c__; o__; f__; g__; s__	43	0	0	0	0	0	0	0	0	0	0	0	0	0	0	0	0	0	0	0	0	0	0	0	0	0	0	0	0	0	0	0	78	95
	4361857	k__Bacteria; p__Proteobacteria; c__Betaproteobacteria; o__Rhodocyclales; f__Rhodocyclaceae; g__; s__	0	45	10	0	0	0	146	0	0	0	0	3	0	0	1	0	0	1	0	1	0	0	0	0	0	0	0	0	0	0	2	2	0	0
	4475526	k__Bacteria; p__Proteobacteria; c__Alphaproteobacteria; o__Rhodobacterales; f__Hyphomonadaceae; g__; s__	32	0	0	4	2	2	0	0	17	0	0	1	0	2	0	0	0	13	11	0	8	0	6	0	0	0	0	0	0	0	9	7	39	62
	4424906	k__Bacteria; p__Proteobacteria; c__Gammaproteobacteria; o__Xanthomonadales; f__Xanthomonadaceae; g__; s__	0	0	0	1	0	0	0	0	0	0	0	170	0	0	0	0	0	0	0	0	0	0	0	0	0	0	0	0	0	0	0	0	0	2
	4366204	k__Bacteria; p__Proteobacteria; c__Alphaproteobacteria; o__; f__; g__; s__	4	0	0	0	5	0	0	53	0	0	0	0	0	0	5	0	0	66	15	0	12	6	0	0	0	0	0	0	0	0	16	19	2	11
	2880677	k__Bacteria; p__Proteobacteria; c__Alphaproteobacteria; o__; f__; g__; s__	0	0	0	0	2	5	0	46	0	0	0	0	4	0	1	0	0	1	36	0	1	0	117	0	0	0	1	0	0	0	0	0	0	0
	3458188	k__Bacteria; p__Bacteroidetes; c__Flavobacteriia; o__Flavobacteriales; f__Flavobacteriaceae; g__Flavobacterium; s__	1	8	0	0	0	0	0	0	0	0	0	0	0	0	0	0	0	1	24	0	38	0	0	0	0	0	0	0	0	0	67	70	2	3
	4478007	k__Bacteria; p__Proteobacteria; c__Alphaproteobacteria; o__BD7-3; f__; g__; s__	34	0	0	0	0	1	0	29	0	0	0	24	0	0	0	0	0	1	0	0	0	0	0	1	0	0	0	0	0	0	0	0	54	70
	3327947	k__Bacteria; p__Planctomycetes; c__Planctomycetia; o__Pirellulales; f__Pirellulaceae; g__; s__	0	0	2	0	0	1	0	1	161	0	0	0	4	0	0	34	2	2	1	0	1	0	0	0	0	0	0	0	0	0	4	0	0	0
	233636	k__Bacteria; p__Bacteroidetes; c__[Saprospirae]; o__[Saprospirales]; f__Chitinophagaceae; g__; s__	0	0	0	0	0	0	0	0	0	0	0	0	0	0	0	0	0	4	0	0	74	0	0	0	0	0	0	0	0	0	114	21	0	0
	254127	k__Bacteria; p__Proteobacteria; c__Alphaproteobacteria; o__Rickettsiales; f__Rickettsiaceae; g__; s__	17	0	0	0	9	2	0	0	12	0	0	0	0	2	12	0	7	49	9	0	8	0	0	0	0	0	0	0	0	0	8	12	29	36
	4473756	k__Bacteria; p__Actinobacteria; c__Actinobacteria; o__Actinomycetales; f__Cellulomonadaceae; g__Cellulomonas; s__	0	0	0	0	0	0	0	0	0	0	0	0	0	0	0	0	0	53	1	0	38	0	0	0	0	0	0	0	0	0	51	67	0	0
	558486	k__Bacteria; p__Proteobacteria; c__Gammaproteobacteria; o__Thiotrichales; f__Piscirickettsiaceae; g__; s__	23	0	0	0	0	0	0	1	0	0	0	0	0	1	0	0	0	1	0	0	16	0	0	0	0	0	0	0	0	0	12	4	57	91
	534421	k__Bacteria; p__Proteobacteria; c__Alphaproteobacteria; o__; f__; g__; s__	0	0	0	0	2	0	0	45	0	0	0	70	3	0	0	0	0	3	7	0	0	7	62	1	0	5	1	0	1	1	0	0	0	1
	529793	k__Bacteria; p__Actinobacteria; c__Acidimicrobiia; o__Acidimicrobiales; f__EB1017; g__; s__	2	0	0	0	1	0	0	0	0	0	0	52	0	3	0	0	0	20	0	0	25	1	0	2	0	0	0	0	0	0	46	49	6	2
	2187205	k__Bacteria; p__Proteobacteria; c__Alphaproteobacteria; o__Rhodospirillales; f__Acetobacteraceae; g__; s__	0	0	3	0	0	0	74	132	0	0	0	0	0	0	0	0	0	0	0	0	0	0	0	0	0	0	0	0	0	0	0	0	0	0
	101018	k__Bacteria; p__Nitrospirae; c__Nitrospira; o__Nitrospirales; f__[Thermodesulfovibrionaceae]; g__; s__	39	0	0	0	0	0	0	0	0	0	0	0	0	0	0	0	0	0	0	0	0	0	0	0	0	0	0	0	0	0	0	0	56	114
	226240	k__Bacteria; p__Verrucomicrobia; c__Opitutae; o__Opitutales; f__Opitutaceae; g__; s__	8	0	0	0	1	0	7	6	0	0	0	0	0	0	0	0	0	16	0	0	24	0	0	0	0	0	0	0	0	0	51	60	10	25
	824380	k__Bacteria; p__Nitrospirae; c__Nitrospira; o__Nitrospirales; f__[Thermodesulfovibrionaceae]; g__LCP-6; s__	26	0	0	9	0	0	0	0	0	0	0	0	0	0	0	0	0	0	0	0	6	0	0	0	0	0	0	0	0	0	9	5	55	98
	995583	k__Bacteria; p__Bacteroidetes; c__Sphingobacteriia; o__Sphingobacteriales; f__; g__; s__	29	4	0	0	7	12	0	0	1	0	0	0	0	0	1	0	0	10	0	0	25	0	0	0	0	0	0	0	0	0	22	18	35	43
	2174310	k__Bacteria; p__Proteobacteria; c__Gammaproteobacteria; o__Xanthomonadales; f__Xanthomonadaceae; g__; s__	0	0	1	0	0	0	0	0	0	5	0	0	0	6	0	0	0	0	8	0	0	34	33	0	0	7	8	35	25	45	0	0	0	0
	4386733	k__Bacteria; p__Firmicutes; c__Clostridia; o__Clostridiales	40	0	0	0	0	0	0	0	0	0	0	0	0	0	0	0	0	0	0	0	0	0	0	0	0	0	0	0	0	0	0	0	64	103
	1108652	k__Bacteria; p__Proteobacteria; c__Betaproteobacteria; o__Rhodocyclales; f__Rhodocyclaceae; g__Dechloromonas; s__	0	0	0	0	0	0	0	0	0	0	0	5	180	13	0	0	0	1	1	0	5	1	0	0	0	0	0	0	0	0	0	0	0	0
	4316016	k__Bacteria; p__GN04; c__; o__; f__; g__; s__	0	0	0	1	0	0	0	1	0	0	0	191	0	0	2	0	0	4	0	0	0	3	0	0	0	0	0	0	0	0	1	1	0	2
	New.ReferenceOTU5282	k__Bacteria; p__Proteobacteria; c__Alphaproteobacteria; o__BD7-3; f__; g__; s__	15	0	0	0	20	28	0	0	0	0	0	0	0	0	0	0	0	0	83	0	0	0	0	0	0	0	0	0	0	0	2	0	28	30
	510547	k__Bacteria; p__Actinobacteria; c__Acidimicrobiia; o__Acidimicrobiales; f__; g__; s__	0	0	0	0	0	0	0	0	0	0	0	0	0	0	0	0	0	3	0	0	63	0	0	0	0	0	0	0	0	0	60	80	0	0
	New.ReferenceOTU905	k__Bacteria; p__Planctomycetes; c__Planctomycetia; o__Gemmatales; f__Gemmataceae; g__; s__	0	0	0	0	0	0	0	0	0	0	0	178	0	0	0	0	0	0	0	0	0	0	0	28	0	0	0	0	0	0	0	0	0	0
	New.ReferenceOTU6180	k__Bacteria; p__Planctomycetes; c__Planctomycetia; o__Gemmatales; f__Gemmataceae; g__; s__	0	0	0	0	0	0	0	15	0	0	0	163	0	0	0	1	0	3	1	0	0	3	5	3	0	0	0	1	1	0	4	5	0	0
	1130053	k__Bacteria; p__Proteobacteria; c__Gammaproteobacteria; o__Legionellales; f__Legionellaceae; g__Legionella	0	0	0	11	9	0	0	27	0	0	0	0	156	0	0	0	0	1	0	0	0	0	0	1	0	0	0	0	0	0	0	0	0	0
	4354822	k__Bacteria; p__Acidobacteria; c__Holophagae; o__Holophagales; f__Holophagaceae; g__Geothrix; s__	0	0	0	1	0	0	0	20	0	0	0	0	5	28	0	0	5	4	0	0	32	1	0	0	0	2	0	0	2	0	47	56	0	0
	839262	k__Bacteria; p__Proteobacteria; c__Deltaproteobacteria; o__MIZ46; f__; g__; s__	0	0	0	0	0	0	0	0	0	0	0	52	0	1	1	0	0	0	0	0	9	2	116	0	0	0	0	0	0	0	12	6	2	3
	New.ReferenceOTU15321	k__Bacteria; p__Chlamydiae; c__Chlamydiia; o__Chlamydiales; f__Parachlamydiaceae	0	0	0	0	0	0	0	0	0	0	0	202	0	0	0	0	0	0	0	0	0	0	0	0	0	0	2	0	0	0	0	0	0	0
	New.ReferenceOTU9014	k__Bacteria; p__Cyanobacteria; c__Chloroplast; o__Chlorophyta; f__Chlamydomonadaceae	0	116	0	0	77	0	3	6	0	0	0	0	1	0	0	0	0	0	0	0	0	0	0	0	0	0	0	0	0	0	0	0	0	0
	804853	k__Bacteria; p__Bacteroidetes; c__[Saprospirae]; o__[Saprospirales]; f__Chitinophagaceae; g__; s__	0	0	0	0	0	126	0	0	0	0	0	0	0	0	1	0	0	39	0	1	7	0	0	0	0	0	0	0	0	0	8	12	7	2
	3719109	k__Bacteria; p__Chloroflexi; c__SL56; o__; f__; g__; s__	0	0	0	0	0	0	0	0	0	0	0	0	0	201	0	0	0	0	2	0	0	0	0	0	0	0	0	0	0	0	0	0	0	0
	4423750	k__Bacteria; p__Bacteroidetes; c__[Saprospirae]; o__[Saprospirales]; f__Chitinophagaceae; g__Sediminibacterium; s__	0	0	24	0	1	8	0	7	0	1	0	0	22	0	0	0	0	0	1	0	0	25	0	0	0	5	7	33	31	38	0	0	0	0
	132233	k__Bacteria; p__Proteobacteria; c__Alphaproteobacteria; o__Rhodobacterales; f__Hyphomonadaceae; g__; s__	24	0	0	0	3	2	0	8	71	0	0	12	0	1	8	0	0	0	6	0	0	8	1	3	0	0	0	0	0	0	1	0	1	54
	727894	k__Bacteria; p__Actinobacteria; c__Acidimicrobiia; o__Acidimicrobiales; f__C111; g__; s__	0	2	0	0	2	1	0	2	0	0	0	0	0	7	155	0	15	0	19	0	0	0	0	0	0	0	0	0	0	0	0	0	0	0
	New.ReferenceOTU19534	k__Bacteria; p__Proteobacteria; c__Gammaproteobacteria	1	0	0	56	0	0	0	104	0	0	0	0	0	0	0	0	0	0	0	0	0	32	0	0	0	0	0	0	0	0	6	3	0	1
	New.ReferenceOTU12215	Unassigned	37	14	0	0	0	0	0	0	0	0	0	0	3	0	0	0	1	0	1	0	0	0	0	0	0	0	0	0	0	0	0	4	53	90
	New.ReferenceOTU8655	k__Bacteria; p__OP3; c__koll11; o__GIF10; f__; g__; s__	43	0	0	0	0	0	0	0	0	0	0	0	0	0	0	0	0	2	0	0	0	0	0	0	0	0	0	0	0	0	0	0	56	102
	674891	k__Bacteria; p__Actinobacteria; c__Acidimicrobiia; o__Acidimicrobiales; f__EB1017; g__; s__	29	0	0	0	0	0	0	0	0	0	0	0	0	0	0	0	0	0	0	0	0	0	0	0	0	0	0	0	0	0	1	0	63	110
	New.ReferenceOTU14158	k__Bacteria; p__Cyanobacteria; c__Chloroplast; o__Chlorophyta; f__Chlamydomonadaceae; g__; s__	0	191	0	0	8	0	0	1	1	0	0	0	0	0	0	1	0	0	0	0	0	0	0	0	0	0	0	0	0	0	0	0	0	0
	832652	k__Bacteria; p__Actinobacteria; c__Actinobacteria; o__Actinomycetales; f__Intrasporangiaceae; g__Knoellia; s__subterranea	0	0	0	0	0	0	0	0	0	0	0	0	0	0	0	0	0	0	0	0	51	0	0	0	0	0	0	0	0	0	72	76	0	0
	109057	k__Bacteria; p__Proteobacteria; c__Deltaproteobacteria; o__Myxococcales; f__0319-6G20; g__; s__	0	0	0	0	1	0	0	0	0	9	0	0	1	0	0	3	0	0	0	0	0	2	2	0	0	48	119	3	5	6	0	0	1	1
	13074	k__Bacteria; p__Actinobacteria; c__Actinobacteria; o__Actinomycetales; f__Mycobacteriaceae; g__Mycobacterium; s__	0	0	0	0	0	0	0	25	0	39	0	0	0	0	0	0	0	16	19	0	0	21	1	15	1	8	9	17	6	3	6	6	3	5
	897411	k__Bacteria; p__Proteobacteria; c__Gammaproteobacteria; o__Legionellales; f__Legionellaceae; g__; s__	5	1	2	0	97	1	0	36	15	0	0	0	0	0	2	0	3	18	5	0	1	3	0	0	0	0	0	0	0	0	1	3	5	2
	277727	k__Bacteria; p__Bacteroidetes; c__Sphingobacteriia; o__Sphingobacteriales; f__; g__; s__	12	0	0	0	0	0	0	1	0	0	0	28	0	5	0	0	2	13	0	0	9	45	0	0	0	0	0	0	0	0	18	18	22	27
	4417850	k__Bacteria; p__Chloroflexi; c__SL56; o__; f__; g__; s__	0	50	0	0	2	0	0	0	0	0	0	0	2	101	45	0	0	0	0	0	0	0	0	0	0	0	0	0	0	0	0	0	0	0
	99619	k__Bacteria; p__Bacteroidetes; c__Sphingobacteriia; o__Sphingobacteriales; f__Sphingobacteriaceae; g__; s__	0	0	0	0	0	1	0	0	0	0	0	0	0	60	124	0	2	0	13	0	0	0	0	0	0	0	0	0	0	0	0	0	0	0
	4333206	k__Bacteria; p__Proteobacteria; c__Alphaproteobacteria; o__Rhizobiales; f__Rhizobiaceae; g__Agrobacterium; s__	0	3	0	0	0	0	0	0	0	0	0	0	0	0	0	0	0	88	0	0	22	0	0	0	0	0	0	0	0	0	45	42	0	0
	3833244	k__Bacteria; p__Proteobacteria; c__Betaproteobacteria; o__Rhodocyclales; f__Rhodocyclaceae; g__Propionivibrio; s__	8	0	0	0	0	1	0	0	0	0	0	0	0	0	1	0	41	55	2	0	11	0	0	0	0	0	0	0	0	0	28	27	9	16
	356568	k__Bacteria; p__Proteobacteria; c__Betaproteobacteria; o__Methylophilales; f__Methylophilaceae; g__Methylotenera; s__mobilis	0	0	0	0	0	0	0	2	0	0	0	0	0	8	2	0	0	159	0	0	7	0	0	0	0	0	0	0	0	0	12	9	0	0
	New.ReferenceOTU5390	Unassigned	0	0	0	0	0	0	0	0	0	0	0	0	0	0	0	0	0	0	0	0	0	199	0	0	0	0	0	0	0	0	0	0	0	0
	New.ReferenceOTU22492	Unassigned	0	0	0	0	0	0	0	0	0	0	0	0	0	0	0	0	0	0	0	0	41	0	0	0	0	0	0	0	0	0	77	81	0	0
	1689531	k__Bacteria; p__Proteobacteria; c__Betaproteobacteria; o__Gallionellales; f__Gallionellaceae	12	0	0	0	0	1	0	164	0	0	0	0	1	0	0	0	0	0	0	0	0	0	0	0	0	0	0	0	0	0	0	0	3	16
	4325519	k__Bacteria; p__Actinobacteria; c__Actinobacteria; o__Actinomycetales; f__Geodermatophilaceae; g__Modestobacter; s__	0	0	0	0	0	0	0	0	0	0	0	0	0	0	0	0	0	0	0	0	44	0	0	0	0	0	0	0	0	0	78	75	0	0
	709063	k__Bacteria; p__Bacteroidetes; c__Flavobacteriia; o__Flavobacteriales; f__Flavobacteriaceae; g__Flavobacterium; s__	0	2	1	0	0	26	0	0	94	0	0	0	61	2	0	0	0	0	12	0	0	0	0	0	0	0	0	0	0	0	0	0	0	0
	New.ReferenceOTU17146	k__Bacteria; p__Chlamydiae; c__Chlamydiia; o__Chlamydiales; f__Rhabdochlamydiaceae; g__Candidatus Rhabdochlamydia; s__	1	0	0	0	1	0	0	9	3	0	0	0	0	1	2	0	0	0	5	0	3	0	165	0	0	0	0	0	0	0	2	0	4	1
	224877	k__Bacteria; p__Proteobacteria; c__Betaproteobacteria; o__Rhodocyclales; f__Rhodocyclaceae; g__; s__	0	0	0	21	0	0	0	1	0	0	0	166	0	2	0	0	2	0	1	0	0	0	0	0	0	0	3	0	0	0	0	0	1	0
	737260	k__Bacteria; p__Bacteroidetes; c__Cytophagia; o__Cytophagales; f__Cytophagaceae; g__; s__	0	0	0	0	0	0	0	0	1	0	0	0	1	0	6	0	83	0	106	0	0	0	0	0	0	0	0	0	0	0	0	0	0	0
	1144638	k__Bacteria; p__Acidobacteria; c__Solibacteres; o__Solibacterales; f__; g__; s__	0	0	0	0	0	0	0	0	193	0	0	0	0	0	0	0	0	0	0	0	0	0	0	0	0	0	0	0	0	0	0	0	0	0
	3542602	k__Bacteria; p__Proteobacteria; c__Gammaproteobacteria; o__Legionellales; f__Legionellaceae; g__Legionella; s__	0	178	1	0	10	0	0	0	1	0	0	0	0	0	0	0	1	0	5	0	0	0	0	0	0	0	0	0	0	0	0	0	0	0
	349311	k__Bacteria; p__Proteobacteria; c__Alphaproteobacteria; o__Rhizobiales; f__; g__; s__	0	0	0	0	0	0	0	0	0	0	0	0	2	151	43	0	0	0	0	0	0	0	0	0	0	0	0	0	0	0	0	0	0	0
	New.ReferenceOTU11457	Unassigned	0	0	0	0	0	0	0	0	0	0	0	0	0	0	0	0	0	0	0	0	0	194	0	0	0	0	0	0	0	0	0	0	0	2
	548799	k__Bacteria; p__Proteobacteria; c__Gammaproteobacteria; o__Xanthomonadales; f__Xanthomonadaceae; g__; s__	0	0	0	0	0	0	0	0	0	0	0	0	0	0	0	0	0	0	0	0	46	1	0	0	0	0	0	0	0	0	70	78	0	0
	632342	k__Bacteria; p__Proteobacteria; c__Alphaproteobacteria; o__Rickettsiales; f__; g__; s__	18	0	0	0	1	6	0	0	85	0	0	0	0	0	0	0	0	3	0	0	4	0	3	0	0	0	0	0	0	0	0	0	34	41
	4339358	k__Bacteria; p__Proteobacteria; c__Alphaproteobacteria; o__Caulobacterales; f__Caulobacteraceae; g__; s__	0	0	0	4	1	6	0	0	0	0	0	3	4	7	0	0	0	0	5	0	5	135	7	0	0	0	0	0	0	0	2	15	0	0
	431910	k__Bacteria; p__Proteobacteria; c__Betaproteobacteria; o__Rhodocyclales; f__Rhodocyclaceae; g__; s__	20	0	0	0	0	0	0	62	0	0	0	1	0	0	0	0	3	2	3	0	1	12	0	0	0	0	0	0	0	0	18	0	30	42
	811424	k__Bacteria; p__Verrucomicrobia; c__Opitutae; o__Opitutales; f__Opitutaceae; g__; s__	19	1	0	0	1	0	0	2	0	0	0	0	0	6	3	0	0	8	2	0	14	0	19	0	0	0	0	0	0	0	10	16	39	54
	695617	k__Bacteria; p__Planctomycetes; c__OM190; o__CL500-15; f__; g__; s__	53	1	0	0	0	0	0	0	0	0	0	0	0	0	0	0	0	0	0	0	0	0	0	0	0	0	0	0	0	0	0	0	50	90
	New.ReferenceOTU20025	k__Bacteria; p__Bacteroidetes; c__Sphingobacteriia; o__Sphingobacteriales; f__; g__; s__	0	0	0	0	0	0	0	0	0	0	0	0	0	0	0	0	0	0	194	0	0	0	0	0	0	0	0	0	0	0	0	0	0	0
	New.ReferenceOTU2628	k__Bacteria; p__Cyanobacteria; c__4C0d-2; o__MLE1-12; f__; g__; s__	0	0	0	0	0	0	0	0	0	0	0	187	0	0	0	0	0	0	0	0	0	0	0	4	0	0	0	0	0	0	0	0	1	0
	4305857	k__Bacteria; p__Proteobacteria; c__Alphaproteobacteria; o__Rhodospirillales; f__Acetobacteraceae; g__Roseococcus; s__	0	0	0	0	1	0	0	74	0	0	0	0	0	0	0	0	1	2	0	0	29	0	0	0	0	0	0	0	0	0	50	35	0	1
	5784	k__Bacteria; p__Proteobacteria; c__Alphaproteobacteria; o__Rhodobacterales; f__Rhodobacteraceae; g__Rhodobacter; s__	1	0	0	0	0	6	0	0	3	0	0	0	2	12	2	0	13	2	2	0	28	0	0	0	0	0	0	0	0	0	52	68	0	2
	727134	k__Bacteria; p__Firmicutes; c__Bacilli; o__Bacillales; f__Paenibacillaceae; g__Brevibacillus; s__reuszeri	0	0	0	0	0	0	0	0	0	0	0	85	0	0	0	0	0	0	0	0	0	0	0	18	0	38	51	0	0	1	0	0	0	0
	328081	k__Bacteria; p__Actinobacteria; c__Actinobacteria; o__Actinomycetales; f__Nocardioidaceae; g__; s__	0	0	0	0	0	0	0	0	0	0	0	0	0	0	0	0	0	2	0	0	55	0	0	0	0	0	0	0	0	0	64	71	1	0
	New.ReferenceOTU20593	Unassigned	40	0	0	0	0	0	0	0	0	0	0	0	0	0	0	0	0	1	0	0	0	0	0	0	0	0	0	0	0	0	1	1	54	96
	New.ReferenceOTU13318	k__Bacteria; p__OP3; c__koll11; o__GIF10; f__; g__; s__	32	0	0	0	0	0	0	0	0	0	0	0	0	0	0	0	0	0	0	0	0	0	0	0	0	0	0	0	0	0	0	0	58	103
	4428207	k__Bacteria; p__Bacteroidetes; c__Bacteroidia; o__Bacteroidales; f__; g__; s__	46	0	0	0	0	0	0	0	0	0	0	0	1	0	0	0	0	0	0	0	0	0	0	0	0	0	0	0	0	0	0	0	61	85
	99144	k__Bacteria; p__Verrucomicrobia; c__[Pedosphaerae]; o__[Pedosphaerales]; f__R4-41B; g__; s__	0	0	0	0	0	1	0	0	0	0	0	0	0	36	125	0	0	0	0	0	16	0	0	0	0	0	0	0	0	0	12	2	0	0
	New.ReferenceOTU9007	k__Bacteria; p__Planctomycetes; c__Phycisphaerae; o__Phycisphaerales; f__; g__; s__	0	0	0	0	0	0	0	0	0	0	0	188	1	0	0	0	0	0	0	0	0	0	1	2	0	0	0	0	0	0	0	0	0	0
	New.ReferenceOTU23422	k__Bacteria; p__Nitrospirae; c__Nitrospira; o__Nitrospirales; f__[Thermodesulfovibrionaceae]; g__; s__	40	0	0	0	0	0	0	0	0	0	0	0	0	0	0	0	0	0	0	0	0	0	0	0	0	0	0	0	0	0	0	0	72	80
	4297482	k__Bacteria; p__Cyanobacteria; c__4C0d-2; o__MLE1-12; f__; g__; s__	0	0	12	0	3	1	0	8	1	7	0	74	1	0	1	0	3	3	4	0	1	1	57	0	0	3	1	0	2	1	5	2	0	0
	1123592	k__Bacteria; p__Proteobacteria; c__Alphaproteobacteria; o__Rhizobiales; f__Phyllobacteriaceae; g__; s__	3	0	0	0	2	0	0	4	0	0	0	0	0	0	0	0	0	7	0	0	64	0	0	0	0	0	0	0	0	0	86	24	0	0
	New.ReferenceOTU1631	k__Bacteria; p__Proteobacteria; c__Deltaproteobacteria; o__Myxococcales; f__; g__; s__	0	0	0	0	0	0	0	0	0	0	0	0	0	0	0	0	0	6	0	0	38	0	0	0	0	0	0	0	0	0	77	69	0	0
	145976	k__Bacteria; p__GAL15; c__; o__; f__; g__; s__	0	0	0	0	0	0	1	0	0	0	0	0	0	0	0	0	0	189	0	0	0	0	0	0	0	0	0	0	0	0	0	0	0	0
	New.ReferenceOTU8160	k__Bacteria; p__OP3; c__PBS-25; o__; f__; g__; s__	0	0	0	0	0	0	0	0	0	0	0	0	0	0	0	0	0	0	0	0	0	190	0	0	0	0	0	0	0	0	0	0	0	0
	New.ReferenceOTU23437	k__Bacteria; p__Proteobacteria; c__Deltaproteobacteria; o__Bdellovibrionales; f__Bdellovibrionaceae; g__Bdellovibrio; s__	0	0	0	0	0	0	0	0	0	0	0	0	0	0	0	0	0	0	0	0	0	0	190	0	0	0	0	0	0	0	0	0	0	0
	3219861	k__Bacteria; p__Proteobacteria; c__Gammaproteobacteria; o__Methylococcales; f__Crenotrichaceae; g__Crenothrix; s__	24	0	0	0	0	0	0	0	0	0	0	0	0	0	0	0	0	0	0	0	0	0	0	0	0	0	0	0	0	0	0	0	59	105
	3862157	k__Bacteria; p__Proteobacteria; c__Alphaproteobacteria; o__; f__; g__; s__	0	1	0	0	1	0	0	20	6	1	0	0	15	0	6	0	0	3	1	0	0	7	128	0	0	0	0	0	0	0	0	0	0	0
	783863	k__Bacteria; p__Proteobacteria; c__Gammaproteobacteria; o__Alteromonadales; f__HTCC2188; g__HTCC; s__	9	1	0	4	0	1	0	0	43	0	0	0	41	0	0	0	0	1	1	0	0	0	0	0	0	0	0	0	0	0	1	0	29	58
	New.ReferenceOTU12949	k__Bacteria; p__Cyanobacteria; c__4C0d-2; o__SM1D11; f__; g__; s__	0	0	0	0	1	0	0	0	0	0	0	0	1	0	0	0	0	0	0	0	0	0	184	0	0	1	0	1	0	1	0	0	0	0
	205855	k__Bacteria; p__Bacteroidetes; c__Cytophagia; o__Cytophagales; f__Cytophagaceae; g__; s__	7	0	0	0	0	0	0	0	0	0	0	0	0	0	0	0	0	0	0	0	49	0	0	0	0	0	0	0	0	0	74	49	6	4
	542446	k__Bacteria; p__Cyanobacteria; c__4C0d-2; o__MLE1-12; f__; g__; s__	0	0	0	0	0	2	0	7	0	1	7	0	0	0	0	0	0	0	0	1	0	115	14	0	20	0	5	3	8	5	0	0	0	0
	805571	k__Bacteria; p__Proteobacteria; c__Betaproteobacteria; o__Rhodocyclales; f__Rhodocyclaceae; g__; s__	0	0	0	0	0	0	0	0	0	4	1	0	15	0	0	0	0	4	1	0	3	0	0	0	0	1	4	5	4	130	9	7	0	0
	4469492	k__Bacteria; p__Proteobacteria; c__Betaproteobacteria; o__Burkholderiales; f__Comamonadaceae; g__Delftia; s__	17	127	0	7	0	0	0	0	0	1	0	0	1	0	0	0	0	1	27	0	1	0	0	0	0	0	0	0	0	0	6	0	0	0
	New.ReferenceOTU672	k__Bacteria; p__Proteobacteria; c__Gammaproteobacteria; o__Legionellales; f__; g__; s__	0	0	0	0	0	0	0	0	0	0	0	186	0	0	0	0	0	0	0	0	0	0	0	0	0	0	2	0	0	0	0	0	0	0
	New.ReferenceOTU12322	k__Bacteria; p__OP3; c__koll11; o__; f__; g__; s__	0	0	0	0	0	0	0	0	0	0	0	188	0	0	0	0	0	0	0	0	0	0	0	0	0	0	0	0	0	0	0	0	0	0
	New.ReferenceOTU20227	Unassigned	28	0	0	0	0	0	0	0	0	0	0	0	0	0	0	0	0	0	0	0	0	10	0	0	0	0	0	0	0	0	0	0	58	91
	231844	k__Bacteria; p__Bacteroidetes; c__Bacteroidia; o__Bacteroidales; f__; g__; s__	35	0	0	0	0	0	0	0	0	0	0	0	0	13	0	0	0	1	0	0	0	0	0	0	0	0	0	0	0	0	3	2	50	83
	New.ReferenceOTU4646	k__Bacteria; p__OP3; c__koll11; o__; f__; g__; s__	0	0	0	0	0	0	0	0	0	0	0	0	0	0	0	0	0	0	0	0	0	187	0	0	0	0	0	0	0	0	0	0	0	0
	115374	k__Bacteria; p__Proteobacteria; c__Deltaproteobacteria; o__Desulfuromonadales; f__Geobacteraceae; g__Geobacter; s__	2	0	0	0	0	1	0	0	0	0	0	0	0	14	0	0	0	2	0	0	42	0	0	0	0	0	0	0	0	0	62	54	2	6
	1053703	k__Bacteria; p__Bacteroidetes; c__Sphingobacteriia; o__Sphingobacteriales; f__Sphingobacteriaceae; g__Pedobacter; s__	0	0	0	0	0	0	0	0	0	2	0	0	1	0	0	0	0	6	1	0	58	0	0	0	0	0	0	0	0	0	15	92	4	7
	1011857	k__Bacteria; p__Proteobacteria; c__Betaproteobacteria	3	0	0	0	0	1	0	2	0	0	0	65	0	0	4	0	0	10	3	0	30	0	0	0	0	0	1	0	0	0	31	26	6	4
	771360	k__Bacteria; p__Actinobacteria; c__Actinobacteria; o__Actinomycetales; f__; g__; s__	0	2	0	0	0	0	0	0	0	0	0	0	0	6	162	0	12	1	0	0	1	0	0	0	0	0	0	0	0	0	2	0	0	0
	3471577	k__Bacteria; p__Proteobacteria; c__Gammaproteobacteria; o__Chromatiales; f__; g__; s__	0	0	0	0	0	0	0	181	0	0	0	4	0	0	0	0	0	0	0	0	0	1	0	0	0	0	0	0	0	0	0	0	0	0
	New.ReferenceOTU8941	k__Bacteria; p__Proteobacteria; c__Alphaproteobacteria; o__; f__; g__; s__	39	0	0	0	0	0	0	0	0	0	0	0	0	0	0	0	0	4	0	0	2	0	0	0	0	0	0	0	0	0	0	0	48	92
	New.ReferenceOTU10872	k__Bacteria; p__Proteobacteria; c__Alphaproteobacteria; o__Sphingomonadales; f__Sphingomonadaceae; g__; s__	29	0	0	0	0	0	0	0	0	0	0	0	0	0	15	0	0	4	0	0	13	0	0	0	0	0	0	0	0	0	11	4	41	67
	4475688	k__Bacteria; p__Proteobacteria; c__Betaproteobacteria; o__Rhodocyclales; f__Rhodocyclaceae; g__Dechloromonas; s__	1	0	1	0	1	3	0	0	0	0	0	1	0	1	0	0	1	35	0	0	36	1	0	0	0	1	0	0	1	4	40	56	1	0
	619602	k__Bacteria; p__Proteobacteria; c__Alphaproteobacteria; o__Rhodobacterales; f__Rhodobacteraceae; g__Rhodobacter; s__	0	0	1	0	0	0	0	0	0	0	0	0	0	0	115	0	59	0	9	0	0	0	0	0	0	0	0	0	0	0	0	0	0	0
	4400134	k__Archaea; p__Crenarchaeota; c__Thaumarchaeota; o__Nitrososphaerales; f__Nitrososphaeraceae; g__Candidatus Nitrososphaera	0	0	0	0	0	0	0	0	0	0	0	124	0	0	0	0	0	14	0	0	1	0	0	41	0	0	1	0	0	0	2	1	0	0
	254401	k__Bacteria; p__Proteobacteria; c__Alphaproteobacteria; o__Caulobacterales; f__Caulobacteraceae; g__Phenylobacterium; s__	2	0	4	0	0	0	22	1	9	0	3	0	0	1	1	0	0	13	0	0	42	2	4	1	0	0	0	0	2	0	39	31	0	0
	4440449	k__Bacteria; p__Proteobacteria; c__Alphaproteobacteria; o__Rhizobiales; f__Rhizobiaceae; g__Agrobacterium; s__vitis	0	0	0	0	0	0	0	0	0	0	0	0	0	0	0	0	0	2	0	0	40	0	0	0	0	0	0	0	0	0	76	65	0	0
	4375328	k__Bacteria; p__Proteobacteria; c__Alphaproteobacteria; o__Caulobacterales; f__Caulobacteraceae; g__Phenylobacterium; s__	0	1	40	0	1	17	0	0	0	0	0	0	14	1	0	0	0	36	0	0	0	10	40	2	0	1	2	6	1	7	1	2	0	0
	New.ReferenceOTU13389	Unassigned	46	0	0	0	1	0	0	0	0	0	0	0	0	0	0	0	0	0	2	0	0	0	0	0	0	0	0	0	0	0	0	0	40	93
	4366200	k__Bacteria; p__Proteobacteria; c__Alphaproteobacteria; o__Rickettsiales; f__; g__; s__	1	0	0	8	14	2	1	38	10	1	0	4	5	0	4	0	1	9	0	0	9	1	21	1	0	2	3	4	8	5	12	14	1	2
	815859	k__Bacteria; p__Acidobacteria; c__Acidobacteria-6; o__iii1-15; f__mb2424; g__; s__	4	0	0	0	4	0	0	1	0	0	0	3	0	47	0	0	1	5	10	0	34	1	2	0	0	0	0	0	1	0	31	27	7	3
	New.ReferenceOTU3914	k__Bacteria; p__Proteobacteria; c__Alphaproteobacteria; o__; f__; g__; s__	0	0	0	0	0	0	0	21	0	0	0	0	0	0	0	0	2	0	0	0	0	0	154	0	0	0	0	0	0	0	3	1	0	0
	568420	k__Bacteria; p__Proteobacteria; c__Betaproteobacteria; o__Burkholderiales; f__Comamonadaceae; g__; s__	0	0	0	0	0	0	0	0	0	0	0	0	0	6	2	0	0	25	0	0	31	0	0	0	0	0	0	0	0	0	65	50	0	2
	New.ReferenceOTU15467	k__Bacteria; p__OD1; c__ABY1; o__; f__; g__; s__	50	0	0	0	0	0	0	0	0	0	0	0	0	0	0	0	0	0	0	0	0	2	0	0	0	0	0	0	0	0	0	0	47	82
	4423752	k__Bacteria; p__Verrucomicrobia; c__Opitutae; o__[Cerasicoccales]; f__[Cerasicoccaceae]; g__; s__	0	0	0	0	0	2	0	0	0	0	0	0	0	1	178	0	0	0	0	0	0	0	0	0	0	0	0	0	0	0	0	0	0	0
	New.ReferenceOTU14505	k__Bacteria; p__Proteobacteria; c__Alphaproteobacteria; o__Rhizobiales; f__Hyphomicrobiaceae; g__Devosia; s__	0	0	0	0	0	0	0	0	0	0	0	0	0	0	0	0	0	7	0	0	47	0	0	0	0	0	0	0	0	0	61	66	0	0
	256089	k__Bacteria; p__Proteobacteria; c__Alphaproteobacteria; o__Sphingomonadales; f__Sphingomonadaceae; g__Sphingobium; s__	4	1	4	1	0	1	12	38	0	4	3	0	1	0	0	2	0	2	0	5	10	1	0	0	0	7	2	0	1	0	10	9	25	37
	4375292	k__Bacteria; p__Proteobacteria; c__Deltaproteobacteria; o__MIZ46; f__; g__; s__	0	0	0	0	0	0	0	9	0	0	0	0	1	0	3	0	3	10	0	0	7	3	0	0	0	18	12	20	29	21	19	16	4	5
	4434215	k__Bacteria; p__Spirochaetes; c__Spirochaetes; o__Spirochaetales; f__Spirochaetaceae; g__Treponema; s__	29	0	0	0	0	0	0	1	0	0	0	0	0	1	0	0	1	4	5	0	1	2	0	0	0	0	0	0	0	0	1	2	50	83
	4397466	k__Bacteria; p__Chlorobi; c__OPB56; o__; f__; g__; s__	12	0	0	0	0	10	0	0	0	0	0	0	65	4	0	0	1	5	0	0	19	0	0	0	0	0	0	0	0	0	24	13	17	10
	3555658	k__Bacteria; p__Proteobacteria; c__Gammaproteobacteria; o__Legionellales; f__; g__; s__	4	0	0	0	11	1	0	0	0	0	0	0	0	0	0	0	1	142	2	0	2	0	0	0	0	0	0	0	0	0	1	2	4	10
	New.ReferenceOTU19897	k__Bacteria; p__OD1; c__; o__; f__; g__; s__	21	0	0	0	0	0	0	0	0	0	1	0	0	0	0	0	4	18	0	0	0	3	0	0	0	0	0	0	0	0	0	1	44	88
	New.ReferenceOTU6205	k__Bacteria; p__OP3; c__koll11; o__; f__; g__; s__	41	0	0	0	0	0	0	0	0	0	0	0	0	0	0	0	0	0	0	0	0	18	0	0	0	0	0	0	0	0	0	0	43	78
	New.ReferenceOTU12753	k__Bacteria; p__Proteobacteria; c__Gammaproteobacteria; o__Legionellales; f__Coxiellaceae; g__; s__	0	0	0	0	0	0	0	0	0	0	0	116	0	0	0	0	0	4	0	0	0	0	0	57	0	0	0	0	0	0	3	0	0	0
	New.ReferenceOTU11953	k__Bacteria; p__Proteobacteria; c__Alphaproteobacteria; o__Rhodospirillales; f__Rhodospirillaceae; g__; s__	0	0	0	0	0	0	0	29	0	0	0	62	1	1	3	0	0	0	1	0	6	0	60	0	0	0	0	0	0	0	8	8	0	0
	4357991	k__Bacteria; p__Proteobacteria; c__Deltaproteobacteria; o__Bdellovibrionales; f__Bdellovibrionaceae; g__Bdellovibrio; s__	4	0	0	0	0	0	0	0	0	0	0	0	0	0	0	0	0	1	58	0	0	0	3	0	1	0	1	38	38	29	0	0	1	5
	349582	k__Bacteria; p__Proteobacteria; c__Gammaproteobacteria; o__Oceanospirillales; f__Oleiphilaceae; g__; s__	0	0	0	1	0	0	0	0	0	0	0	2	0	0	0	0	0	0	144	0	0	2	0	30	0	0	0	0	0	0	0	0	0	0
	4447334	k__Bacteria; p__Proteobacteria; c__Alphaproteobacteria; o__Sphingomonadales; f__Sphingomonadaceae; g__Kaistobacter; s__	0	0	0	0	0	0	0	0	0	0	0	0	0	0	0	0	0	0	0	0	37	0	0	0	0	0	0	0	0	0	61	81	0	0
	3116296	k__Bacteria; p__Proteobacteria; c__Betaproteobacteria; o__Burkholderiales; f__Alcaligenaceae; g__; s__	0	0	0	0	0	1	0	0	116	0	0	0	12	0	0	0	8	34	7	0	0	0	0	0	0	0	0	0	0	0	0	0	0	0
	New.ReferenceOTU8885	k__Bacteria; p__Proteobacteria; c__Alphaproteobacteria; o__Rhodospirillales; f__Rhodospirillaceae; g__; s__	0	0	0	0	0	0	0	4	0	0	0	0	1	0	0	0	0	0	0	0	0	0	117	0	0	0	0	16	20	20	0	0	0	0
	217481	k__Bacteria; p__Proteobacteria; c__Alphaproteobacteria; o__Rhodospirillales; f__Rhodospirillaceae; g__Telmatospirillum; s__	0	0	0	0	0	0	0	0	0	0	0	0	0	0	0	0	0	0	0	0	0	0	0	0	0	15	52	32	28	51	0	0	0	0
	3802890	k__Bacteria; p__OP3; c__koll11; o__; f__; g__; s__	0	0	0	0	0	0	0	0	0	0	0	0	0	0	0	0	0	0	0	0	0	178	0	0	0	0	0	0	0	0	0	0	0	0
	147181	k__Bacteria; p__Proteobacteria; c__Gammaproteobacteria; o__Legionellales; f__Legionellaceae; g__Legionella; s__	2	5	0	33	2	3	0	33	46	0	0	0	16	0	1	0	0	21	9	0	0	0	0	0	0	0	0	0	0	0	5	1	0	0
	579026	k__Bacteria; p__Proteobacteria; c__Alphaproteobacteria; o__Rickettsiales; f__; g__; s__	31	0	0	0	1	0	0	1	2	0	0	1	0	3	0	0	0	1	0	0	2	1	4	0	0	0	0	0	0	0	7	3	52	68
	4369693	k__Bacteria; p__Proteobacteria; c__Alphaproteobacteria; o__Rhizobiales; f__Hyphomicrobiaceae; g__Rhodoplanes; s__	0	0	0	0	0	0	0	0	0	0	0	81	1	0	0	0	6	4	0	0	20	0	8	18	0	0	0	0	0	0	25	13	0	1
	4387187	k__Bacteria; p__Bacteroidetes; c__[Saprospirae]; o__[Saprospirales]; f__Chitinophagaceae; g__Sediminibacterium; s__	0	0	0	0	0	0	0	0	0	0	0	0	2	0	0	0	12	9	152	0	0	0	0	0	0	0	0	0	0	0	1	0	0	0
	45765	k__Bacteria; p__Proteobacteria; c__Gammaproteobacteria; o__Legionellales; f__; g__; s__	11	2	0	0	0	1	0	0	6	0	0	0	0	0	0	0	3	75	0	0	11	0	0	0	0	0	0	0	0	0	14	13	8	31
	191698	k__Bacteria; p__Actinobacteria; c__Actinobacteria; o__Actinomycetales; f__Mycobacteriaceae; g__Mycobacterium; s__	0	0	0	0	16	0	0	1	0	0	0	0	0	0	0	3	0	1	0	0	42	0	0	0	0	0	0	0	0	0	55	56	0	0
	4399692	k__Bacteria; p__Proteobacteria; c__Gammaproteobacteria; o__Legionellales; f__Legionellaceae; g__Legionella; s__	6	129	1	3	0	0	0	3	0	0	0	0	0	0	2	0	4	6	10	0	0	0	0	0	0	0	0	0	0	0	0	0	4	6
	1139285	k__Bacteria; p__Proteobacteria; c__Alphaproteobacteria; o__Sphingomonadales; f__Sphingomonadaceae; g__; s__	0	2	0	0	0	1	0	0	0	0	0	0	0	0	1	0	0	0	152	0	2	0	0	0	0	0	0	0	0	0	7	9	0	0
	1141377	k__Bacteria; p__Proteobacteria; c__Betaproteobacteria; o__Burkholderiales; f__Comamonadaceae; g__; s__	0	0	0	0	0	0	0	0	0	0	0	0	93	80	0	0	0	1	0	0	0	0	0	0	0	0	0	0	0	0	0	0	0	0
	New.ReferenceOTU11695	k__Bacteria; p__Proteobacteria; c__Alphaproteobacteria; o__; f__; g__; s__	0	0	0	0	0	0	0	0	0	0	0	174	0	0	0	0	0	0	0	0	0	0	0	0	0	0	0	0	0	0	0	0	0	0
	567811	k__Bacteria; p__Chloroflexi; c__S085; o__; f__; g__; s__	0	0	0	0	0	0	0	0	0	0	0	0	0	0	0	0	0	173	0	0	0	0	0	0	0	0	0	0	1	0	0	0	0	0
	New.ReferenceOTU19358	Unassigned	0	0	0	0	0	0	0	0	0	0	0	0	0	0	0	0	0	0	0	0	0	173	0	0	0	0	0	0	0	0	0	0	0	0
	563451	k__Bacteria; p__Proteobacteria; c__Gammaproteobacteria; o__; f__; g__; s__	0	0	0	0	0	0	0	0	0	0	0	0	0	0	0	0	0	2	168	0	3	0	0	0	0	0	0	0	0	0	0	0	0	0
	New.ReferenceOTU16476	Unassigned	0	0	0	0	0	0	0	0	0	0	0	173	0	0	0	0	0	0	0	0	0	0	0	0	0	0	0	0	0	0	0	0	0	0
	654212	k__Bacteria; p__Proteobacteria; c__Betaproteobacteria; o__Methylophilales; f__Methylophilaceae	1	1	0	0	9	16	0	4	19	0	0	0	90	3	8	0	3	0	1	0	0	7	0	0	0	0	0	0	0	0	0	0	3	7
	4469039	k__Bacteria; p__Planctomycetes; c__Planctomycetia; o__Pirellulales; f__Pirellulaceae; g__; s__	4	3	0	0	13	0	0	0	109	0	0	0	12	0	0	16	0	1	0	0	0	0	0	0	0	0	0	0	0	0	1	4	6	3
	210344	k__Bacteria; p__Proteobacteria; c__Alphaproteobacteria; o__Rhizobiales; f__Hyphomicrobiaceae; g__Pedomicrobium; s__	4	0	0	0	0	0	0	0	0	0	0	46	1	0	0	0	0	16	0	0	16	0	0	4	0	0	0	0	0	0	26	29	8	22
	New.ReferenceOTU16941	k__Bacteria; p__Chlamydiae; c__Chlamydiia; o__Chlamydiales; f__Rhabdochlamydiaceae; g__Candidatus Rhabdochlamydia; s__	0	0	0	0	0	0	0	0	0	9	0	0	0	0	0	0	0	0	0	0	0	0	0	0	0	8	29	40	40	45	0	0	0	0
	797200	k__Bacteria; p__Proteobacteria; c__Betaproteobacteria; o__Rhodocyclales; f__Rhodocyclaceae; g__; s__	6	0	0	22	0	0	0	1	0	0	0	0	0	3	0	0	2	102	2	0	7	3	0	0	0	0	0	0	0	0	0	5	5	13
	1637549	k__Bacteria; p__Bacteroidetes; c__[Saprospirae]; o__[Saprospirales]; f__Chitinophagaceae; g__; s__	0	0	0	0	78	0	0	0	9	0	0	0	0	0	0	0	0	4	0	0	8	4	0	0	0	0	0	0	0	0	34	21	7	6
	352699	k__Bacteria; p__Proteobacteria; c__Alphaproteobacteria; o__Rickettsiales; f__Rickettsiaceae; g__; s__	28	0	0	0	0	0	0	0	0	1	0	1	0	0	0	0	0	0	0	0	0	0	0	0	0	0	0	4	0	0	1	1	52	83
	4449174	k__Bacteria; p__Proteobacteria; c__Alphaproteobacteria; o__Rhodospirillales; f__Rhodospirillaceae; g__; s__	0	0	0	0	0	0	0	0	0	0	0	167	0	0	0	0	0	0	0	0	0	0	0	1	0	0	0	0	0	0	0	0	0	0
	512663	k__Bacteria; p__Actinobacteria; c__Thermoleophilia; o__Gaiellales; f__; g__; s__	6	0	0	2	12	0	0	4	20	0	0	48	3	0	0	0	2	6	0	0	5	0	19	3	0	1	0	0	0	0	12	4	5	18
	1111944	k__Bacteria; p__Proteobacteria; c__Alphaproteobacteria; o__Sphingomonadales; f__Sphingomonadaceae; g__Sphingomonas; s__	0	3	0	151	4	1	0	0	0	0	0	0	0	0	0	0	0	2	2	0	4	0	0	0	2	0	0	0	1	0	0	0	0	0
	New.ReferenceOTU9827	k__Bacteria; p__Proteobacteria; c__Alphaproteobacteria; o__; f__; g__; s__	28	0	0	0	0	0	0	18	0	0	0	0	0	0	2	0	0	4	0	0	1	9	0	0	0	0	0	0	0	0	1	1	37	69
	New.ReferenceOTU2677	k__Bacteria; p__Proteobacteria; c__Gammaproteobacteria; o__Legionellales; f__Coxiellaceae; g__; s__	35	0	0	0	0	0	0	0	0	0	0	0	0	0	0	0	0	2	0	0	0	0	0	0	0	0	0	0	0	0	2	0	51	80
	New.ReferenceOTU12841	k__Archaea; p__[Parvarchaeota]; c__[Parvarchaea]; o__YLA114; f__; g__; s__	0	0	0	0	0	0	0	0	0	0	0	0	0	0	0	0	0	0	0	0	0	170	0	0	0	0	0	0	0	0	0	0	0	0
	1114448	k__Bacteria; p__Bacteroidetes; c__Flavobacteriia; o__Flavobacteriales; f__Cryomorphaceae; g__Fluviicola; s__	1	8	0	0	0	9	0	1	10	0	0	0	64	0	31	0	17	3	1	1	5	3	0	0	0	0	0	0	0	0	8	4	3	0
	New.ReferenceOTU20512	k__Bacteria; p__Proteobacteria; c__Alphaproteobacteria; o__Rickettsiales; f__Rickettsiaceae; g__; s__	0	0	0	0	0	0	0	1	0	0	0	0	1	1	0	0	0	0	0	0	0	0	0	0	0	1	5	47	52	61	0	0	0	0
	96894	k__Bacteria; p__Actinobacteria; c__Actinobacteria; o__Actinomycetales; f__Microbacteriaceae; g__; s__	0	0	0	0	4	8	0	3	0	0	0	0	1	98	55	0	0	0	0	0	0	0	0	0	0	0	0	0	0	0	0	0	0	0
	1113290	k__Bacteria; p__Proteobacteria; c__Betaproteobacteria; o__MND1; f__; g__; s__	1	0	2	3	0	0	0	0	0	0	0	157	0	0	0	0	0	1	0	0	0	1	0	0	0	0	0	0	0	0	0	1	2	1
	697997	k__Bacteria; p__Acidobacteria; c__[Chloracidobacteria]; o__RB41; f__; g__; s__	0	0	0	0	0	0	0	0	0	0	0	0	0	0	0	0	0	4	0	0	49	0	0	0	0	0	0	0	0	0	48	68	0	0
	4446272	k__Bacteria; p__Planctomycetes; c__Planctomycetia; o__Planctomycetales; f__Planctomycetaceae; g__Planctomyces; s__	0	2	0	2	15	0	1	0	108	0	0	0	0	0	0	7	0	5	0	0	13	0	0	0	0	0	0	0	0	0	6	7	1	0
	99452	k__Bacteria; p__Proteobacteria; c__Gammaproteobacteria; o__Legionellales; f__Legionellaceae; g__Legionella; s__	0	0	2	0	45	0	1	107	1	0	0	0	0	0	0	0	1	3	4	0	0	0	0	0	0	0	0	0	0	0	0	0	1	3
	2867955	k__Bacteria; p__Cyanobacteria; c__4C0d-2; o__SM1D11; f__; g__; s__	0	0	1	0	0	0	0	37	0	4	0	0	1	0	0	0	0	0	0	0	0	0	65	0	0	2	8	13	9	28	0	0	0	0
	1105652	k__Bacteria; p__Nitrospirae; c__Nitrospira; o__Nitrospirales; f__0319-6A21; g__; s__	0	0	0	0	0	0	0	0	0	0	0	104	0	0	0	0	0	1	0	0	11	34	0	0	0	0	0	0	0	0	14	4	0	0
	4457067	k__Bacteria; p__Proteobacteria; c__Deltaproteobacteria; o__Desulfuromonadales; f__Geobacteraceae; g__Geobacter; s__	9	0	0	0	0	0	0	0	0	0	0	0	0	1	1	0	1	4	0	0	17	0	0	0	0	0	0	0	0	0	40	49	17	29
	New.ReferenceOTU710	k__Bacteria; p__OP3; c__PBS-25; o__; f__; g__; s__	0	0	0	0	0	0	0	0	0	0	0	0	0	0	0	0	0	0	0	0	0	168	0	0	0	0	0	0	0	0	0	0	0	0
	New.ReferenceOTU12178	Unassigned	28	0	0	0	0	0	0	0	0	0	0	0	0	0	0	0	0	0	0	0	7	0	0	0	0	0	0	0	0	0	4	12	68	49
	New.ReferenceOTU23880	Unassigned	26	0	0	0	0	0	0	0	0	0	0	0	0	0	0	0	0	3	0	0	0	2	0	0	0	0	0	0	0	0	0	0	45	90
	230672	k__Bacteria; p__Proteobacteria; c__Gammaproteobacteria; o__Thiotrichales; f__Piscirickettsiaceae; g__; s__	18	0	0	0	0	0	0	0	0	0	0	0	0	0	0	0	0	13	0	0	20	0	0	0	0	0	0	0	0	0	21	30	26	37
	4382387	k__Bacteria; p__Firmicutes; c__Clostridia; o__Clostridiales; f__[Acidaminobacteraceae]	22	0	0	0	0	0	0	0	0	0	0	3	0	42	0	0	0	0	0	0	0	0	0	0	0	0	0	0	0	0	0	5	28	58
	356348	k__Bacteria; p__Proteobacteria; c__Alphaproteobacteria; o__Rickettsiales; f__; g__; s__	0	0	0	0	48	4	0	0	28	0	0	0	0	0	0	0	3	11	2	0	26	0	0	0	0	0	0	0	0	0	23	22	0	0
	161398	k__Bacteria; p__Actinobacteria; c__Acidimicrobiia; o__Acidimicrobiales; f__C111; g__; s__	0	3	0	0	1	6	0	1	3	0	0	0	2	0	134	0	5	0	12	0	0	0	0	0	0	0	0	0	0	0	0	0	0	0
	New.ReferenceOTU2814	Unassigned	34	0	0	0	0	0	0	0	0	0	0	0	0	0	0	0	0	0	1	0	1	0	0	0	0	0	0	0	0	0	1	2	40	88
	2410340	k__Bacteria; p__Proteobacteria; c__Alphaproteobacteria; o__Rhodobacterales; f__Hyphomonadaceae; g__; s__	1	0	0	0	0	3	0	0	0	0	0	66	3	0	0	0	0	9	1	0	0	1	0	6	0	1	5	7	12	12	2	0	32	5
	804850	k__Bacteria; p__Cyanobacteria; c__4C0d-2; o__SM2F09; f__; g__; s__	0	0	0	0	0	5	0	21	107	0	0	0	4	1	2	0	0	0	0	0	0	0	26	0	0	0	0	0	0	0	0	0	0	0
	664813	k__Bacteria; p__OP3; c__koll11; o__; f__; g__; s__	9	0	0	0	0	0	0	0	0	0	0	0	0	0	0	0	0	12	0	0	0	99	0	0	0	0	0	0	0	0	14	3	10	19
	New.ReferenceOTU17522	k__Bacteria; p__Proteobacteria; c__Gammaproteobacteria; o__Legionellales; f__Coxiellaceae; g__; s__	0	0	0	0	0	0	0	0	0	0	0	161	0	0	0	0	0	5	0	0	0	0	0	0	0	0	0	0	0	0	0	0	0	0
	4479555	k__Bacteria; p__Proteobacteria; c__Alphaproteobacteria; o__Rhodospirillales; f__Acetobacteraceae	0	0	0	0	0	0	0	33	0	0	0	0	0	0	0	0	0	0	54	0	2	0	76	0	0	0	0	0	0	0	0	0	0	0
	25051	k__Bacteria; p__Proteobacteria; c__Betaproteobacteria; o__Burkholderiales; f__Alcaligenaceae; g__; s__	0	0	0	0	1	0	0	0	157	0	0	0	4	0	2	0	0	0	0	0	0	0	0	0	0	0	0	0	0	0	0	0	0	1
	New.ReferenceOTU24003	k__Bacteria; p__Proteobacteria; c__Alphaproteobacteria; o__Caulobacterales; f__Caulobacteraceae; g__Asticcacaulis	39	0	0	0	0	0	0	0	0	0	0	0	0	0	0	0	4	0	2	0	1	0	0	0	0	0	0	0	0	0	0	0	44	75
	760704	k__Bacteria; p__Proteobacteria; c__Gammaproteobacteria; o__Legionellales; f__Legionellaceae; g__; s__	9	3	2	0	26	0	0	5	6	0	0	0	0	0	3	0	0	29	1	0	2	3	6	0	0	1	1	0	0	0	7	4	24	32
	4305126	k__Bacteria; p__Proteobacteria; c__Alphaproteobacteria; o__Rickettsiales; f__; g__; s__	5	0	0	0	0	0	16	5	2	0	0	2	2	0	0	0	0	3	0	0	31	4	2	0	0	0	0	2	1	0	37	31	6	13
	593577	k__Bacteria; p__Cyanobacteria; c__Chloroplast; o__Chlorophyta; f__Chlamydomonadaceae; g__; s__	0	9	0	0	18	1	8	7	13	1	0	0	0	0	0	89	0	0	0	12	0	0	0	5	1	0	0	0	0	0	0	0	0	0
	New.ReferenceOTU9604	Unassigned	38	0	0	0	0	0	0	0	0	0	0	0	0	0	0	0	0	0	0	0	0	2	0	0	0	0	0	0	0	0	0	0	46	78
	New.ReferenceOTU16947	k__Bacteria; p__Proteobacteria; c__Deltaproteobacteria; o__Bdellovibrionales; f__Bdellovibrionaceae; g__Bdellovibrio; s__	29	0	0	0	0	0	0	0	0	0	0	0	0	0	0	0	0	0	1	0	0	0	3	0	0	0	0	0	0	0	0	0	54	77
	New.ReferenceOTU915	Unassigned	20	0	0	0	0	0	0	0	0	0	0	0	0	0	0	0	0	2	0	0	0	0	0	0	0	0	0	0	0	0	0	0	62	80
	New.ReferenceOTU13803	Unassigned	0	0	0	0	0	0	0	0	0	0	0	0	0	0	0	0	0	0	0	0	0	0	164	0	0	0	0	0	0	0	0	0	0	0
	536176	k__Bacteria; p__Proteobacteria; c__Betaproteobacteria; o__IS-44; f__; g__; s__	0	0	0	0	0	0	0	0	0	0	0	132	0	0	0	0	0	0	0	0	4	6	0	0	0	0	0	0	0	0	9	5	0	0
	971457	k__Bacteria; p__Bacteroidetes; c__Flavobacteriia; o__Flavobacteriales; f__Flavobacteriaceae; g__Flavobacterium; s__	0	0	0	0	0	4	0	0	0	0	0	0	0	0	0	0	0	154	0	0	0	0	0	0	0	0	0	0	0	0	1	4	0	0
	985179	k__Bacteria; p__Proteobacteria; c__Alphaproteobacteria; o__Sphingomonadales; f__Erythrobacteraceae	0	0	0	0	0	1	0	0	0	0	0	0	2	0	0	0	0	11	0	0	43	1	0	0	0	0	0	0	0	0	56	49	0	0
	New.ReferenceOTU553	k__Bacteria; p__Planctomycetes; c__; o__; f__; g__; s__	0	0	0	0	0	0	0	0	0	0	0	160	0	0	0	0	0	0	0	0	0	0	0	0	0	0	3	0	0	0	0	0	0	0
	4370348	k__Bacteria; p__Planctomycetes; c__Planctomycetia; o__Gemmatales; f__Gemmataceae; g__; s__	0	32	35	1	1	1	0	5	0	0	0	0	0	2	34	24	2	0	0	25	0	0	0	0	0	0	0	0	0	0	0	0	0	0
	517884	k__Bacteria; p__OP3; c__PBS-25; o__; f__; g__; s__	39	0	0	0	0	0	0	0	0	0	0	0	0	0	1	0	0	1	0	0	0	1	2	0	0	0	0	0	0	0	1	0	51	66
	4449011	k__Bacteria; p__Firmicutes; c__Bacilli; o__Bacillales	0	0	0	0	0	0	0	0	0	0	0	0	0	0	0	3	0	3	7	2	42	0	0	0	0	0	0	1	0	0	59	45	0	0
	New.ReferenceOTU17152	k__Bacteria; p__Bacteroidetes; c__Cytophagia; o__Cytophagales; f__Cytophagaceae; g__Flectobacillus; s__	0	0	0	0	0	0	0	0	0	0	0	0	0	0	0	0	0	0	0	0	46	0	0	0	0	0	0	0	0	0	53	61	0	2
	819924	k__Bacteria; p__OP3; c__BD4-9; o__; f__; g__; s__	36	0	0	0	2	0	0	0	0	0	0	0	0	0	1	0	0	3	0	0	0	24	0	0	0	0	0	0	0	0	0	0	29	66
	New.ReferenceOTU12117	k__Bacteria; p__Proteobacteria; c__Gammaproteobacteria; o__Legionellales; f__Coxiellaceae; g__; s__	0	0	0	1	16	0	0	141	0	0	0	0	0	0	1	0	0	2	0	0	0	0	0	0	0	0	0	0	0	0	0	0	0	0
	22253	k__Bacteria; p__Proteobacteria; c__Gammaproteobacteria; o__Legionellales; f__Coxiellaceae; g__; s__	1	0	1	0	0	0	38	0	9	0	0	6	2	0	0	0	0	1	0	0	5	0	42	35	0	0	0	0	0	0	3	11	1	6
	770614	k__Bacteria; p__Proteobacteria; c__Deltaproteobacteria; o__Spirobacillales; f__; g__; s__	30	0	0	0	0	0	0	0	0	0	0	0	0	0	0	0	1	2	0	0	5	15	0	0	0	0	0	0	0	0	5	1	43	59
	141105	k__Bacteria; p__Proteobacteria; c__Gammaproteobacteria; o__Pseudomonadales; f__Pseudomonadaceae; g__Pseudomonas; s__	0	0	0	0	0	1	0	0	0	0	0	146	10	1	0	0	0	0	0	0	0	0	3	0	0	0	0	0	0	0	0	0	0	0
	538428	k__Bacteria; p__Acidobacteria; c__Acidobacteria-6; o__iii1-15; f__RB40; g__; s__	1	0	0	0	0	0	0	0	0	0	0	0	0	0	0	0	0	1	0	0	43	0	0	0	0	0	0	0	0	0	61	55	0	0
	New.ReferenceOTU18710	k__Bacteria; p__TM6; c__SJA-4; o__; f__; g__; s__	23	0	0	0	0	0	0	0	0	0	0	0	0	0	0	0	0	0	0	0	0	0	0	0	0	0	0	0	0	0	0	0	53	85
	New.ReferenceOTU18466	k__Bacteria; p__Verrucomicrobia; c__[Pedosphaerae]; o__[Pedosphaerales]	1	0	0	0	0	0	0	0	0	0	0	0	0	1	101	0	0	0	0	0	12	0	0	0	0	0	0	0	0	0	11	13	0	0
	90624	k__Bacteria; p__Cyanobacteria; c__4C0d-2; o__MLE1-12; f__; g__; s__	0	0	0	0	0	0	0	1	0	2	0	140	1	2	1	0	0	0	0	0	0	1	9	0	0	0	1	1	0	1	0	0	0	0
	262096	k__Bacteria; p__Actinobacteria; c__Actinobacteria; o__Actinomycetales; f__Streptosporangiaceae; g__Streptosporangium; s__	0	0	0	0	0	0	0	0	0	0	0	0	0	0	0	0	1	124	0	0	13	0	0	0	0	0	0	0	0	0	8	14	0	0
	162439	k__Bacteria; p__Firmicutes; c__Clostridia; o__Clostridiales; f__Eubacteriaceae; g__Acetobacterium; s__	0	0	0	0	0	0	0	0	0	0	0	0	0	0	0	0	0	16	0	0	31	0	0	0	0	0	0	0	0	0	56	52	0	0
	274365	k__Bacteria; p__Proteobacteria; c__Gammaproteobacteria; o__Enterobacteriales; f__Enterobacteriaceae; g__; s__	0	123	0	0	0	0	0	0	0	0	0	0	0	0	2	0	0	10	2	1	1	1	0	0	0	0	0	0	0	0	16	3	0	0
	845765	k__Bacteria; p__Bacteroidetes; c__Sphingobacteriia; o__Sphingobacteriales; f__Sphingobacteriaceae; g__; s__	0	0	0	0	2	117	0	0	0	0	0	0	0	0	1	0	0	0	0	0	9	0	0	0	0	0	0	0	0	0	20	10	0	0
	1065350	k__Bacteria; p__Bacteroidetes; c__Bacteroidia; o__Bacteroidales; f__; g__; s__	0	0	0	0	0	1	0	0	0	0	0	0	0	12	29	0	0	1	97	0	6	0	0	0	0	0	0	0	0	0	7	6	0	0
	New.ReferenceOTU8652	k__Bacteria; p__Proteobacteria; c__Alphaproteobacteria; o__BD7-3; f__; g__; s__	0	0	0	0	0	0	0	0	0	0	0	0	0	0	0	0	0	0	158	0	0	0	0	0	0	0	0	0	0	0	0	0	0	0
	165611	k__Bacteria; p__Proteobacteria; c__Alphaproteobacteria; o__Rhizobiales; f__Rhizobiaceae; g__; s__	0	0	0	0	1	0	0	0	0	0	0	3	0	0	0	0	0	0	0	0	0	0	0	153	0	0	0	0	0	0	0	0	0	0
	1144357	k__Bacteria; p__Proteobacteria; c__Alphaproteobacteria; o__Rhizobiales; f__Bradyrhizobiaceae	0	0	36	0	8	0	0	8	0	9	0	0	4	0	0	0	0	0	0	0	0	0	0	31	0	12	28	11	7	3	0	0	0	0
	New.ReferenceOTU9258	Unassigned	12	0	0	0	0	0	0	0	0	0	0	30	0	0	0	0	1	4	1	0	0	27	0	0	0	0	0	0	0	0	0	0	38	44
	142247	k__Bacteria; p__Bacteroidetes; c__Cytophagia; o__Cytophagales; f__Cytophagaceae; g__; s__	8	0	0	0	0	1	0	0	0	0	0	0	0	0	0	0	0	2	0	0	22	1	0	0	0	0	0	0	0	0	46	47	12	18
	4395041	k__Bacteria; p__Planctomycetes; c__Planctomycetia; o__Gemmatales; f__Gemmataceae; g__Gemmata; s__	0	0	0	0	0	0	0	0	0	24	0	0	3	0	0	10	0	0	0	0	0	0	1	0	0	8	7	44	31	28	0	0	0	0
	254888	k__Bacteria; p__Proteobacteria; c__Betaproteobacteria; o__Burkholderiales; f__Comamonadaceae; g__; s__	0	0	0	0	0	0	0	14	0	0	0	0	139	1	0	0	0	0	0	0	0	0	0	2	0	0	0	0	0	0	0	0	0	0
	806920	k__Bacteria; p__Proteobacteria; c__Betaproteobacteria	0	0	4	0	0	5	119	18	0	0	0	0	0	0	0	0	10	0	0	0	0	0	0	0	0	0	0	0	0	0	0	0	0	0
	New.ReferenceOTU18625	Unassigned	0	0	0	0	0	0	0	0	0	0	0	0	0	0	0	0	0	0	0	0	0	4	0	0	0	4	3	38	41	66	0	0	0	0
	4474374	k__Bacteria; p__SBR1093; c__; o__; f__; g__; s__	0	0	0	0	0	0	0	0	0	0	0	112	0	0	0	0	0	44	0	0	0	0	0	0	0	0	0	0	0	0	0	0	0	0
	New.ReferenceOTU6701	k__Bacteria; p__Planctomycetes; c__Planctomycetia; o__Gemmatales; f__Gemmataceae; g__; s__	0	0	0	0	0	0	0	0	0	0	0	155	0	0	0	0	0	0	0	0	0	0	0	1	0	0	0	0	0	0	0	0	0	0
	New.ReferenceOTU6840	k__Bacteria; p__Acidobacteria; c__Acidobacteria-6; o__BPC015; f__; g__; s__	0	0	0	0	0	0	0	0	0	0	0	155	0	0	0	0	0	0	0	0	0	0	0	0	0	0	0	0	0	0	0	0	1	0
	New.ReferenceOTU3418	k__Bacteria; p__Firmicutes; c__Clostridia; o__Clostridiales; f__Clostridiaceae; g__Tindallia_Anoxynatronum; s__	22	0	0	0	0	0	0	0	0	0	0	0	0	0	0	0	0	0	0	0	0	0	0	0	0	0	0	0	0	0	0	0	44	90
	New.ReferenceOTU15101	k__Bacteria; p__Proteobacteria; c__Alphaproteobacteria; o__Rickettsiales; f__mitochondria; g__; s__	0	127	0	0	5	0	22	0	0	0	0	0	1	0	0	0	0	0	0	0	0	0	0	0	0	0	0	0	0	0	0	0	0	0
	1060237	k__Bacteria; p__Bacteroidetes; c__Cytophagia; o__Cytophagales; f__Cytophagaceae; g__; s__	0	0	0	0	0	0	0	1	0	0	0	0	1	0	0	0	0	0	0	0	0	0	0	0	151	0	1	1	0	0	0	0	0	0
	New.ReferenceOTU2982	k__Bacteria; p__Proteobacteria; c__Gammaproteobacteria; o__Legionellales; f__Legionellaceae; g__; s__	0	0	0	0	0	0	0	0	0	0	0	155	0	0	0	0	0	0	0	0	0	0	0	0	0	0	0	0	0	0	0	0	0	0
	4482563	k__Bacteria; p__Planctomycetes; c__Planctomycetia; o__Gemmatales; f__Gemmataceae; g__; s__	0	47	0	0	5	1	0	19	18	0	0	0	1	0	0	1	0	1	16	45	0	0	0	0	0	0	0	0	0	0	0	0	0	0
	New.ReferenceOTU5233	k__Bacteria; p__Proteobacteria; c__Gammaproteobacteria; o__Legionellales; f__Legionellaceae	0	2	0	0	83	1	0	0	0	0	0	0	2	0	1	0	14	2	45	1	1	0	0	0	0	0	0	0	0	0	0	1	0	1
	564526	k__Bacteria; p__Acidobacteria; c__Acidobacteria-6; o__iii1-15; f__; g__; s__	27	0	0	0	0	0	0	0	1	0	0	0	0	0	0	0	0	3	0	0	1	0	0	0	0	0	0	0	0	0	1	3	49	69
	New.ReferenceOTU2139	k__Archaea; p__[Parvarchaeota]; c__[Parvarchaea]; o__YLA114; f__; g__; s__	0	0	0	0	2	0	0	0	0	0	0	0	0	0	0	0	0	0	0	0	0	150	0	0	0	0	0	0	0	0	0	0	1	1
	50190	k__Bacteria; p__Proteobacteria; c__Alphaproteobacteria; o__Sphingomonadales; f__Sphingomonadaceae; g__Sphingomonas; s__	0	3	25	0	18	1	1	5	0	11	1	0	0	0	1	32	0	0	7	0	0	0	1	0	2	8	12	6	9	6	2	1	0	0
	336824	k__Bacteria; p__Proteobacteria; c__Betaproteobacteria; o__Burkholderiales; f__Comamonadaceae	0	0	1	5	0	0	3	0	1	0	0	0	0	0	16	0	0	22	1	0	21	0	0	0	0	0	0	0	0	0	37	46	0	0
	4391597	k__Bacteria; p__Acidobacteria; c__[Chloracidobacteria]; o__RB41; f__Ellin6075; g__; s__	0	0	0	0	1	0	0	2	0	0	0	0	0	0	0	0	2	4	0	0	45	2	0	4	0	0	0	0	0	0	50	41	1	1
	613703	k__Bacteria; p__OD1; c__; o__; f__; g__; s__	25	2	0	0	2	0	0	0	0	0	0	0	0	0	0	0	2	21	0	0	3	0	0	0	0	0	0	0	0	0	2	3	40	53
	New.ReferenceOTU5123	k__Bacteria; p__Proteobacteria; c__Alphaproteobacteria; o__Rickettsiales; f__; g__; s__	3	0	0	0	17	0	111	0	0	0	0	0	0	0	2	0	1	1	0	0	3	3	0	0	0	0	0	0	0	0	0	0	6	6
	New.ReferenceOTU10571	k__Bacteria; p__Proteobacteria; c__Gammaproteobacteria; o__Legionellales; f__Coxiellaceae; g__; s__	0	0	0	3	0	0	0	0	142	0	0	3	0	0	0	0	0	0	0	0	0	1	0	4	0	0	0	0	0	0	0	0	0	0
	New.ReferenceOTU7599	k__Bacteria; p__Verrucomicrobia; c__Verrucomicrobiae; o__Verrucomicrobiales; f__Verrucomicrobiaceae; g__Prosthecobacter; s__	39	0	0	0	0	0	0	0	0	0	0	0	0	0	0	0	0	0	0	0	2	0	0	0	0	0	0	0	0	0	2	1	62	47
	4310715	k__Bacteria; p__Bacteroidetes; c__Cytophagia; o__Cytophagales; f__Cytophagaceae; g__Emticicia; s__	0	0	0	0	0	0	0	0	0	0	0	0	0	0	0	0	0	0	0	0	41	0	0	0	0	0	0	0	0	0	72	40	0	0
	751947	k__Bacteria; p__Acidobacteria; c__Acidobacteria-6; o__iii1-15; f__; g__; s__	47	0	0	0	0	0	0	0	0	0	0	0	0	0	0	0	0	0	0	0	0	0	0	0	0	0	0	0	0	0	0	0	60	46
	New.ReferenceOTU17421	k__Bacteria; p__Proteobacteria; c__Deltaproteobacteria; o__Bdellovibrionales; f__Bacteriovoracaceae; g__; s__	0	0	0	0	1	33	0	1	0	0	0	0	0	0	15	0	0	2	93	0	3	0	0	0	0	0	0	0	0	0	0	4	0	0
	New.ReferenceOTU10845	k__Bacteria; p__Chlamydiae; c__Chlamydiia; o__Chlamydiales; f__Parachlamydiaceae; g__Candidatus Protochlamydia; s__	0	0	0	0	0	0	0	2	0	0	0	146	0	0	0	0	0	1	0	0	0	0	0	0	0	0	2	0	0	0	0	1	0	0
	789394	k__Bacteria; p__Bacteroidetes; c__[Saprospirae]; o__[Saprospirales]; f__Chitinophagaceae; g__; s__	10	0	0	0	0	3	0	0	0	0	0	0	0	0	0	0	0	0	0	0	33	0	0	0	0	0	0	0	0	0	29	28	24	25
	810882	k__Bacteria; p__Acidobacteria; c__Acidobacteria-6; o__iii1-15; f__mb2424; g__; s__	0	0	0	0	0	0	0	0	0	0	0	145	4	0	0	0	0	0	0	0	0	0	0	1	0	0	0	0	0	1	0	0	0	0
	4359608	k__Bacteria; p__Proteobacteria; c__Alphaproteobacteria; o__Rhizobiales; f__Hyphomicrobiaceae; g__; s__	23	1	0	0	23	0	0	0	19	0	0	1	0	0	0	0	2	6	9	0	1	0	2	0	0	0	0	0	0	0	0	1	20	43
	2189086	k__Bacteria; p__Proteobacteria; c__Alphaproteobacteria; o__Rhodobacterales; f__Rhodobacteraceae; g__Rhodobacter; s__	0	0	0	0	134	0	0	0	0	0	0	0	2	0	0	0	0	1	7	0	0	0	0	0	0	1	0	1	0	4	0	1	0	0
	4322041	k__Bacteria; p__Bacteroidetes; c__[Saprospirae]; o__[Saprospirales]; f__Chitinophagaceae; g__Sediminibacterium; s__	22	0	0	0	0	0	0	0	0	0	0	0	0	0	0	0	4	0	2	0	5	2	0	0	0	0	0	0	0	0	7	7	37	65
	1121503	k__Bacteria; p__Proteobacteria; c__Gammaproteobacteria; o__Xanthomonadales; f__Xanthomonadaceae; g__; s__	0	0	0	0	0	0	0	0	0	0	0	146	0	0	0	0	0	0	0	0	0	0	0	4	0	0	0	0	0	0	0	0	0	0
	512654	k__Bacteria; p__OP3; c__PBS-25; o__; f__; g__; s__	14	11	6	0	2	6	0	0	0	0	0	0	4	2	4	0	2	17	10	0	17	10	0	0	0	0	0	0	0	0	20	14	5	6
	131389	k__Bacteria; p__Proteobacteria; c__Alphaproteobacteria; o__Rhizobiales; f__Hyphomicrobiaceae; g__Hyphomicrobium; s__	0	0	0	0	0	0	0	0	0	0	0	75	0	1	0	0	0	48	0	0	0	26	0	0	0	0	0	0	0	0	0	0	0	0
	New.ReferenceOTU3295	k__Bacteria; p__Proteobacteria; c__Deltaproteobacteria; o__Myxococcales; f__Cystobacterineae; g__; s__	0	0	0	0	0	0	0	0	0	0	0	0	1	0	0	0	0	0	0	0	0	0	149	0	0	0	0	0	0	0	0	0	0	0
	New.ReferenceOTU17485	k__Bacteria; p__Chlamydiae; c__Chlamydiia; o__Chlamydiales; f__Parachlamydiaceae; g__Candidatus Protochlamydia; s__	36	0	0	0	0	0	0	0	0	0	0	0	0	0	0	0	0	0	0	0	0	0	0	0	0	0	0	0	0	0	0	2	30	82
	New.ReferenceOTU14348	k__Bacteria; p__Bacteroidetes; c__[Saprospirae]; o__[Saprospirales]; f__; g__; s__	0	0	0	0	0	0	0	0	0	0	0	0	0	0	0	0	0	0	0	0	35	0	0	0	0	0	0	0	0	0	49	66	0	0
	340298	k__Bacteria; p__Cyanobacteria; c__Chloroplast; o__Stramenopiles; f__; g__; s__	0	0	0	0	0	0	0	0	0	0	0	0	0	0	0	0	3	21	0	0	59	0	0	0	0	0	0	0	0	0	55	10	0	0
	New.ReferenceOTU4007	k__Bacteria; p__Cyanobacteria; c__4C0d-2; o__MLE1-12; f__; g__; s__	0	0	0	0	0	1	0	3	0	3	0	23	0	0	0	0	0	0	0	0	0	0	87	0	0	0	6	8	4	14	0	0	0	0
	584498	k__Bacteria; p__Proteobacteria; c__Betaproteobacteria; o__SBla14; f__; g__; s__	8	0	3	2	3	0	0	80	0	0	0	0	0	0	1	0	0	2	2	0	2	19	0	0	0	0	0	0	0	0	2	1	9	15
	4415094	k__Bacteria; p__Proteobacteria; c__Alphaproteobacteria; o__Rickettsiales; f__mitochondria; g__; s__	0	5	0	0	1	0	0	3	0	22	0	0	42	0	0	0	0	0	0	0	0	0	0	0	0	18	37	11	7	3	0	0	0	0
	4421830	k__Bacteria; p__Proteobacteria; c__Betaproteobacteria; o__Burkholderiales; f__Comamonadaceae; g__; s__	0	0	1	0	0	0	0	0	0	0	0	1	29	1	0	0	0	4	1	0	0	97	1	0	0	0	0	1	0	0	8	0	1	4
	4327829	k__Bacteria; p__Proteobacteria; c__Alphaproteobacteria; o__Rhizobiales; f__Hyphomicrobiaceae; g__Rhodoplanes; s__	1	0	2	3	0	0	0	0	1	0	0	21	0	0	0	0	0	36	0	0	23	0	4	0	0	0	0	2	0	0	32	24	0	0
	147541	k__Bacteria; p__Proteobacteria; c__Alphaproteobacteria; o__Rhizobiales; f__Bradyrhizobiaceae; g__Bradyrhizobium; s__	0	0	1	17	0	9	11	0	92	0	0	0	0	0	0	15	0	0	0	0	1	0	0	0	0	0	0	0	0	0	1	2	0	0
	New.ReferenceOTU6877	k__Bacteria; p__Planctomycetes; c__Planctomycetia; o__Planctomycetales; f__Planctomycetaceae; g__Planctomyces; s__	0	1	0	0	7	0	0	1	128	0	0	0	0	0	0	11	0	0	1	0	0	0	0	0	0	0	0	0	0	0	0	0	0	0
	735422	k__Bacteria; p__Nitrospirae; c__Nitrospira; o__Nitrospirales; f__0319-6A21; g__; s__	1	0	0	0	0	0	0	0	0	0	0	0	0	0	1	0	0	1	0	0	3	134	0	0	0	0	0	0	0	0	6	2	0	1
	72646	k__Bacteria; p__Proteobacteria; c__Betaproteobacteria; o__Hydrogenophilales; f__Hydrogenophilaceae; g__Thiobacillus; s__	1	0	1	0	0	0	0	0	0	0	0	0	0	0	0	0	0	18	5	0	0	122	0	0	0	0	0	0	0	0	2	0	0	0
	3937304	k__Bacteria; p__Proteobacteria; c__Alphaproteobacteria; o__Sphingomonadales; f__Sphingomonadaceae; g__Kaistobacter; s__	0	0	0	0	0	0	0	60	0	0	0	0	0	0	0	0	0	1	0	0	20	1	0	0	0	0	0	0	0	0	39	26	0	2
	307760	k__Bacteria; p__Actinobacteria; c__Actinobacteria; o__Actinomycetales; f__ACK-M1; g__; s__	0	0	0	0	0	1	0	0	0	0	0	0	117	30	0	0	0	0	0	0	0	0	0	0	0	0	0	0	0	0	0	0	0	0
	37119	k__Archaea; p__Euryarchaeota; c__Methanomicrobia; o__Methanomicrobiales; f__Methanoregulaceae; g__Candidatus Methanoregula; s__	19	0	0	0	0	0	0	0	0	0	0	0	0	0	0	0	0	1	0	0	2	0	0	0	0	0	0	0	0	0	2	3	53	68
	2363675	k__Bacteria; p__Bacteroidetes; c__Sphingobacteriia; o__Sphingobacteriales; f__; g__; s__	28	0	0	0	0	0	0	0	0	0	0	0	0	0	0	0	0	0	0	0	2	0	0	0	0	0	0	0	0	0	4	11	52	51
	New.ReferenceOTU17802	Unassigned	0	0	0	0	0	0	0	0	0	0	0	147	0	0	0	0	0	0	0	0	0	0	0	1	0	0	0	0	0	0	0	0	0	0
	4343367	k__Bacteria; p__Actinobacteria; c__Actinobacteria; o__Actinomycetales; f__ACK-M1; g__; s__	0	0	0	0	0	0	0	0	5	0	0	0	5	39	1	0	0	0	97	0	0	0	0	0	0	0	0	0	0	0	0	0	0	0
	1136287	k__Bacteria; p__Proteobacteria; c__Betaproteobacteria; o__Gallionellales; f__Gallionellaceae; g__Gallionella; s__	3	0	0	0	0	0	0	23	0	0	0	1	0	99	0	0	0	0	0	0	0	0	0	0	0	0	0	2	2	1	0	0	5	11
	89553	k__Bacteria; p__Proteobacteria; c__Gammaproteobacteria; o__; f__; g__; s__	0	0	0	0	0	0	0	0	0	0	0	81	0	0	0	0	0	0	0	0	1	2	23	1	0	0	0	10	7	21	0	0	0	0
	745122	k__Bacteria; p__Proteobacteria; c__Betaproteobacteria; o__Burkholderiales; f__Comamonadaceae; g__Hydrogenophaga; s__	2	0	2	49	0	8	9	0	4	0	0	0	0	0	0	0	0	0	0	0	13	11	0	0	0	0	0	0	0	0	16	30	2	0
	New.ReferenceOTU13808	k__Bacteria; p__Bacteroidetes; c__Bacteroidia; o__Bacteroidales; f__; g__; s__	0	0	0	0	0	0	0	0	0	0	0	136	0	0	0	0	0	0	0	0	0	10	0	0	0	0	0	0	0	0	0	0	0	0
	213587	k__Bacteria; p__Actinobacteria; c__Actinobacteria; o__Actinomycetales; f__Nocardioidaceae; g__; s__	0	0	0	0	1	0	0	0	0	0	0	0	0	0	0	0	0	1	0	0	28	0	0	0	0	0	0	0	0	0	47	69	0	0
	New.ReferenceOTU9696	k__Bacteria; p__OP3; c__koll11; o__; f__; g__; s__	0	0	0	0	0	0	0	0	0	0	0	0	0	0	0	0	0	0	0	0	0	146	0	0	0	0	0	0	0	0	0	0	0	0
	806676	k__Bacteria; p__Verrucomicrobia; c__[Methylacidiphilae]; o__Methylacidiphilales; f__LD19; g__; s__	0	145	0	0	0	0	0	0	0	0	0	0	0	0	0	0	0	0	1	0	0	0	0	0	0	0	0	0	0	0	0	0	0	0
	93834	k__Bacteria; p__Proteobacteria; c__Alphaproteobacteria; o__Rhodospirillales; f__Rhodospirillaceae; g__; s__	0	0	0	0	0	0	0	13	0	1	0	88	0	0	0	0	1	0	0	0	1	2	13	0	0	2	4	2	10	4	0	3	0	1
	371510	k__Bacteria; p__Bacteroidetes; c__Sphingobacteriia; o__Sphingobacteriales; f__Sphingobacteriaceae; g__; s__	0	30	0	0	0	5	0	0	91	0	0	0	3	0	0	0	0	1	0	0	1	2	0	0	0	0	0	0	0	0	2	8	2	0
	4351336	k__Bacteria; p__Proteobacteria; c__Betaproteobacteria; o__Burkholderiales; f__Comamonadaceae; g__Hydrogenophaga; s__	12	0	0	2	2	2	0	0	0	0	0	0	0	0	0	0	0	28	0	0	5	1	0	0	0	0	0	0	0	0	27	22	17	27
	739220	k__Bacteria; p__Proteobacteria; c__Betaproteobacteria; o__Burkholderiales; f__Comamonadaceae; g__; s__	24	0	0	0	0	0	0	0	0	0	0	0	0	0	0	0	0	0	0	0	5	0	0	0	0	0	0	0	0	0	3	5	38	70
	New.ReferenceOTU20021	k__Bacteria; p__Proteobacteria; c__Alphaproteobacteria; o__Rickettsiales; f__mitochondria; g__; s__	0	4	0	0	0	0	0	0	0	16	0	0	14	0	0	1	0	0	0	0	0	0	0	0	0	8	22	46	15	18	0	0	0	0
	525171	k__Bacteria; p__Proteobacteria; c__Deltaproteobacteria; o__Bdellovibrionales; f__Bdellovibrionaceae; g__Bdellovibrio; s__	0	0	0	0	1	0	0	0	77	0	0	35	0	0	0	0	0	2	7	0	0	1	5	0	0	0	0	3	1	7	3	1	1	0
	1824908	k__Bacteria; p__Proteobacteria; c__Gammaproteobacteria; o__34P16; f__; g__; s__	0	0	0	0	0	0	0	2	0	0	0	40	0	0	0	0	0	0	0	0	0	96	1	0	0	0	0	0	0	1	0	0	1	3
	4345036	k__Bacteria; p__Nitrospirae; c__Nitrospira; o__Nitrospirales; f__0319-6A21; g__; s__	0	0	0	0	0	0	0	0	0	0	0	33	0	0	0	0	0	1	0	0	0	106	0	1	0	0	0	0	0	0	1	0	1	1
	4476844	k__Bacteria; p__Bacteroidetes; c__[Saprospirae]; o__[Saprospirales]; f__Chitinophagaceae; g__; s__	0	0	0	0	0	0	0	0	3	0	0	0	0	0	0	0	0	0	0	0	40	0	0	0	0	0	0	0	0	0	47	54	0	0
	4450089	k__Bacteria; p__Proteobacteria; c__Gammaproteobacteria; o__Xanthomonadales; f__Xanthomonadaceae; g__; s__	13	0	0	0	0	0	0	0	0	0	1	0	0	0	2	0	0	25	0	0	4	0	0	0	0	0	0	0	0	0	2	3	33	60
	4435199	k__Bacteria; p__Proteobacteria; c__Alphaproteobacteria; o__Sphingomonadales; f__Erythrobacteraceae; g__; s__	0	0	0	2	0	0	0	0	0	0	0	0	1	0	0	0	0	2	0	0	2	0	123	2	0	0	0	0	0	0	8	3	0	0
	220193	k__Bacteria; p__Verrucomicrobia; c__[Pedosphaerae]; o__[Pedosphaerales]; f__; g__; s__	0	0	0	0	0	126	0	0	1	0	0	3	0	0	1	0	0	1	0	0	2	0	1	0	0	0	0	0	0	0	4	4	0	0
	329883	k__Bacteria; p__Actinobacteria; c__Acidimicrobiia; o__Acidimicrobiales; f__C111; g__; s__	0	0	0	0	0	0	0	0	0	0	0	0	97	46	0	0	0	0	0	0	0	0	0	0	0	0	0	0	0	0	0	0	0	0
	New.ReferenceOTU16534	k__Bacteria; p__Bacteroidetes; c__Sphingobacteriia; o__Sphingobacteriales; f__; g__; s__	0	0	0	0	0	0	0	0	0	0	0	0	3	140	0	0	0	0	0	0	0	0	0	0	0	0	0	0	0	0	0	0	0	0
	234053	k__Bacteria; p__Proteobacteria; c__Betaproteobacteria; o__Ellin6067; f__; g__; s__	0	1	0	0	1	0	0	0	43	0	0	0	1	8	0	0	1	19	1	0	11	0	0	0	0	0	0	0	0	0	28	27	0	0
	New.ReferenceOTU12464	k__Bacteria; p__OP3; c__BD4-9; o__; f__; g__; s__	12	3	0	0	1	1	0	0	1	0	0	0	0	0	0	0	0	15	5	0	4	3	0	0	0	0	0	0	0	0	0	3	44	50
	728640	k__Bacteria; p__Acidobacteria; c__Acidobacteria-6; o__iii1-15; f__; g__; s__	0	0	0	0	0	0	0	0	0	0	0	0	1	0	0	0	0	3	0	0	8	3	0	0	0	0	0	0	0	0	13	6	1	107
	New.ReferenceOTU6576	k__Bacteria; p__Planctomycetes; c__C6; o__MVS-107; f__; g__; s__	28	0	0	0	0	0	0	0	0	0	0	0	0	4	0	0	0	3	0	0	7	0	0	0	0	0	0	0	0	0	2	9	43	46
	202381	k__Bacteria; p__Actinobacteria; c__Actinobacteria; o__Actinomycetales; f__Geodermatophilaceae; g__; s__	0	0	0	0	0	0	0	0	0	0	0	0	0	0	0	0	0	17	0	0	32	0	0	0	0	0	0	0	0	0	34	59	0	0
	328847	k__Bacteria; p__Bacteroidetes; c__Flavobacteriia; o__Flavobacteriales; f__Cryomorphaceae; g__Fluviicola; s__	0	2	0	0	0	0	0	0	1	0	0	0	0	1	47	0	22	0	68	0	0	0	0	0	0	0	0	0	0	0	0	0	0	0
	2216508	k__Bacteria; p__Proteobacteria; c__Betaproteobacteria; o__Ellin6067; f__; g__; s__	0	0	0	0	0	0	0	0	40	0	0	0	0	0	0	0	0	0	0	0	26	0	0	0	0	0	0	0	0	0	14	61	0	0
	618303	k__Bacteria; p__Proteobacteria; c__Alphaproteobacteria; o__Rhizobiales; f__; g__; s__	0	0	0	0	0	0	0	0	0	0	0	0	0	0	0	0	0	31	0	0	26	0	0	0	0	0	0	0	0	0	44	40	0	0
	4326837	k__Bacteria; p__OP8; c__OP8_1; o__; f__; g__; s__	34	0	0	0	0	0	0	0	0	0	0	0	0	0	0	0	0	0	0	0	2	1	0	0	0	0	0	0	0	0	0	0	49	55
	4445990	k__Bacteria; p__OP3; c__koll11; o__; f__; g__; s__	0	0	0	0	0	0	1	0	0	0	0	0	0	0	0	0	0	0	0	0	0	140	0	0	0	0	0	0	0	0	0	0	0	0
	New.ReferenceOTU22122	k__Bacteria; p__Proteobacteria; c__Deltaproteobacteria; o__Bdellovibrionales; f__Bdellovibrionaceae; g__Bdellovibrio; s__	0	0	0	0	0	0	0	0	141	0	0	0	0	0	0	0	0	0	0	0	0	0	0	0	0	0	0	0	0	0	0	0	0	0
	New.ReferenceOTU13185	k__Bacteria; p__OP3; c__koll11; o__GIF10; f__; g__; s__	27	0	0	0	0	0	0	0	0	0	0	0	0	0	0	0	0	0	0	0	0	0	0	0	0	0	0	0	0	0	0	0	50	64
	New.ReferenceOTU1296	k__Bacteria; p__Planctomycetes; c__Planctomycetia; o__Pirellulales; f__Pirellulaceae; g__; s__	0	0	0	0	0	0	0	0	0	0	0	140	0	0	0	0	0	0	0	0	0	0	0	1	0	0	0	0	0	0	0	0	0	0
	152842	k__Bacteria; p__Bacteroidetes; c__[Saprospirae]; o__[Saprospirales]; f__Chitinophagaceae; g__; s__	0	0	0	0	0	1	0	1	1	0	0	1	1	32	0	0	0	0	22	0	4	0	4	3	0	2	2	9	14	13	22	8	0	0
	4304638	k__Bacteria; p__Firmicutes; c__Bacilli; o__Bacillales; f__Bacillaceae; g__Bacillus; s__	0	0	0	0	0	0	0	0	0	0	0	0	53	2	0	0	0	42	0	0	1	0	0	35	3	0	0	0	0	0	0	4	0	0
	2296710	k__Bacteria; p__Proteobacteria; c__Alphaproteobacteria; o__Rhizobiales; f__Hyphomicrobiaceae; g__Hyphomicrobium; s__	0	0	0	0	0	0	0	4	0	0	0	0	0	0	0	0	0	5	0	0	25	7	0	0	0	0	2	0	0	0	40	57	0	0
	4361041	k__Bacteria; p__Proteobacteria; c__Alphaproteobacteria; o__BD7-3; f__; g__; s__	15	0	0	1	0	0	0	4	0	0	0	0	0	0	0	0	0	2	16	0	0	0	1	0	0	0	0	0	0	0	0	0	48	53
	77966	k__Archaea; p__Euryarchaeota; c__Methanobacteria; o__Methanobacteriales; f__Methanobacteriaceae; g__Methanobacterium; s__	4	0	0	0	0	0	0	0	0	0	0	0	0	0	0	0	0	4	2	0	40	0	0	0	0	0	0	0	0	0	42	35	5	8
	575295	k__Bacteria; p__Proteobacteria; c__Alphaproteobacteria; o__Rhizobiales; f__Hyphomicrobiaceae	1	0	0	0	0	0	0	0	0	0	0	78	0	1	0	0	0	7	1	0	1	0	0	23	0	0	0	0	0	0	2	0	6	20
	New.ReferenceOTU6234	k__Bacteria; p__OD1; c__ZB2; o__; f__; g__; s__	0	0	0	0	0	0	0	0	0	0	0	139	0	0	0	0	0	0	0	0	0	0	0	0	0	0	0	0	0	0	0	0	0	0
	New.ReferenceOTU17754	k__Bacteria; p__Proteobacteria; c__Deltaproteobacteria; o__Myxococcales; f__0319-6G20; g__; s__	29	0	0	0	0	0	0	7	0	0	1	0	0	0	0	0	0	1	3	0	1	0	0	0	0	0	0	0	0	0	0	0	41	56
	New.ReferenceOTU19441	k__Bacteria; p__Planctomycetes; c__Planctomycetia; o__Planctomycetales; f__Planctomycetaceae; g__Planctomyces; s__	13	0	0	0	1	0	0	0	72	0	0	0	0	0	0	0	0	0	0	0	1	0	0	0	0	0	0	0	0	0	1	0	25	26
	3471582	k__Bacteria; p__Proteobacteria; c__Gammaproteobacteria; o__Legionellales; f__Coxiellaceae; g__Aquicella; s__	0	0	0	0	0	0	0	0	0	0	0	133	0	0	0	0	0	1	0	0	0	0	0	1	0	1	0	0	0	0	0	3	0	0
	4343854	k__Bacteria; p__Proteobacteria; c__Alphaproteobacteria; o__Rhodospirillales; f__Rhodospirillaceae; g__; s__	0	0	0	0	0	0	0	0	0	0	0	126	0	0	0	0	0	0	0	0	1	6	1	5	0	0	0	0	0	0	0	0	0	0
	703224	k__Bacteria; p__Acidobacteria; c__Acidobacteria-6; o__iii1-15; f__; g__; s__	0	0	0	0	0	0	0	0	0	0	0	0	0	1	0	0	0	13	0	0	15	0	0	0	0	0	0	0	0	0	94	16	0	0
	205306	k__Bacteria; p__Proteobacteria; c__Betaproteobacteria; o__SC-I-84; f__; g__; s__	0	0	0	0	0	0	0	0	0	0	0	0	0	0	0	0	0	2	0	0	34	0	0	0	0	0	0	0	0	0	59	44	0	0
	New.ReferenceOTU15538	Unassigned	0	0	0	0	0	0	0	0	0	0	0	0	0	0	0	0	0	0	0	0	0	1	0	0	0	5	17	33	36	46	0	0	0	0
	4475864	k__Bacteria; p__Proteobacteria; c__Betaproteobacteria; o__Rhodocyclales; f__Rhodocyclaceae	0	0	0	5	0	0	0	0	0	0	0	0	6	0	0	0	51	69	0	0	2	1	0	0	0	0	0	0	0	0	1	1	0	2
	2381147	k__Bacteria; p__Acidobacteria; c__Acidobacteria-6; o__iii1-15; f__RB40; g__; s__	0	0	0	5	8	0	0	0	0	0	0	0	0	0	0	0	0	109	4	0	2	0	0	0	0	0	0	0	0	0	3	0	1	6
	4409615	k__Bacteria; p__Proteobacteria; c__Deltaproteobacteria; o__Myxococcales; f__Haliangiaceae; g__; s__	18	0	0	0	0	0	0	0	0	0	1	0	0	0	0	0	0	0	0	0	1	0	0	1	0	0	0	0	0	0	0	0	49	68
	821211	k__Bacteria; p__Bacteroidetes; c__Flavobacteriia; o__Flavobacteriales; f__Flavobacteriaceae; g__Flavobacterium; s__	0	0	0	0	0	0	0	0	0	0	0	0	0	0	0	0	0	0	0	0	41	0	0	0	0	0	0	0	0	0	55	42	0	0
	75520	k__Bacteria; p__Nitrospirae; c__Nitrospira; o__Nitrospirales; f__[Thermodesulfovibrionaceae]; g__GOUTA19; s__	22	0	0	0	0	0	0	0	0	0	0	0	0	0	0	0	0	0	1	0	0	0	0	0	0	0	0	0	0	0	0	0	43	72
	4305672	k__Bacteria; p__Proteobacteria; c__Betaproteobacteria; o__Burkholderiales	0	0	0	0	0	7	0	0	1	0	0	0	27	61	0	0	0	12	0	0	10	0	0	0	0	0	0	0	0	0	12	6	0	0
	651436	k__Bacteria; p__Proteobacteria; c__Betaproteobacteria; o__Burkholderiales; f__Oxalobacteraceae; g__Ralstonia; s__	0	0	0	0	31	0	0	1	4	53	1	1	14	0	0	4	0	0	1	0	1	0	0	25	1	0	0	0	0	0	0	0	0	0
	New.ReferenceOTU7347	k__Bacteria; p__Actinobacteria; c__Thermoleophilia; o__Gaiellales; f__; g__; s__	0	0	0	0	0	0	0	0	86	0	0	6	1	1	0	0	0	2	4	0	6	1	13	0	0	0	0	0	0	0	7	8	2	0
	675047	k__Bacteria; p__Proteobacteria; c__Epsilonproteobacteria; o__Campylobacterales; f__Helicobacteraceae; g__Sulfurimonas; s__	24	0	1	0	0	0	0	0	0	0	0	0	0	0	0	0	3	3	1	0	0	0	0	0	0	0	0	0	0	0	0	2	42	61
	4370361	k__Bacteria; p__Bacteroidetes; c__[Saprospirae]; o__[Saprospirales]; f__Chitinophagaceae; g__Flavihumibacter; s__	0	0	0	0	0	0	0	0	2	0	0	0	0	0	0	0	0	1	0	0	35	0	0	0	0	0	0	0	0	0	51	48	0	0
	4356724	k__Bacteria; p__Actinobacteria; c__Actinobacteria; o__Actinomycetales; f__Nocardioidaceae; g__; s__	0	0	0	0	0	0	0	0	0	0	0	0	0	0	0	0	0	2	0	0	49	0	0	0	0	0	0	0	0	0	31	55	0	0
	New.ReferenceOTU17888	Unassigned	17	0	0	0	0	0	0	0	53	0	1	0	0	0	0	0	0	0	0	0	14	0	0	0	0	0	0	0	0	0	11	8	18	14
	New.ReferenceOTU16440	k__Bacteria; p__Verrucomicrobia; c__[Spartobacteria]; o__[Chthoniobacterales]; f__[Chthoniobacteraceae]; g__Candidatus Xiphinematobacter; s__	0	3	0	100	0	3	0	3	0	0	0	0	8	2	12	0	0	0	0	0	0	0	4	0	0	0	0	0	0	1	0	0	0	0
	212688	k__Bacteria; p__Proteobacteria; c__Alphaproteobacteria; o__Caulobacterales; f__Caulobacteraceae	0	0	0	0	0	0	0	0	0	0	0	0	0	0	127	0	0	3	0	0	1	2	0	0	0	0	0	0	0	0	3	0	0	0
	29910	k__Bacteria; p__TM6; c__SJA-4; o__; f__; g__; s__	0	0	0	0	0	0	0	0	0	0	0	126	0	0	0	0	0	0	0	0	0	0	4	5	0	0	0	0	0	0	1	0	0	0
	143093	k__Bacteria; p__Proteobacteria; c__Gammaproteobacteria; o__34P16; f__; g__; s__	0	0	0	16	0	0	0	0	0	0	0	17	0	0	0	0	0	0	0	0	0	103	0	0	0	0	0	0	0	0	0	0	0	0
	New.ReferenceOTU10965	Unassigned	0	0	0	0	0	0	0	1	0	0	0	0	0	0	0	0	0	0	135	0	0	0	0	0	0	0	0	0	0	0	0	0	0	0
	779751	k__Bacteria; p__Proteobacteria; c__Betaproteobacteria; o__Rhodocyclales; f__Rhodocyclaceae; g__Dechloromonas; s__	0	0	0	0	0	0	0	0	0	0	0	0	0	0	0	0	0	72	0	0	13	0	0	0	0	0	0	0	0	0	25	20	2	3
	4418299	k__Bacteria; p__Proteobacteria; c__Gammaproteobacteria; o__Methylococcales	0	0	0	0	0	0	0	0	0	0	0	0	0	0	0	0	0	0	0	0	0	135	0	0	0	0	0	0	0	0	0	0	0	0
	3996107	k__Bacteria; p__Verrucomicrobia; c__[Spartobacteria]; o__[Chthoniobacterales]; f__[Chthoniobacteraceae]; g__Candidatus Xiphinematobacter; s__	0	35	0	0	64	11	1	0	2	0	0	0	0	14	0	0	0	0	0	1	0	0	0	0	0	0	0	0	0	0	0	0	0	0
	2641600	k__Bacteria; p__Proteobacteria; c__Gammaproteobacteria; o__Xanthomonadales; f__Xanthomonadaceae; g__; s__	0	1	0	0	1	2	0	0	30	0	1	0	17	41	2	0	2	2	0	0	2	0	0	0	0	0	0	0	0	0	20	14	0	0
	763535	k__Bacteria; p__Verrucomicrobia; c__Verrucomicrobiae; o__Verrucomicrobiales; f__Verrucomicrobiaceae; g__; s__	1	0	0	7	0	0	0	0	0	0	0	0	0	0	0	0	0	116	0	0	2	1	0	0	0	0	0	0	0	0	3	5	0	0
	304089	k__Bacteria; p__Actinobacteria; c__Thermoleophilia; o__Solirubrobacterales; f__Patulibacteraceae; g__; s__	0	0	0	0	0	0	0	0	0	0	0	0	0	0	0	0	0	72	0	0	14	0	0	0	0	0	0	0	0	0	24	25	0	0
	373070	k__Bacteria; p__Acidobacteria; c__Holophagae; o__Holophagales; f__Holophagaceae; g__; s__	0	0	0	0	0	0	0	0	0	0	0	9	0	121	0	0	5	0	0	0	0	0	0	0	0	0	0	0	0	0	0	0	0	0
	843383	k__Bacteria; p__Proteobacteria; c__Gammaproteobacteria; o__Legionellales; f__Legionellaceae; g__; s__	0	14	0	0	13	1	0	22	2	0	0	0	58	7	0	0	0	0	0	0	0	0	0	17	0	0	0	0	0	0	0	0	0	0
	977755	k__Bacteria; p__Proteobacteria; c__Betaproteobacteria; o__Thiobacterales; f__; g__; s__	0	0	0	0	0	0	0	0	0	0	0	74	0	0	0	0	0	0	0	0	0	1	0	59	0	0	0	0	0	0	0	0	0	0
	709480	k__Bacteria; p__Cyanobacteria; c__Chloroplast; o__Chlorophyta; f__; g__; s__	0	34	0	0	78	4	0	0	0	0	0	0	1	0	17	0	0	0	0	0	0	0	0	0	0	0	0	0	0	0	0	0	0	0
	775737	k__Bacteria; p__Proteobacteria; c__Alphaproteobacteria; o__Rhodospirillales; f__Rhodospirillaceae; g__; s__	0	0	0	0	0	0	0	0	0	3	0	65	0	0	0	0	0	0	0	0	0	34	9	0	0	0	5	1	4	13	0	0	0	0
	219282	k__Bacteria; p__Proteobacteria; c__Betaproteobacteria; o__Ellin6067; f__; g__; s__	0	0	0	0	0	0	0	0	0	0	0	0	0	1	0	0	0	6	0	0	38	0	0	0	0	0	0	0	0	0	54	35	0	0
	4313987	k__Bacteria; p__Proteobacteria; c__Betaproteobacteria; o__Gallionellales; f__Gallionellaceae; g__Gallionella; s__	54	0	0	0	0	0	0	0	0	0	0	0	0	0	0	0	0	0	0	0	0	0	0	0	0	0	0	0	0	0	0	0	27	53
	4468517	k__Bacteria; p__OP3; c__PBS-25; o__; f__; g__; s__	13	1	0	0	1	1	0	45	6	0	0	0	0	6	0	0	0	0	0	0	0	5	0	0	0	0	0	0	0	0	1	0	27	27
	99956	k__Bacteria; p__Bacteroidetes; c__Flavobacteriia; o__Flavobacteriales; f__Flavobacteriaceae; g__Flavobacterium; s__	0	27	14	0	0	1	0	0	0	0	0	0	0	0	9	0	38	1	10	0	1	0	0	0	0	0	0	0	0	0	19	13	0	0
	New.ReferenceOTU16691	k__Bacteria; p__Verrucomicrobia; c__[Pedosphaerae]; o__[Pedosphaerales]; f__; g__; s__	0	0	0	0	0	6	0	3	2	0	0	0	0	120	1	0	0	0	1	0	0	0	0	0	0	0	0	0	0	0	0	0	0	0
	3581990	k__Bacteria; p__Proteobacteria; c__Alphaproteobacteria; o__Rhizobiales; f__Bradyrhizobiaceae; g__; s__	0	0	0	0	0	0	1	0	121	3	0	0	0	0	0	0	0	0	0	0	0	0	0	0	0	0	5	0	3	0	0	0	0	0
	4453710	k__Bacteria; p__Proteobacteria; c__Betaproteobacteria; o__Burkholderiales; f__Comamonadaceae; g__; s__	10	0	0	0	0	0	0	14	0	0	0	0	40	2	0	0	30	0	0	0	0	0	0	0	0	0	0	0	0	0	6	2	10	19
	240045	k__Bacteria; p__Proteobacteria; c__Deltaproteobacteria; o__Myxococcales; f__Haliangiaceae; g__; s__	0	0	0	0	0	0	0	0	0	0	0	128	0	0	0	0	0	0	0	0	0	0	1	3	0	0	0	0	0	0	0	1	0	0
	New.ReferenceOTU2666	k__Bacteria; p__Proteobacteria; c__Gammaproteobacteria; o__Legionellales; f__Coxiellaceae; g__; s__	23	0	0	0	0	0	0	0	2	0	0	0	0	0	0	0	0	13	0	0	0	0	0	0	0	0	0	0	0	0	0	0	37	58
	New.ReferenceOTU20259	Unassigned	18	0	0	0	0	0	0	0	0	0	0	0	0	0	0	0	0	0	0	0	0	0	0	0	0	0	0	0	0	0	1	0	22	92
	1121685	k__Bacteria; p__Firmicutes; c__Clostridia; o__Clostridiales; f__[Acidaminobacteraceae]; g__Fusibacter; s__	16	0	1	0	0	0	0	0	0	0	0	0	0	0	0	0	0	0	0	0	0	0	0	0	0	0	0	0	0	0	0	0	42	74
	New.ReferenceOTU18512	Unassigned	0	0	0	0	0	0	0	1	0	0	0	131	0	0	0	0	0	0	0	0	0	0	0	1	0	0	0	0	0	0	0	0	0	0
	4395040	k__Bacteria; p__Acidobacteria; c__Solibacteres; o__Solibacterales; f__[Bryobacteraceae]; g__; s__	9	0	0	0	0	0	5	0	0	0	0	0	12	11	9	0	0	0	1	0	15	0	0	0	0	0	0	0	0	0	12	11	24	23
	812899	k__Bacteria; p__Proteobacteria; c__Betaproteobacteria; o__Rhodocyclales; f__Rhodocyclaceae; g__Dechloromonas; s__	0	3	1	0	0	2	0	0	1	0	0	0	2	0	0	0	69	2	0	0	13	0	0	0	0	0	0	0	0	0	17	17	1	4
	39294	k__Bacteria; p__Bacteroidetes; c__Flavobacteriia; o__Flavobacteriales; f__Flavobacteriaceae; g__Flavobacterium; s__	0	2	0	0	0	97	0	0	3	0	0	0	0	0	0	0	7	20	3	0	0	0	0	0	0	0	0	0	0	0	0	0	0	0
	317368	k__Bacteria; p__GN02; c__GN07; o__; f__; g__; s__	5	0	0	0	0	0	0	0	0	0	0	72	0	0	0	0	0	0	0	0	0	0	0	0	0	0	0	0	0	0	1	0	26	28
	New.ReferenceOTU8702	k__Bacteria; p__OP3; c__koll11; o__GIF10; f__; g__; s__	31	0	0	0	0	0	0	0	0	0	0	0	0	0	0	0	0	0	0	0	0	0	0	0	0	0	0	0	0	0	0	0	34	67
	196412	k__Archaea; p__Crenarchaeota; c__Thaumarchaeota; o__Nitrososphaerales; f__Nitrososphaeraceae; g__Candidatus Nitrososphaera; s__gargensis	0	0	0	0	0	0	0	0	0	0	0	106	0	0	0	0	0	0	0	0	0	0	0	26	0	0	0	0	0	0	0	0	0	0
	4300142	k__Bacteria; p__Bacteroidetes; c__Sphingobacteriia; o__Sphingobacteriales; f__; g__; s__	6	0	0	0	0	0	0	0	0	0	0	0	0	0	0	0	1	1	3	0	14	5	0	0	0	0	0	0	0	0	35	34	19	13
	94511	k__Bacteria; p__Proteobacteria; c__Alphaproteobacteria; o__; f__; g__; s__	0	0	0	0	0	0	0	0	0	0	0	0	0	0	0	0	0	0	0	0	0	0	0	0	0	3	16	29	36	45	0	2	0	0
	4327913	k__Bacteria; p__OP9; c__JS1; o__SB-45; f__; g__; s__	33	0	0	0	0	0	0	0	0	0	0	0	0	0	0	0	0	0	0	0	0	0	0	0	0	0	0	0	0	0	2	0	37	59
	4380385	k__Bacteria; p__Nitrospirae; c__Nitrospira; o__Nitrospirales; f__[Thermodesulfovibrionaceae]; g__LCP-6; s__	21	0	0	0	0	0	0	0	0	0	0	0	0	0	0	0	0	0	0	0	0	0	0	0	0	0	0	0	0	0	0	0	40	70
	2234409	k__Bacteria; p__Actinobacteria; c__Actinobacteria; o__Actinomycetales; f__Microbacteriaceae	0	0	0	15	0	0	0	0	0	0	0	0	0	0	0	0	0	0	0	0	0	0	0	112	0	0	0	0	0	0	1	0	0	0
	4359270	k__Bacteria; p__Gemmatimonadetes; c__Gemmatimonadetes; o__KD8-87; f__; g__; s__	3	0	0	0	0	1	0	5	0	0	0	0	0	9	0	0	0	1	1	0	22	0	0	0	0	0	0	0	0	0	44	32	8	4
	4425872	k__Bacteria; p__Bacteroidetes; c__[Saprospirae]; o__[Saprospirales]; f__Chitinophagaceae; g__; s__	0	0	0	0	1	0	0	0	0	1	0	0	0	0	90	2	0	0	0	0	1	0	35	0	0	0	0	0	0	0	0	0	0	0
	4305160	k__Bacteria; p__Proteobacteria; c__Betaproteobacteria; o__Burkholderiales; f__Comamonadaceae; g__Delftia; s__	0	0	2	0	0	0	0	1	0	0	0	0	0	0	1	0	0	14	0	0	0	8	0	0	0	0	0	0	0	0	35	3	20	46
	254938	k__Bacteria; p__Proteobacteria; c__Betaproteobacteria; o__Burkholderiales; f__Oxalobacteraceae	0	0	0	0	10	0	19	0	93	0	0	0	0	2	0	3	0	0	0	0	0	0	0	0	0	0	0	0	0	0	1	1	0	1
	2967255	k__Bacteria; p__Proteobacteria; c__Gammaproteobacteria; o__Alteromonadales; f__Alteromonadaceae; g__Cellvibrio; s__	0	0	0	0	0	5	0	0	0	0	0	0	1	0	86	0	1	14	1	0	5	0	0	0	0	0	0	0	0	0	13	4	0	0
	New.ReferenceOTU20657	k__Bacteria; p__OP3; c__koll11; o__GIF10; f__; g__; s__	0	0	0	0	0	3	0	0	0	0	0	0	1	0	0	0	0	7	0	0	0	119	0	0	0	0	0	0	0	0	0	0	0	0
	New.ReferenceOTU19181	Unassigned	29	0	0	0	0	0	0	0	0	0	0	0	0	0	0	0	0	0	0	0	0	0	0	0	0	0	0	0	0	0	0	0	58	43
	551223	k__Bacteria; p__Planctomycetes; c__Planctomycetia; o__Planctomycetales; f__Planctomycetaceae; g__Planctomyces; s__	0	0	0	0	2	0	0	2	87	0	0	0	0	0	0	0	0	16	0	0	6	0	0	0	0	0	0	0	0	0	11	5	0	0
	New.ReferenceOTU5629	Unassigned	0	0	0	0	0	0	0	0	0	0	0	0	0	0	0	0	0	3	0	0	0	123	0	0	0	0	0	0	0	0	0	0	0	3
	New.ReferenceOTU7082	Unassigned	0	0	0	0	0	0	0	0	0	0	0	0	0	0	0	0	0	0	0	0	0	0	129	0	0	0	0	0	0	0	0	0	0	0
	New.ReferenceOTU10422	k__Bacteria; p__OP3; c__PBS-25; o__; f__; g__; s__	0	0	0	0	0	0	0	0	0	0	0	0	0	0	0	0	0	0	0	0	0	129	0	0	0	0	0	0	0	0	0	0	0	0
	New.ReferenceOTU20247	k__Bacteria; p__Proteobacteria; c__Gammaproteobacteria; o__; f__; g__; s__	0	0	0	0	0	0	0	0	0	0	0	122	0	0	0	0	0	0	0	0	0	0	0	6	0	0	0	0	1	0	0	0	0	0
	4320934	k__Bacteria; p__Proteobacteria; c__Gammaproteobacteria; o__Legionellales; f__Legionellaceae; g__Tatlockia; s__	0	1	0	0	66	0	0	0	0	0	0	0	0	0	21	0	2	38	0	0	0	0	0	0	0	0	0	0	0	0	0	0	0	0
	242829	k__Bacteria; p__Proteobacteria; c__Alphaproteobacteria; o__Caulobacterales; f__Caulobacteraceae; g__Phenylobacterium; s__	0	0	0	0	0	0	0	0	0	0	0	0	0	0	0	0	0	2	0	0	37	0	0	0	0	0	0	0	0	0	32	56	0	0
	4386579	k__Bacteria; p__Proteobacteria; c__Gammaproteobacteria; o__Legionellales; f__Legionellaceae; g__; s__	0	0	0	0	4	0	0	13	0	50	0	0	1	0	1	0	0	1	0	0	0	0	7	14	0	3	18	11	1	2	1	1	0	0
	225631	k__Bacteria; p__TM6; c__SJA-4; o__S1198; f__; g__; s__	17	0	0	0	2	1	0	0	0	0	0	0	0	0	0	0	1	16	1	0	7	0	0	0	0	0	0	0	0	0	4	6	35	38
	4442093	k__Bacteria; p__Acidobacteria; c__Acidobacteria-6; o__iii1-15; f__mb2424; g__; s__	0	0	0	2	0	0	0	16	0	0	0	1	0	21	0	0	0	2	0	0	28	0	0	0	0	0	0	0	0	0	23	34	0	1
	New.ReferenceOTU8303	k__Bacteria; p__Proteobacteria; c__Alphaproteobacteria; o__; f__; g__; s__	8	0	0	0	0	0	0	0	0	0	0	0	77	0	0	0	1	1	0	0	0	2	0	0	0	0	0	0	0	0	0	0	13	26
	533849	k__Bacteria; p__Proteobacteria; c__Gammaproteobacteria; o__Thiohalorhabdales; f__; g__; s__	0	0	0	73	0	0	0	35	0	0	0	1	0	0	0	2	0	0	12	0	0	4	0	0	0	0	0	0	0	1	0	0	0	0
	New.ReferenceOTU18459	k__Bacteria; p__Proteobacteria; c__Alphaproteobacteria; o__Rickettsiales; f__; g__; s__	16	0	0	0	0	0	0	0	0	0	0	0	0	0	0	0	1	3	0	0	1	0	0	0	0	0	0	0	0	0	0	1	33	73
	211507	k__Bacteria; p__Actinobacteria; c__Actinobacteria; o__Actinomycetales; f__Nocardioidaceae; g__; s__	0	0	0	0	0	0	0	0	0	0	0	0	0	0	0	0	0	2	0	0	42	0	0	0	0	0	0	0	0	0	60	23	1	0
	New.ReferenceOTU3550	k__Bacteria; p__OP3; c__PBS-25; o__; f__; g__; s__	0	0	0	0	0	0	0	0	0	0	0	0	0	0	0	0	0	0	0	0	0	128	0	0	0	0	0	0	0	0	0	0	0	0
	412392	k__Bacteria; p__Proteobacteria; c__Betaproteobacteria; o__Burkholderiales; f__Comamonadaceae; g__; s__	0	0	0	0	0	0	0	0	0	0	0	0	0	0	0	0	0	0	0	0	1	127	0	0	0	0	0	0	0	0	0	0	0	0
	4429026	k__Bacteria; p__Acidobacteria; c__Acidobacteria-6; o__iii1-15; f__; g__; s__	0	0	0	0	0	0	0	0	1	0	0	95	0	0	0	0	0	2	0	0	5	7	0	4	0	0	0	0	0	0	4	6	0	0
	4425473	k__Bacteria; p__Cyanobacteria; c__4C0d-2; o__MLE1-12; f__; g__; s__	0	3	2	0	1	4	0	22	0	6	1	0	2	1	0	1	0	0	27	0	2	0	9	0	0	1	3	7	15	14	1	1	0	4
	711843	k__Bacteria; p__Bacteroidetes; c__Flavobacteriia; o__Flavobacteriales; f__Flavobacteriaceae; g__Flavobacterium; s__succinicans	0	46	3	0	1	3	0	0	3	0	0	0	0	0	43	0	2	5	8	0	3	0	0	0	0	0	0	0	0	0	7	3	0	0
	3341679	k__Bacteria; p__Gemmatimonadetes; c__Gemmatimonadetes; o__Gemmatimonadales; f__Gemmatimonadaceae; g__Gemmatimonas; s__	0	0	0	0	2	5	46	0	0	0	0	0	0	0	0	0	9	1	7	0	9	0	0	0	0	0	0	0	0	0	18	30	0	0
	1130232	k__Bacteria; p__Proteobacteria; c__Alphaproteobacteria; o__Rhizobiales; f__Phyllobacteriaceae; g__Mesorhizobium; s__	4	0	0	3	0	0	0	0	0	0	0	0	0	0	0	0	0	6	0	0	24	1	0	0	0	0	0	0	0	0	42	40	3	4
	265283	k__Bacteria; p__Gemmatimonadetes; c__Gemm-1; o__; f__; g__; s__	19	0	0	0	1	0	0	0	0	0	0	0	0	0	0	0	2	2	0	0	19	0	0	0	0	0	0	0	0	0	14	10	28	32
	823218	k__Bacteria; p__Planctomycetes; c__; o__; f__; g__; s__	4	0	0	0	0	0	0	1	0	0	0	28	0	0	0	0	0	4	0	0	0	56	0	0	0	0	0	0	0	0	0	0	10	24
	New.ReferenceOTU13042	Unassigned	20	0	0	0	0	0	0	0	0	0	0	0	0	0	0	0	0	4	0	0	5	1	0	0	0	0	0	0	0	0	5	2	26	64
	4312724	k__Bacteria; p__Bacteroidetes; c__[Saprospirae]; o__[Saprospirales]; f__Chitinophagaceae; g__; s__	0	0	0	0	0	0	0	0	0	0	0	0	0	0	0	0	0	2	0	0	19	0	0	0	0	0	0	0	0	0	48	58	0	0
	New.ReferenceOTU22875	k__Bacteria; p__OP3; c__koll11; o__GIF10; f__; g__; s__	27	0	0	0	0	0	0	0	0	0	0	0	0	0	0	0	0	0	0	0	0	0	0	0	0	0	0	0	0	0	0	0	39	57
	2471299	k__Bacteria; p__Proteobacteria; c__Alphaproteobacteria; o__Rhodospirillales; f__Rhodospirillaceae; g__; s__	0	0	4	0	34	0	1	16	8	0	0	0	5	0	1	0	1	0	22	1	1	0	3	0	0	1	0	1	3	10	1	1	11	1
	3928395	k__Bacteria; p__Proteobacteria; c__Alphaproteobacteria; o__Sphingomonadales; f__Sphingomonadaceae; g__Sphingobium; s__	0	0	0	0	0	9	0	0	0	0	0	0	0	0	0	0	0	0	0	0	22	0	0	0	0	0	0	0	0	0	55	40	0	0
	2996653	k__Bacteria; p__Proteobacteria; c__Deltaproteobacteria; o__Myxococcales; f__; g__; s__	5	0	0	0	0	0	0	0	0	0	0	94	0	0	0	0	0	0	0	0	2	0	0	11	0	0	0	0	0	0	2	0	2	10
	363617	k__Bacteria; p__Bacteroidetes; c__[Saprospirae]; o__[Saprospirales]; f__Chitinophagaceae; g__; s__	0	0	0	0	0	0	0	0	0	0	0	0	0	0	0	0	0	2	0	0	27	0	0	0	0	0	0	0	0	0	39	58	0	0
	New.ReferenceOTU23890	k__Bacteria; p__Verrucomicrobia; c__[Spartobacteria]; o__[Chthoniobacterales]; f__[Chthoniobacteraceae]; g__; s__	0	0	0	0	0	0	0	0	0	0	0	0	0	113	13	0	0	0	0	0	0	0	0	0	0	0	0	0	0	0	0	0	0	0
	2850547	k__Bacteria; p__Bacteroidetes; c__Sphingobacteriia; o__Sphingobacteriales; f__Sphingobacteriaceae; g__; s__	0	0	0	0	0	0	0	0	0	0	0	0	0	0	0	0	0	0	0	0	26	0	0	0	0	0	0	0	0	0	54	46	0	0
	4388776	k__Bacteria; p__Proteobacteria; c__Alphaproteobacteria; o__Rhodospirillales; f__Acetobacteraceae; g__; s__	5	1	0	0	2	0	0	2	10	1	0	0	0	68	8	0	1	0	0	0	2	0	10	0	0	0	0	0	0	0	5	3	5	2
	809354	k__Bacteria; p__Acidobacteria; c__Acidobacteria-6; o__iii1-15; f__mb2424; g__; s__	0	0	0	0	0	0	0	0	0	0	0	29	0	0	0	0	0	2	0	0	0	0	87	3	0	0	0	0	0	0	0	3	0	0
	4313533	k__Bacteria; p__Proteobacteria; c__Gammaproteobacteria; o__Legionellales; f__; g__; s__	0	0	0	0	0	0	0	0	31	0	0	0	0	0	0	0	0	3	0	0	3	0	0	0	0	0	0	0	0	0	3	6	1	1
	527714	k__Bacteria; p__Bacteroidetes; c__Sphingobacteriia; o__Sphingobacteriales; f__; g__; s__	0	0	0	0	0	0	0	2	0	0	0	14	0	4	0	0	0	0	3	0	1	2	88	10	1	0	0	0	0	0	0	0	0	0
	736771	k__Bacteria; p__Bacteroidetes; c__[Saprospirae]; o__[Saprospirales]; f__Chitinophagaceae; g__; s__	0	1	0	0	0	2	0	0	0	0	0	0	0	0	0	0	0	3	2	0	31	0	0	0	0	0	0	0	0	0	39	47	0	0
	3252661	k__Bacteria; p__Acidobacteria; c__Holophagae; o__Holophagales; f__Holophagaceae; g__; s__	17	0	0	0	0	0	0	0	0	0	0	1	0	24	0	0	13	0	0	0	0	0	0	0	0	0	0	0	0	0	0	0	28	42
	New.ReferenceOTU7143	k__Bacteria; p__OP3; c__koll11; o__GIF10; f__; g__; s__	25	0	0	0	0	0	0	0	0	0	0	0	0	0	0	0	0	0	0	0	0	10	0	0	0	0	0	0	0	0	0	0	27	63
	New.ReferenceOTU17641	k__Bacteria; p__OP3; c__koll11; o__; f__; g__; s__	0	0	0	0	0	0	0	0	0	0	0	0	0	0	0	0	0	0	0	0	0	125	0	0	0	0	0	0	0	0	0	0	0	0
	130194	k__Bacteria; p__Bacteroidetes; c__Sphingobacteriia; o__Sphingobacteriales; f__; g__; s__	16	0	0	0	0	0	0	0	1	0	0	1	0	37	0	0	0	9	0	0	4	0	0	0	0	0	0	0	0	0	9	8	18	21
	557255	k__Bacteria; p__Proteobacteria; c__Betaproteobacteria; o__; f__; g__; s__	0	0	0	0	0	0	0	0	0	0	0	0	28	8	0	0	0	14	0	0	15	1	0	0	0	0	0	0	0	0	34	24	0	0
	529786	k__Bacteria; p__Proteobacteria; c__Gammaproteobacteria; o__Legionellales; f__Coxiellaceae; g__Aquicella; s__	0	0	0	0	0	0	0	0	0	0	0	0	0	0	0	0	0	14	0	0	2	1	0	0	0	0	0	0	0	0	2	7	0	1
	New.ReferenceOTU20386	k__Bacteria; p__Proteobacteria; c__Gammaproteobacteria; o__Legionellales; f__; g__; s__	0	0	0	0	1	0	0	1	0	0	0	5	0	0	0	0	2	4	0	0	2	0	0	105	0	0	0	0	0	0	1	3	0	0
	New.ReferenceOTU22795	k__Bacteria; p__OD1; c__ZB2; o__; f__; g__; s__	15	0	0	0	0	0	0	0	0	0	0	0	0	5	0	0	0	0	4	0	2	0	0	0	0	0	0	0	0	0	2	0	32	64
	New.ReferenceOTU15452	k__Bacteria; p__Proteobacteria; c__Betaproteobacteria; o__Neisseriales; f__Neisseriaceae; g__; s__	0	0	1	0	0	0	0	0	0	0	0	0	0	0	76	0	24	0	23	0	0	0	0	0	0	0	0	0	0	0	0	0	0	0
	584294	k__Bacteria; p__Firmicutes; c__Clostridia; o__Clostridiales; f__[Acidaminobacteraceae]; g__Fusibacter; s__	16	0	0	0	0	0	0	0	0	0	0	0	0	1	0	0	1	51	0	0	3	0	0	0	0	0	0	0	0	0	4	3	15	30
	4479946	k__Bacteria; p__Proteobacteria; c__Betaproteobacteria; o__MND1; f__; g__; s__	0	0	0	0	0	0	0	0	0	0	0	0	1	0	0	0	0	7	0	0	21	0	0	0	0	0	0	0	0	0	49	46	0	0
	New.ReferenceOTU7235	k__Bacteria; p__OP3; c__PBS-25; o__; f__; g__; s__	0	0	0	0	0	0	0	0	0	0	0	0	0	0	0	0	0	0	0	0	0	124	0	0	0	0	0	0	0	0	0	0	0	0
	4445550	k__Bacteria; p__Actinobacteria; c__Actinobacteria; o__Actinomycetales; f__Microbacteriaceae	0	0	0	0	0	0	0	0	0	0	0	0	0	0	0	0	0	9	0	0	32	0	0	0	0	0	0	0	0	0	42	41	0	0
	New.ReferenceOTU1595	k__Bacteria; p__Proteobacteria; c__Alphaproteobacteria; o__Rickettsiales; f__; g__; s__	0	0	0	0	0	0	0	0	0	0	0	121	3	0	0	0	0	0	0	0	0	0	0	0	0	0	0	0	0	0	0	0	0	0
	4340706	k__Bacteria; p__Acidobacteria; c__[Chloracidobacteria]; o__RB41; f__Ellin6075; g__; s__	1	0	0	0	0	0	0	16	0	0	0	0	0	0	0	0	0	4	0	0	18	0	0	0	0	0	0	0	0	0	47	26	7	2
	4426768	k__Bacteria; p__Planctomycetes; c__Planctomycetia; o__Planctomycetales; f__Planctomycetaceae; g__Planctomyces; s__	0	0	0	0	0	26	0	2	0	0	0	0	47	0	0	6	0	0	1	0	0	0	41	0	0	0	0	0	0	0	0	0	0	0
	4463769	k__Bacteria; p__Cyanobacteria; c__Chloroplast; o__Chlorophyta; f__; g__; s__	0	0	0	0	1	7	0	0	3	0	0	0	106	6	0	0	0	0	0	0	0	0	0	0	0	0	0	0	0	0	0	0	0	0
	New.ReferenceOTU21443	k__Bacteria; p__Bacteroidetes; c__Sphingobacteriia; o__Sphingobacteriales; f__; g__; s__	0	0	0	0	0	0	0	3	105	0	0	14	0	0	0	0	0	0	0	0	0	1	0	0	0	0	0	0	0	0	0	0	0	0
	New.ReferenceOTU8791	k__Archaea; p__[Parvarchaeota]; c__[Parvarchaea]; o__YLA114; f__; g__; s__	5	0	0	0	0	0	0	0	0	0	0	0	0	0	0	0	0	0	0	0	0	94	0	0	0	0	0	0	0	0	0	1	11	12
	742307	k__Bacteria; p__Proteobacteria; c__Alphaproteobacteria; o__Sphingomonadales; f__Sphingomonadaceae; g__; s__	0	0	0	0	0	0	0	0	0	0	0	0	0	0	0	0	0	1	0	0	31	1	0	2	0	0	0	0	0	0	45	43	0	0
	New.ReferenceOTU5391	k__Bacteria; p__Firmicutes; c__Clostridia; o__Clostridiales; f__[Acidaminobacteraceae]	13	0	0	0	0	0	0	0	0	0	0	0	0	51	0	0	0	0	0	0	1	0	0	0	0	0	0	0	0	0	0	0	21	37
	326537	k__Bacteria; p__Acidobacteria; c__iii1-8; o__SJA-36; f__; g__; s__	0	0	0	0	0	0	0	0	0	0	0	0	0	0	0	0	0	0	0	0	30	0	0	0	0	0	0	0	0	0	46	47	0	0
	New.ReferenceOTU15437	k__Bacteria; p__TM6; c__SJA-4; o__; f__; g__; s__	0	0	0	0	0	0	0	0	0	0	0	121	0	0	0	0	0	0	0	0	0	0	0	0	0	0	0	0	0	0	0	1	1	0
	New.ReferenceOTU5047	k__Bacteria; p__Cyanobacteria; c__4C0d-2; o__SM2F09; f__; g__; s__	0	0	2	0	0	1	1	0	109	0	0	0	0	1	0	0	0	0	0	0	2	0	0	0	0	0	0	0	0	0	2	3	1	0
	837424	k__Bacteria; p__Proteobacteria; c__Alphaproteobacteria; o__Rhodobacterales; f__Hyphomonadaceae; g__; s__	23	0	0	0	0	0	0	0	1	0	0	0	0	0	0	0	0	1	0	0	10	0	0	0	0	0	0	0	0	0	5	2	29	51
	259272	k__Bacteria; p__Proteobacteria; c__Alphaproteobacteria; o__Rhizobiales; f__Bradyrhizobiaceae; g__; s__	0	0	4	0	0	0	0	14	4	1	0	0	1	0	8	0	0	0	0	0	49	0	0	0	7	0	3	4	7	16	1	3	0	0
	New.ReferenceOTU1150	k__Bacteria; p__Planctomycetes; c__Planctomycetia; o__Gemmatales; f__Gemmataceae; g__; s__	0	21	0	0	53	1	1	20	0	0	0	0	0	0	4	5	0	0	0	17	0	0	0	0	0	0	0	0	0	0	0	0	0	0
	4445083	k__Bacteria; p__Acidobacteria; c__[Chloracidobacteria]; o__RB41; f__Ellin6075; g__; s__	2	0	0	3	2	0	1	20	18	0	0	0	0	0	1	0	0	18	4	0	4	1	1	21	0	0	0	0	0	0	14	8	2	2
	549676	k__Bacteria; p__Proteobacteria; c__Gammaproteobacteria; o__Legionellales; f__Legionellaceae; g__Legionella; s__	20	0	0	0	0	0	0	2	0	0	0	0	0	0	0	0	2	14	1	0	6	0	0	0	0	0	0	0	0	0	4	2	26	45
	250348	k__Bacteria; p__Proteobacteria; c__Alphaproteobacteria; o__Rhodospirillales; f__Rhodospirillaceae; g__; s__	0	0	3	0	1	1	0	28	0	0	0	78	2	4	0	0	0	0	0	0	0	0	0	0	0	0	1	3	0	1	0	0	0	0
	4295043	k__Bacteria; p__Proteobacteria; c__Alphaproteobacteria; o__Caulobacterales; f__Caulobacteraceae	0	0	7	0	0	4	0	0	0	0	0	3	0	0	0	0	0	4	0	0	27	0	0	0	0	0	0	0	0	0	38	35	3	1
	2025156	k__Bacteria; p__Proteobacteria; c__Alphaproteobacteria; o__Rhizobiales; f__Hyphomicrobiaceae; g__Rhodoplanes; s__	11	0	0	0	1	0	0	0	0	0	0	0	0	0	1	0	0	19	0	0	16	0	0	0	0	0	0	0	0	0	24	21	10	19
	3038080	k__Bacteria; p__Proteobacteria; c__Gammaproteobacteria; o__Alteromonadales; f__211ds20; g__; s__	0	0	0	0	0	0	0	0	0	0	0	0	28	6	0	0	0	24	0	0	18	0	0	0	0	0	0	0	0	0	21	25	0	0
	New.ReferenceOTU8878	k__Bacteria; p__Proteobacteria; c__Gammaproteobacteria; o__Legionellales; f__Legionellaceae; g__Legionella	0	0	0	0	0	0	0	0	0	30	0	0	0	0	0	0	0	0	0	0	0	0	2	0	0	13	35	28	4	10	0	0	0	0
	New.ReferenceOTU15389	k__Bacteria; p__Proteobacteria; c__Deltaproteobacteria; o__Myxococcales; f__0319-6G20; g__; s__	0	0	9	0	0	3	82	0	0	0	0	0	0	0	0	0	0	1	25	0	0	2	0	0	0	0	0	0	0	0	0	0	0	0
	4369127	k__Bacteria; p__Actinobacteria; c__Thermoleophilia; o__Solirubrobacterales; f__; g__; s__	0	0	0	0	3	1	0	0	5	0	0	0	113	0	0	0	0	0	0	0	0	0	0	0	0	0	0	0	0	0	0	0	0	0
	1120752	k__Bacteria; p__Proteobacteria; c__Gammaproteobacteria; o__Alteromonadales; f__211ds20; g__; s__	0	0	0	0	0	0	0	0	0	0	0	0	0	0	0	0	0	7	0	0	37	2	0	0	0	0	0	0	0	0	40	36	0	0
	627816	k__Bacteria; p__Actinobacteria; c__Actinobacteria; o__WCHB1-81; f__At425_EubF1; g__; s__	33	0	0	0	0	0	0	0	0	0	0	0	0	0	0	0	0	0	0	0	0	0	0	0	0	0	0	0	0	0	0	0	23	66
	New.ReferenceOTU1481	Unassigned	0	0	0	0	0	0	0	0	0	0	0	0	0	0	0	0	0	0	0	0	45	0	0	0	0	0	0	0	0	0	40	37	0	0
	New.ReferenceOTU10980	k__Bacteria; p__Bacteroidetes; c__Cytophagia; o__Cytophagales; f__Cytophagaceae	0	0	0	0	0	0	0	0	0	0	0	0	0	0	0	0	0	0	0	0	0	0	122	0	0	0	0	0	0	0	0	0	0	0
	New.ReferenceOTU21303	Unassigned	0	0	0	0	0	0	0	0	0	0	0	0	0	0	0	0	0	0	0	0	0	121	0	0	0	0	0	0	0	0	0	0	0	0
	256335	k__Bacteria; p__Proteobacteria; c__Alphaproteobacteria; o__Rhizobiales; f__Hyphomicrobiaceae; g__Rhodoplanes; s__	8	0	0	0	0	0	0	2	0	0	0	1	1	0	0	0	0	44	7	0	11	0	2	1	0	0	0	0	0	0	11	11	9	13
	238704	k__Bacteria; p__Planctomycetes; c__OM190; o__agg27; f__; g__; s__	0	0	0	0	0	0	0	0	0	0	0	116	0	0	0	0	0	1	0	0	0	1	0	1	0	0	0	0	0	0	2	0	0	0
	4444621	k__Bacteria; p__Bacteroidetes; c__Sphingobacteriia; o__Sphingobacteriales; f__; g__; s__	36	0	0	0	0	0	0	0	0	0	0	0	0	0	0	0	0	2	1	0	0	3	0	0	0	0	0	0	0	0	0	1	25	53
	New.ReferenceOTU2709	k__Bacteria; p__Chlamydiae; c__Chlamydiia; o__Chlamydiales; f__; g__; s__	0	0	0	0	0	0	0	0	0	0	0	117	1	0	0	0	0	0	0	0	0	0	0	2	0	1	0	0	0	0	0	0	0	0
	185701	k__Bacteria; p__Bacteroidetes; c__Sphingobacteriia; o__Sphingobacteriales; f__Sphingobacteriaceae; g__; s__	0	0	0	0	0	0	0	0	0	0	0	0	0	0	0	0	0	3	0	0	34	0	0	0	0	0	0	0	0	0	37	47	0	0
	885830	k__Bacteria; p__Proteobacteria; c__Gammaproteobacteria; o__Alteromonadales; f__OM60; g__; s__	0	0	0	0	0	0	0	0	0	0	0	0	0	0	0	0	0	21	0	0	31	0	0	0	0	0	0	0	0	0	31	38	0	0
	New.ReferenceOTU20274	k__Bacteria; p__Proteobacteria; c__Alphaproteobacteria; o__Rickettsiales; f__; g__; s__	26	0	0	0	0	0	0	0	0	0	0	0	0	0	0	0	0	0	0	0	0	0	0	0	0	0	0	0	0	0	0	0	31	64
	206390	k__Bacteria; p__Armatimonadetes; c__[Fimbriimonadia]; o__[Fimbriimonadales]; f__; g__; s__	0	0	0	0	0	0	0	0	0	0	0	42	0	0	0	0	0	0	0	0	0	0	0	0	0	0	0	0	0	0	0	1	0	0
	2788507	k__Bacteria; p__Planctomycetes; c__Planctomycetia; o__Planctomycetales; f__Planctomycetaceae; g__Planctomyces; s__	0	0	0	0	7	0	0	3	41	9	0	8	7	0	1	0	0	4	0	0	2	0	12	0	2	1	3	2	2	4	4	6	0	2
	1118109	k__Bacteria; p__Proteobacteria; c__Betaproteobacteria; o__MND1; f__; g__; s__	3	0	0	5	0	0	0	8	0	0	0	61	3	0	0	0	2	11	0	0	2	7	0	6	0	0	0	0	0	0	1	0	4	7
	4369011	k__Bacteria; p__Verrucomicrobia; c__[Pedosphaerae]; o__[Pedosphaerales]; f__; g__; s__	0	0	1	0	0	1	0	11	0	0	0	5	1	0	0	0	0	0	0	0	26	0	0	0	0	0	0	0	0	0	31	41	0	3
	New.ReferenceOTU10864	k__Bacteria; p__Proteobacteria; c__Gammaproteobacteria; o__Legionellales; f__Coxiellaceae; g__; s__	4	0	0	0	0	0	0	0	2	0	0	0	4	0	0	0	1	9	0	0	22	0	0	0	0	0	0	0	0	0	37	28	7	6
	4443285	k__Bacteria; p__SBR1093; c__VHS-B5-50; o__; f__; g__; s__	0	0	0	0	0	0	0	0	0	0	0	117	0	0	0	0	0	0	0	0	0	0	1	2	0	0	0	0	0	0	0	0	0	0
	New.ReferenceOTU13752	k__Bacteria; p__Proteobacteria; c__Alphaproteobacteria; o__; f__; g__; s__	10	0	0	0	0	0	0	0	0	0	0	0	0	0	0	1	1	14	2	0	3	0	52	0	0	0	0	0	0	0	0	0	15	22
	2885480	k__Bacteria; p__Proteobacteria; c__Alphaproteobacteria; o__Rhodospirillales; f__Rhodospirillaceae; g__; s__	0	0	0	0	0	0	0	6	7	0	0	0	1	0	0	0	0	0	0	0	0	0	5	0	0	0	0	36	23	42	0	0	0	0
	336364	k__Bacteria; p__Proteobacteria; c__Alphaproteobacteria; o__Rhizobiales; f__Rhizobiaceae; g__; s__	0	1	1	0	0	0	99	0	0	0	0	0	0	0	0	0	0	16	0	0	0	0	0	0	0	0	0	0	0	0	1	2	0	0
	662018	k__Bacteria; p__Proteobacteria; c__Deltaproteobacteria; o__DTB120; f__; g__; s__	0	0	0	0	1	0	0	0	0	0	0	0	0	0	0	0	0	2	2	0	0	109	0	0	0	0	0	0	0	0	0	0	1	5
	New.ReferenceOTU12190	k__Bacteria; p__Chlamydiae; c__Chlamydiia; o__Chlamydiales; f__; g__; s__	24	0	0	0	0	1	0	0	0	0	0	0	0	0	0	0	0	1	0	0	1	2	0	0	0	0	0	0	0	0	0	0	28	63
	New.ReferenceOTU1878	k__Archaea; p__[Parvarchaeota]; c__[Parvarchaea]; o__YLA114; f__; g__; s__	0	0	0	0	0	0	0	0	0	0	0	0	0	0	0	0	0	0	0	0	0	114	0	0	0	0	0	0	0	0	0	0	1	5
	New.ReferenceOTU14715	k__Bacteria; p__Proteobacteria; c__Gammaproteobacteria; o__Legionellales; f__Legionellaceae; g__Legionella; s__	0	0	0	0	66	0	0	54	0	0	0	0	0	0	0	0	0	0	0	0	0	0	0	0	0	0	0	0	0	0	0	0	0	0
	105552	k__Bacteria; p__Bacteroidetes; c__[Saprospirae]; o__[Saprospirales]; f__Chitinophagaceae; g__; s__	0	0	0	0	0	0	0	0	0	0	0	112	0	0	0	0	0	0	0	0	0	0	0	8	0	0	0	0	0	0	0	0	0	0
	New.ReferenceOTU3444	k__Bacteria; p__TM7; c__SC3; o__; f__; g__; s__	0	0	0	0	0	0	0	0	0	0	0	0	0	0	0	0	0	0	0	0	29	0	0	0	0	0	0	0	0	0	48	43	0	0
	New.ReferenceOTU13497	k__Bacteria; p__OD1; c__ABY1; o__; f__; g__; s__	31	0	0	0	0	0	0	0	0	0	0	0	0	0	0	0	0	0	0	0	0	0	0	0	0	0	0	0	0	0	0	0	35	54
	New.ReferenceOTU2432	k__Bacteria; p__Proteobacteria; c__Alphaproteobacteria; o__BD7-3; f__; g__; s__	0	0	0	0	0	0	0	0	0	0	0	115	0	0	0	0	0	0	0	0	0	0	0	5	0	0	0	0	0	0	0	0	0	0
	837039	k__Bacteria; p__Firmicutes; c__Clostridia; o__Clostridiales; f__Clostridiaceae; g__Clostridium; s__	4	0	0	0	0	0	0	0	0	0	0	0	0	103	0	0	0	0	0	0	0	0	0	0	0	0	0	0	0	0	1	1	6	4
	223237	k__Bacteria; p__Proteobacteria; c__Alphaproteobacteria; o__; f__; g__; s__	5	2	0	0	0	0	0	79	0	0	0	0	13	0	6	0	0	2	0	0	1	0	0	0	0	0	0	0	0	0	5	4	1	1
	4392747	k__Bacteria; p__Cyanobacteria; c__Synechococcophycideae; o__Synechococcales; f__Synechococcaceae; g__Synechococcus; s__	0	2	0	0	0	2	0	0	0	0	0	0	61	51	2	1	0	0	0	0	0	0	0	0	0	0	0	0	0	0	0	0	0	0
	4386158	k__Bacteria; p__Verrucomicrobia; c__Opitutae; o__Opitutales; f__Opitutaceae; g__; s__	0	0	0	6	0	0	0	10	0	0	0	41	0	22	0	0	0	0	1	0	0	32	6	1	0	0	0	0	0	0	0	0	0	0
	159560	k__Bacteria; p__Bacteroidetes; c__Sphingobacteriia; o__Sphingobacteriales; f__; g__; s__	8	0	0	0	0	15	0	1	26	0	0	0	0	0	1	0	0	13	0	0	5	0	0	0	0	0	0	0	0	0	5	13	15	17
	1111998	k__Bacteria; p__Proteobacteria; c__Betaproteobacteria; o__Nitrosomonadales; f__Nitrosomonadaceae; g__; s__	19	1	0	0	0	0	0	0	0	0	0	1	0	0	4	0	0	0	0	0	2	0	0	0	0	0	0	0	0	0	0	1	32	59
	698905	k__Bacteria; p__Proteobacteria; c__Deltaproteobacteria; o__Syntrophobacterales; f__Syntrophobacteraceae; g__; s__	0	0	0	0	1	0	0	0	0	0	0	101	1	0	0	0	0	3	0	0	0	3	0	5	0	0	0	0	0	0	2	3	0	0
	New.ReferenceOTU7703	k__Bacteria; p__Bacteroidetes; c__Sphingobacteriia; o__Sphingobacteriales; f__; g__; s__	0	0	0	0	0	0	0	0	0	0	0	0	0	3	109	0	0	0	0	0	2	0	0	0	0	0	0	0	0	0	2	3	0	0
	New.ReferenceOTU18125	k__Bacteria; p__Proteobacteria; c__Alphaproteobacteria; o__; f__; g__; s__	32	0	0	0	0	0	0	0	0	0	0	0	0	0	0	0	0	0	0	0	0	0	0	0	0	0	0	0	0	0	2	0	39	46
	New.ReferenceOTU20	Unassigned	0	0	0	0	0	0	0	0	0	0	0	0	0	0	0	0	0	0	0	0	0	119	0	0	0	0	0	0	0	0	0	0	0	0
	254961	k__Bacteria; p__Proteobacteria; c__Betaproteobacteria; o__Rhodocyclales; f__Rhodocyclaceae; g__Candidatus Accumulibacter; s__	0	0	1	0	0	0	0	0	0	0	0	0	0	0	0	0	20	24	0	0	18	0	0	0	0	0	0	0	0	0	17	31	3	4
	586939	k__Bacteria; p__Planctomycetes; c__Planctomycetia; o__Pirellulales; f__Pirellulaceae; g__; s__	0	6	1	0	9	0	5	4	0	1	0	0	0	22	0	0	0	0	0	0	0	0	0	67	0	0	0	0	0	0	0	0	0	0
	New.ReferenceOTU1223	k__Bacteria; p__OP3; c__koll11; o__GIF10; f__; g__; s__	19	0	0	0	0	0	0	0	0	0	0	0	0	0	0	0	0	0	0	0	0	0	0	0	0	0	0	0	0	0	0	0	32	56
	4363027	k__Bacteria; p__Proteobacteria; c__Betaproteobacteria; o__Burkholderiales; f__Oxalobacteraceae; g__; s__	0	11	0	0	0	0	0	0	0	0	0	0	0	0	0	0	0	7	4	0	8	2	0	2	18	9	18	1	2	1	23	12	0	0
	4363754	k__Bacteria; p__Cyanobacteria; c__Chloroplast; o__Chlorophyta; f__; g__; s__	0	40	5	0	10	0	7	1	0	0	0	0	2	0	47	2	1	0	3	0	0	0	0	0	0	0	0	0	0	0	0	0	0	0
	847670	k__Bacteria; p__Firmicutes; c__Clostridia; o__Clostridiales; f__Clostridiaceae; g__; s__	0	106	0	0	5	2	0	0	0	0	0	0	0	3	2	0	0	0	0	0	0	0	0	0	0	0	0	0	0	0	0	0	0	0
	771804	k__Bacteria; p__Planctomycetes; c__Planctomycetia; o__Pirellulales; f__Pirellulaceae; g__; s__	0	38	4	0	7	0	1	0	0	0	0	0	1	0	1	2	8	10	44	0	0	0	0	0	0	0	0	0	0	0	0	2	0	0
	790384	k__Bacteria; p__Actinobacteria; c__Actinobacteria; o__Actinomycetales; f__Microbacteriaceae; g__; s__	0	0	0	0	0	0	0	0	0	0	0	0	0	0	0	0	0	1	0	0	2	0	0	0	109	0	0	0	0	0	5	1	0	0
	810713	k__Bacteria; p__Proteobacteria; c__Deltaproteobacteria; o__Desulfobacterales; f__Desulfobulbaceae; g__; s__	29	0	0	0	0	0	0	0	0	0	0	0	0	0	0	0	0	0	0	0	0	0	0	0	0	0	0	0	0	0	0	1	32	56
	1147648	k__Bacteria; p__OP3; c__BD4-9; o__; f__; g__; s__	19	3	0	0	2	0	0	0	0	0	0	0	1	0	0	0	0	2	19	0	0	40	0	0	0	0	0	0	0	0	1	2	9	19
	150240	k__Bacteria; p__Proteobacteria; c__Gammaproteobacteria; o__Legionellales; f__Legionellaceae; g__; s__	0	0	1	0	0	0	0	110	0	3	0	1	0	0	0	0	0	0	0	0	0	2	0	0	0	0	0	0	0	0	0	0	0	0
	82007	k__Bacteria; p__Chloroflexi; c__Ellin6529; o__; f__; g__; s__	2	0	0	2	0	0	0	0	0	0	0	0	0	0	0	0	0	0	0	0	38	0	0	0	0	0	0	0	0	0	45	28	1	1
	4392314	k__Bacteria; p__Elusimicrobia; c__Elusimicrobia; o__Elusimicrobiales; f__; g__; s__	28	0	0	0	0	0	0	0	0	0	0	0	0	0	0	0	0	0	0	0	0	1	0	1	0	0	0	0	0	0	0	3	40	44
	New.ReferenceOTU5676	k__Bacteria; p__Proteobacteria; c__Gammaproteobacteria; o__Xanthomonadales; f__Sinobacteraceae; g__Nevskia; s__ramosa	0	0	0	0	0	0	0	0	0	4	0	0	0	0	0	0	0	0	0	0	0	0	0	0	0	0	15	14	37	47	0	0	0	0
	279358	k__Bacteria; p__Proteobacteria; c__Alphaproteobacteria; o__Caulobacterales; f__Caulobacteraceae; g__Phenylobacterium; s__	1	0	0	0	0	1	112	0	0	0	0	0	0	0	0	0	0	0	0	0	0	0	0	0	0	0	0	0	0	0	0	2	1	0
	2409039	k__Bacteria; p__Planctomycetes; c__Phycisphaerae; o__MSBL9; f__; g__; s__	24	0	0	0	0	0	0	0	0	0	0	0	0	0	0	0	0	0	0	0	0	0	0	0	0	0	0	0	0	0	0	1	36	56
	4298215	k__Bacteria; p__Proteobacteria; c__Alphaproteobacteria; o__Rhodospirillales; f__Rhodospirillaceae; g__; s__	0	0	0	0	0	0	0	0	0	0	0	103	2	0	0	0	0	0	0	0	0	0	2	10	0	0	0	0	0	0	0	0	0	0
	New.ReferenceOTU7846	k__Bacteria; p__Proteobacteria; c__Deltaproteobacteria; o__Bdellovibrionales; f__Bdellovibrionaceae; g__Bdellovibrio; s__	0	0	0	0	0	1	0	0	0	0	0	0	0	0	0	0	0	0	0	0	0	0	0	0	0	0	0	42	33	41	0	0	0	0
	568461	k__Bacteria; p__Actinobacteria; c__Thermoleophilia; o__Gaiellales; f__Gaiellaceae; g__; s__	0	0	0	0	0	0	0	0	0	0	0	0	0	0	0	0	0	2	0	0	24	0	0	0	0	0	0	0	0	0	42	48	1	0
	4374733	k__Bacteria; p__Acidobacteria; c__Acidobacteria-6; o__iii1-15; f__; g__; s__	0	0	0	0	0	0	0	0	0	0	0	0	0	0	0	0	0	0	0	0	9	0	0	0	0	0	0	0	0	0	55	53	0	0
	New.ReferenceOTU14391	k__Bacteria; p__Bacteroidetes; c__[Saprospirae]; o__[Saprospirales]; f__Saprospiraceae; g__; s__	0	0	0	0	0	0	0	0	0	0	0	113	0	0	0	0	0	0	0	0	0	0	0	4	0	0	0	0	0	0	0	0	0	0
	New.ReferenceOTU3637	Unassigned	0	0	0	0	0	1	0	29	0	1	0	0	0	0	0	0	0	0	1	0	0	0	4	0	0	0	3	30	23	24	0	0	0	0
	4403112	k__Archaea; p__Euryarchaeota; c__Methanobacteria; o__Methanobacteriales; f__MSBL1; g__SAGMEG-1; s__	18	0	0	0	0	0	0	0	0	0	0	0	0	0	0	0	0	0	0	0	0	0	0	0	0	0	0	0	0	0	0	0	40	56
	New.ReferenceOTU12484	k__Bacteria; p__OP3; c__koll11; o__GIF10; f__; g__; s__	11	0	0	0	1	0	0	0	0	0	0	0	0	0	0	0	0	0	0	0	0	22	0	0	0	0	0	0	0	0	0	0	19	63
	New.ReferenceOTU16983	k__Bacteria; p__Planctomycetes; c__Planctomycetia; o__Planctomycetales; f__Planctomycetaceae; g__Planctomyces; s__	0	0	0	0	0	0	0	0	0	10	0	14	1	0	0	0	0	0	0	0	0	0	4	0	0	8	9	27	20	23	0	0	0	0
	622987	k__Bacteria; p__Proteobacteria; c__Alphaproteobacteria; o__Rhizobiales; f__Bradyrhizobiaceae; g__; s__	0	0	0	0	0	0	0	0	0	0	0	0	0	0	0	0	0	0	0	0	0	0	1	0	0	0	0	3	104	7	1	0	0	0
	1117404	k__Bacteria; p__Bacteroidetes; c__[Saprospirae]; o__[Saprospirales]; f__; g__; s__	0	0	0	0	0	0	0	0	0	0	0	0	0	0	0	0	0	1	0	0	38	0	0	0	0	0	0	0	0	0	43	34	0	0
	New.ReferenceOTU16918	k__Archaea; p__Euryarchaeota; c__DSEG; o__ArcA07; f__; g__; s__	32	0	0	0	0	0	0	0	0	0	0	0	0	0	0	0	0	0	0	0	0	0	0	0	0	0	0	0	0	0	0	0	36	48
	216823	k__Bacteria; p__Proteobacteria; c__Alphaproteobacteria; o__Caulobacterales; f__Caulobacteraceae; g__; s__	0	0	1	0	0	0	0	0	0	0	0	27	2	1	0	0	0	4	0	0	21	0	1	6	0	0	0	0	0	0	36	13	0	0
	52053	k__Bacteria; p__Proteobacteria; c__Alphaproteobacteria; o__Rhizobiales; f__Hyphomicrobiaceae; g__Rhodoplanes; s__	0	0	0	0	0	0	0	0	0	0	0	91	1	0	0	0	0	0	0	0	5	0	0	5	0	0	0	0	0	0	8	5	0	0
	New.ReferenceOTU3957	Unassigned	1	0	0	0	0	0	0	0	2	0	0	0	0	0	0	0	0	2	0	0	0	103	0	0	0	0	0	0	0	0	0	0	1	6
	223520	k__Bacteria; p__Acidobacteria; c__Acidobacteria-6; o__iii1-15; f__; g__; s__	0	0	0	0	0	0	0	0	0	0	0	0	0	0	0	0	0	0	0	0	42	0	0	0	0	0	0	0	0	0	29	44	0	0
	4453466	k__Bacteria; p__Proteobacteria; c__Alphaproteobacteria; o__Sphingomonadales; f__Sphingomonadaceae; g__Sphingomonas; s__echinoides	0	0	0	0	0	0	0	0	0	0	0	0	0	0	0	0	0	1	0	0	32	0	0	0	0	0	0	0	0	0	45	35	0	0
	New.ReferenceOTU15458	Unassigned	0	0	0	0	0	0	0	0	0	0	0	109	0	0	0	0	0	0	0	0	0	0	0	0	0	0	0	0	0	0	0	0	0	0
	368490	k__Bacteria; p__Firmicutes; c__Bacilli; o__Turicibacterales; f__Turicibacteraceae; g__Turicibacter; s__	0	2	5	0	1	0	0	9	0	0	0	0	1	4	38	3	0	1	0	42	6	0	0	0	0	0	0	0	0	0	1	1	0	0
	894654	k__Bacteria; p__Proteobacteria; c__Gammaproteobacteria; o__Legionellales; f__Legionellaceae; g__; s__	11	4	0	0	0	0	0	6	0	0	0	0	0	0	0	0	0	2	0	0	8	13	0	0	0	0	0	0	0	0	2	2	24	42
	2017421	k__Bacteria; p__Proteobacteria; c__Alphaproteobacteria; o__Rhodospirillales; f__Rhodospirillaceae; g__; s__	0	0	0	0	4	0	0	0	0	0	0	88	0	0	0	1	0	5	0	0	3	7	0	3	0	0	0	0	0	1	0	1	1	0
	New.ReferenceOTU7848	k__Bacteria; p__Proteobacteria; c__Deltaproteobacteria; o__Myxococcales; f__; g__; s__	4	0	0	0	0	0	0	0	1	0	0	44	0	1	0	0	1	1	1	0	5	0	20	0	0	0	0	0	0	0	15	11	5	5
	569749	k__Bacteria; p__Chloroflexi; c__S085; o__; f__; g__; s__	0	0	0	0	1	0	0	0	0	0	0	82	0	0	0	0	0	10	0	0	0	0	0	10	0	0	0	0	0	3	1	3	2	2
	101542	k__Bacteria; p__Proteobacteria; c__Alphaproteobacteria; o__Rhizobiales; f__Hyphomicrobiaceae; g__Rhodoplanes; s__	0	0	0	0	0	0	0	0	0	0	0	0	0	0	1	0	0	2	0	0	37	0	0	0	0	0	0	0	0	0	41	32	1	0
	1134737	k__Bacteria; p__Proteobacteria; c__Betaproteobacteria; o__Neisseriales; f__Neisseriaceae; g__Deefgea; s__	0	0	0	0	0	0	0	0	2	0	0	0	0	0	0	0	0	21	2	0	14	0	0	0	0	0	0	0	0	0	41	34	0	0
	New.ReferenceOTU3460	k__Bacteria; p__OD1; c__ZB2; o__; f__; g__; s__	19	0	0	0	0	0	0	0	0	0	0	0	0	1	0	0	0	0	0	0	0	0	0	0	0	0	0	0	0	0	1	2	29	62
	4325326	k__Bacteria; p__Bacteroidetes; c__Bacteroidia; o__Bacteroidales; f__; g__; s__	20	0	0	0	0	0	0	0	0	0	0	0	0	2	0	0	0	0	0	0	0	0	0	0	0	0	0	0	0	0	2	0	45	45
	1110303	k__Bacteria; p__Proteobacteria; c__Gammaproteobacteria; o__Xanthomonadales; f__Sinobacteraceae; g__; s__	0	0	0	0	0	0	0	0	0	0	0	0	0	29	0	0	0	3	0	0	23	0	0	0	0	0	0	0	0	0	32	27	0	0
	672471	k__Bacteria; p__Proteobacteria; c__Deltaproteobacteria; o__Syntrophobacterales; f__Syntrophobacteraceae; g__; s__	0	0	0	0	0	0	0	0	0	0	0	108	0	0	0	0	0	0	0	0	0	0	2	3	0	0	0	0	0	1	0	0	0	0
	285415	k__Bacteria; p__Actinobacteria; c__Actinobacteria; o__Actinomycetales; f__Intrasporangiaceae; g__; s__	0	0	0	0	0	0	0	0	0	0	0	0	0	0	0	0	0	6	0	0	14	0	0	0	0	0	0	0	0	0	52	42	0	0
	New.ReferenceOTU18510	k__Bacteria; p__OP11; c__OP11-3; o__; f__; g__; s__	0	0	0	0	0	0	0	0	0	0	0	111	0	1	0	0	0	0	0	0	0	0	0	2	0	0	0	0	0	0	0	0	0	0
	New.ReferenceOTU20244	k__Bacteria; p__Bacteroidetes; c__Flavobacteriia; o__Flavobacteriales; f__Flavobacteriaceae; g__Flavobacterium; s__	0	0	0	0	0	0	0	0	0	0	0	0	0	0	0	0	0	0	0	0	28	0	0	0	0	0	0	0	0	0	46	40	0	0
	New.ReferenceOTU7976	Unassigned	28	0	0	0	0	0	0	0	0	0	0	0	0	0	0	0	0	0	0	0	0	0	0	0	0	0	0	0	0	0	0	0	32	54
	786086	k__Bacteria; p__Bacteroidetes; c__Sphingobacteriia; o__Sphingobacteriales; f__; g__; s__	0	1	0	0	0	0	0	0	0	0	0	0	0	0	0	0	0	0	113	0	0	0	0	0	0	0	0	0	0	0	0	0	0	0
	1126866	k__Bacteria; p__Proteobacteria; c__Alphaproteobacteria; o__Sphingomonadales; f__Sphingomonadaceae; g__Sphingopyxis; s__	0	0	2	13	14	39	0	0	0	0	0	11	2	0	0	4	0	0	0	0	0	6	1	11	0	0	2	0	0	0	0	0	0	0
	547579	k__Bacteria; p__Chlamydiae; c__Chlamydiia; o__Chlamydiales; f__Parachlamydiaceae; g__Candidatus Protochlamydia; s__	0	0	0	0	5	0	0	2	9	0	0	73	1	0	3	0	0	0	3	0	0	0	1	0	0	0	0	5	5	1	2	3	0	0
	4438581	k__Bacteria; p__Proteobacteria; c__Alphaproteobacteria; o__Caulobacterales; f__Caulobacteraceae; g__; s__	11	0	0	7	5	2	4	0	0	0	0	0	0	0	0	0	0	4	1	0	21	4	0	0	0	0	0	0	0	0	22	19	7	6
	136741	k__Bacteria; p__Proteobacteria; c__Gammaproteobacteria; o__Legionellales; f__; g__; s__	16	0	0	0	1	7	0	0	0	0	0	0	0	0	2	0	3	3	5	0	2	0	0	0	0	0	0	0	0	0	2	0	25	47
	817141	k__Bacteria; p__Proteobacteria; c__Deltaproteobacteria; o__Bdellovibrionales; f__Bdellovibrionaceae; g__Bdellovibrio; s__	0	0	0	0	0	0	0	16	0	0	0	0	0	0	0	0	0	0	3	0	0	9	85	0	0	0	0	0	0	0	0	0	0	0
	539039	k__Bacteria; p__Proteobacteria; c__Gammaproteobacteria; o__; f__; g__; s__	0	0	0	0	0	0	0	80	0	0	0	1	0	0	14	0	0	0	0	0	0	17	0	0	0	0	0	0	0	0	0	0	1	0
	831809	k__Bacteria; p__Proteobacteria; c__Alphaproteobacteria; o__Rhizobiales; f__Hyphomicrobiaceae; g__Hyphomicrobium; s__	0	0	0	0	0	0	0	0	0	0	0	80	1	0	0	0	0	1	0	0	5	0	0	23	0	0	0	0	0	0	0	1	0	2
	New.ReferenceOTU19828	k__Bacteria; p__Proteobacteria; c__Deltaproteobacteria; o__Myxococcales; f__; g__; s__	1	0	0	0	0	0	0	0	0	0	0	0	0	0	1	0	0	19	0	0	11	0	60	0	0	0	0	0	0	0	16	4	0	1
	4425901	k__Bacteria; p__Acidobacteria; c__Acidobacteria-6; o__iii1-15; f__; g__; s__	0	0	0	0	0	0	0	0	0	0	0	0	0	1	0	0	0	0	0	0	22	8	0	0	0	0	0	0	0	0	48	34	0	0
	New.ReferenceOTU23379	Unassigned	18	0	0	0	0	0	0	0	0	0	0	0	0	0	0	0	0	0	0	0	0	1	0	0	0	0	0	0	0	0	0	0	45	49
	New.ReferenceOTU4093	k__Bacteria; p__Bacteroidetes; c__[Saprospirae]; o__[Saprospirales]; f__Saprospiraceae; g__; s__	0	0	0	0	0	0	0	0	0	0	0	112	0	0	0	0	0	0	0	0	0	0	1	0	0	0	0	0	0	0	0	0	0	0
	207133	k__Bacteria; p__Proteobacteria; c__Betaproteobacteria; o__SC-I-84; f__; g__; s__	0	0	0	0	0	0	0	0	0	0	0	0	0	0	0	0	0	0	0	0	26	0	0	0	0	0	0	0	0	0	52	35	0	0
	New.ReferenceOTU4370	k__Bacteria; p__Proteobacteria; c__Alphaproteobacteria; o__Rhodospirillales; f__Rhodospirillaceae; g__; s__	0	0	0	0	0	0	0	0	0	0	0	0	0	0	0	0	0	0	0	0	0	0	113	0	0	0	0	0	0	0	0	0	0	0
	513757	k__Bacteria; p__Bacteroidetes; c__Sphingobacteriia; o__Sphingobacteriales; f__Sphingobacteriaceae; g__Pedobacter; s__	0	112	0	0	0	0	0	0	1	0	0	0	0	0	0	0	0	0	0	0	0	0	0	0	0	0	0	0	0	0	0	0	0	0
	815058	k__Bacteria; p__Proteobacteria; c__Alphaproteobacteria; o__Rhizobiales; f__Hyphomicrobiaceae; g__Hyphomicrobium	0	0	0	0	0	0	0	0	0	0	0	103	0	0	0	0	0	0	0	0	0	0	0	10	0	0	0	0	0	0	0	0	0	0
	4401161	k__Bacteria; p__TM6; c__; o__; f__; g__; s__	0	21	3	0	49	1	0	0	4	0	0	0	26	1	0	5	0	0	0	0	0	0	0	0	0	0	2	0	0	0	0	0	0	0
	New.ReferenceOTU16409	k__Bacteria; p__Proteobacteria; c__Alphaproteobacteria; o__BD7-3; f__; g__; s__	0	0	0	0	0	0	0	0	0	1	0	0	0	0	0	0	0	0	0	0	0	0	0	0	0	1	14	35	25	36	0	0	0	0
	873645	k__Bacteria; p__Proteobacteria; c__Gammaproteobacteria; o__Chromatiales; f__; g__; s__	5	0	10	0	0	0	0	2	2	0	0	0	3	33	3	0	0	0	1	0	1	0	22	0	0	0	0	0	0	3	0	2	10	15
	252822	k__Bacteria; p__Proteobacteria; c__Alphaproteobacteria; o__Rhizobiales; f__Rhizobiaceae; g__Agrobacterium; s__	0	0	1	0	6	4	0	0	0	0	0	2	1	0	0	0	0	29	8	0	29	0	0	0	0	0	0	0	0	0	19	13	0	0
	783224	k__Bacteria; p__Proteobacteria; c__Alphaproteobacteria; o__Rhodobacterales; f__Rhodobacteraceae; g__Rhodobacter; s__	0	0	0	0	0	4	0	0	0	0	0	0	0	4	74	0	0	12	8	1	0	0	0	0	0	0	0	0	0	0	5	4	0	0
	3447865	k__Bacteria; p__Bacteroidetes; c__Sphingobacteriia; o__Sphingobacteriales; f__; g__; s__	0	0	0	0	0	1	0	0	0	0	0	0	0	1	90	0	6	2	0	0	2	0	0	0	0	0	0	0	0	0	6	4	0	0
	4406139	k__Bacteria; p__Proteobacteria; c__Betaproteobacteria; o__Thiobacterales; f__; g__; s__	0	0	0	3	0	0	0	0	0	0	0	106	0	0	0	0	0	0	0	0	0	0	0	2	0	0	0	0	0	0	0	0	0	1
	New.ReferenceOTU22478	Unassigned	18	2	0	0	0	0	0	0	0	0	0	0	0	0	0	0	0	6	0	0	0	0	0	0	0	0	0	0	0	0	0	0	30	56
	New.ReferenceOTU11158	k__Bacteria; p__Proteobacteria; c__Alphaproteobacteria; o__BD7-3; f__; g__; s__	0	0	0	0	0	0	0	106	0	0	0	0	0	0	0	0	0	5	0	0	0	0	0	0	0	0	0	0	0	0	0	1	0	0
	4362183	k__Bacteria; p__Proteobacteria; c__Gammaproteobacteria; o__Legionellales; f__Legionellaceae; g__Legionella; s__	0	0	0	0	1	0	0	0	1	0	0	0	0	0	22	0	1	36	20	0	6	3	3	0	0	0	0	0	0	0	12	6	0	0
	103210	k__Bacteria; p__Chlorobi; c__OPB56; o__; f__; g__; s__	0	2	0	0	0	0	0	0	0	0	0	0	6	35	9	0	0	0	59	0	0	0	0	0	0	0	0	0	0	0	0	0	0	0
	4346961	k__Bacteria; p__Chloroflexi; c__Ellin6529; o__; f__; g__; s__	0	0	0	0	0	0	0	0	0	0	0	58	0	0	0	0	0	2	0	0	0	5	39	0	0	0	0	0	0	0	4	3	0	0
	4303820	k__Bacteria; p__Acidobacteria; c__Acidobacteria-6; o__iii1-15; f__; g__; s__	0	0	0	0	0	2	0	0	0	0	0	0	0	0	0	0	1	23	0	0	9	59	0	0	0	0	0	0	0	0	8	8	0	1
	4347733	k__Bacteria; p__Proteobacteria; c__Alphaproteobacteria; o__Caulobacterales; f__Caulobacteraceae; g__; s__	9	0	0	0	0	0	0	0	0	0	0	0	0	0	0	0	2	8	0	0	17	0	0	0	0	0	0	0	0	0	28	17	8	22
	944968	k__Bacteria; p__Proteobacteria; c__Gammaproteobacteria; o__Methylococcales; f__Crenotrichaceae; g__Crenothrix; s__	0	0	1	0	0	0	0	98	0	0	0	0	0	0	0	0	0	0	0	0	0	7	0	0	0	0	0	0	0	0	2	1	1	1
	317424	k__Bacteria; p__Proteobacteria; c__Betaproteobacteria; o__Burkholderiales; f__Comamonadaceae; g__Ramlibacter; s__	0	0	0	0	0	0	0	0	0	0	0	0	0	2	0	0	0	0	0	0	2	0	0	0	0	0	0	0	0	0	86	20	0	1
	New.ReferenceOTU2115	k__Bacteria; p__Proteobacteria; c__Deltaproteobacteria; o__Bdellovibrionales; f__Bdellovibrionaceae; g__Bdellovibrio; s__	19	0	0	0	0	0	0	0	0	0	0	0	0	0	0	0	0	0	0	0	0	0	33	0	0	0	0	0	0	0	0	0	27	32
	New.ReferenceOTU2047	k__Bacteria; p__Proteobacteria; c__Alphaproteobacteria; o__BD7-3; f__; g__; s__	25	0	0	0	0	0	0	0	0	0	0	0	0	0	0	0	0	0	4	0	0	0	0	0	0	0	0	0	0	0	0	0	34	48
	New.ReferenceOTU7022	Unassigned	0	0	0	0	0	0	0	0	0	0	0	0	0	0	0	0	0	0	0	0	0	111	0	0	0	0	0	0	0	0	0	0	0	0
	142389	k__Bacteria; p__Proteobacteria; c__Alphaproteobacteria; o__Sphingomonadales; f__Sphingomonadaceae; g__Sphingomonas	0	0	0	0	0	0	0	0	0	0	0	0	0	0	0	0	0	19	0	0	18	0	0	0	0	0	0	0	0	0	34	40	0	0
	New.ReferenceOTU23777	k__Bacteria; p__Chloroflexi; c__Anaerolineae; o__H39; f__; g__; s__	0	0	0	0	0	0	0	0	0	0	0	106	0	0	0	0	0	0	0	0	0	0	0	4	0	0	1	0	0	0	0	0	0	0
	New.ReferenceOTU20479	k__Bacteria; p__Proteobacteria; c__Deltaproteobacteria; o__Bdellovibrionales; f__Bdellovibrionaceae; g__Bdellovibrio; s__	21	0	0	0	0	0	0	0	0	0	0	0	0	0	0	0	0	0	0	0	0	0	0	0	0	0	0	0	0	0	0	0	29	61
	New.ReferenceOTU19156	k__Bacteria; p__Proteobacteria; c__TA18; o__PHOS-HD29; f__; g__; s__	20	0	0	0	0	0	0	0	0	0	0	0	0	0	0	0	0	0	0	0	0	0	0	0	0	0	0	0	0	0	0	0	34	57
	New.ReferenceOTU5691	k__Bacteria; p__Proteobacteria; c__Deltaproteobacteria; o__Bdellovibrionales; f__Bdellovibrionaceae; g__Bdellovibrio; s__	0	0	0	0	0	0	0	0	0	1	0	0	0	0	0	0	0	0	0	0	0	0	96	0	0	0	0	8	6	0	0	0	0	0
	4454408	k__Bacteria; p__Bacteroidetes; c__Bacteroidia; o__Bacteroidales; f__; g__; s__	1	0	0	0	1	0	0	0	0	0	0	0	0	4	0	0	1	83	0	0	6	0	0	0	0	0	0	0	0	0	5	5	2	1
	4479752	k__Bacteria; p__Proteobacteria; c__Alphaproteobacteria; o__Rhizobiales; f__Hyphomicrobiaceae; g__Hyphomicrobium; s__	15	0	0	0	9	0	0	2	16	0	0	0	0	0	1	0	0	2	15	0	0	0	1	6	0	0	0	0	0	1	3	1	13	25
	New.ReferenceOTU6883	Unassigned	0	73	0	0	13	0	5	6	0	1	0	0	7	1	0	0	0	0	0	0	1	0	0	0	0	0	3	0	0	0	0	0	0	0
	New.ReferenceOTU11971	k__Bacteria; p__Chloroflexi; c__TK17; o__; f__; g__; s__	25	0	0	0	0	1	0	0	3	0	0	0	1	3	0	0	4	5	0	0	0	1	13	0	0	0	0	0	0	0	0	2	20	32
	4468329	k__Bacteria; p__Proteobacteria; c__Alphaproteobacteria; o__Rhodobacterales; f__Hyphomonadaceae; g__; s__	12	0	0	0	1	0	0	1	0	0	0	11	0	0	0	0	0	1	0	0	5	1	0	0	0	0	0	0	0	0	8	8	24	38
	New.ReferenceOTU22264	k__Bacteria; p__Proteobacteria; c__Gammaproteobacteria; o__; f__; g__; s__	0	0	0	0	0	0	0	95	0	0	0	0	1	0	0	0	0	0	0	0	0	14	0	0	0	0	0	0	0	0	0	0	0	0
	4434432	k__Bacteria; p__Bacteroidetes; c__Flavobacteriia; o__Flavobacteriales; f__Flavobacteriaceae; g__Flavobacterium; s__	0	0	0	0	3	3	0	0	1	0	0	0	0	0	3	0	0	1	0	0	31	0	0	0	0	0	0	0	0	0	33	35	0	0
	New.ReferenceOTU20217	Unassigned	0	0	0	0	0	0	0	0	0	0	0	0	0	0	0	0	0	0	0	0	21	0	0	0	0	0	0	0	0	0	44	45	0	0
	New.ReferenceOTU18529	k__Bacteria; p__Proteobacteria; c__Deltaproteobacteria; o__Bdellovibrionales; f__Bdellovibrionaceae; g__Bdellovibrio; s__	0	0	0	1	0	0	0	1	25	0	0	0	0	0	0	0	0	0	0	0	0	0	82	0	0	0	0	0	0	0	0	0	0	0
	New.ReferenceOTU11435	k__Bacteria; p__Proteobacteria; c__Alphaproteobacteria; o__; f__; g__; s__	11	0	0	0	0	0	0	0	0	0	0	0	0	0	0	0	4	22	13	0	2	0	0	0	0	0	0	0	0	0	5	6	16	30
	4423331	k__Bacteria; p__Proteobacteria; c__Betaproteobacteria; o__Burkholderiales; f__Oxalobacteraceae; g__Herminiimonas; s__	0	0	0	0	0	0	0	0	0	0	0	0	0	0	0	0	0	67	0	0	15	0	0	0	0	0	0	0	0	0	5	21	0	1
	New.ReferenceOTU22589	k__Bacteria; p__Proteobacteria; c__Deltaproteobacteria; o__Myxococcales; f__0319-6G20; g__; s__	28	0	0	0	0	0	0	0	0	0	1	2	0	0	0	0	0	0	0	0	0	0	0	0	0	0	0	0	0	0	0	0	33	45
	New.ReferenceOTU15811	k__Archaea; p__[Parvarchaeota]; c__[Parvarchaea]; o__YLA114; f__; g__; s__	0	0	0	0	0	0	0	0	0	0	0	109	0	0	0	0	0	0	0	0	0	0	0	0	0	0	0	0	0	0	0	0	0	0
	New.ReferenceOTU15300	Unassigned	12	0	0	0	0	0	0	0	0	0	0	0	0	0	0	0	0	0	0	0	0	0	0	0	0	0	0	0	0	0	0	0	38	59
	New.ReferenceOTU6029	k__Bacteria; p__Proteobacteria; c__Deltaproteobacteria; o__Myxococcales; f__Cystobacterineae; g__; s__	0	0	0	0	0	0	0	0	0	0	0	0	0	0	0	0	0	0	0	0	0	0	109	0	0	0	0	0	0	0	0	0	0	0
	New.ReferenceOTU19917	k__Bacteria; p__Planctomycetes; c__Phycisphaerae; o__C86; f__; g__; s__	0	0	0	0	0	0	0	0	0	0	0	109	0	0	0	0	0	0	0	0	0	0	0	0	0	0	0	0	0	0	0	0	0	0
	4398173	k__Bacteria; p__Proteobacteria; c__Deltaproteobacteria; o__Myxococcales; f__0319-6G20; g__; s__	10	0	0	2	0	0	7	36	10	0	0	0	1	0	0	0	0	2	16	0	1	0	0	0	0	0	0	0	0	0	1	0	8	13
	151914	k__Bacteria; p__Proteobacteria; c__Alphaproteobacteria; o__Caulobacterales; f__Caulobacteraceae; g__Phenylobacterium; s__	0	0	0	0	0	0	0	0	0	0	0	0	1	0	0	0	0	3	0	0	48	0	1	0	0	0	0	0	0	0	35	20	0	0
	New.ReferenceOTU6187	k__Bacteria; p__Proteobacteria; c__Alphaproteobacteria; o__; f__; g__; s__	0	0	2	0	1	0	0	48	0	0	0	0	0	0	0	0	0	2	53	0	0	0	0	0	0	0	0	0	0	0	0	2	0	0
	1140498	k__Bacteria; p__Acidobacteria; c__AT-s54; o__; f__; g__; s__	0	0	0	0	0	0	0	0	0	0	0	0	0	0	0	0	0	12	0	0	27	0	0	0	0	0	0	0	0	0	31	38	0	0
	New.ReferenceOTU2796	k__Bacteria; p__Proteobacteria; c__Deltaproteobacteria; o__Bdellovibrionales; f__Bdellovibrionaceae; g__Bdellovibrio; s__	0	0	0	0	0	0	0	0	106	0	0	0	0	0	0	0	0	0	0	0	0	0	2	0	0	0	0	0	0	0	0	0	0	0
	4457032	k__Bacteria; p__Verrucomicrobia; c__[Spartobacteria]; o__[Chthoniobacterales]; f__[Chthoniobacteraceae]; g__DA101; s__	0	0	0	0	0	0	0	0	0	0	0	0	0	0	0	0	0	0	0	0	11	0	0	0	0	0	0	0	0	0	43	54	0	0
	542134	k__Bacteria; p__Acidobacteria; c__Holophagae; o__Holophagales; f__Holophagaceae; g__; s__	0	0	0	0	0	0	0	0	0	0	0	0	0	107	0	0	0	0	0	0	0	0	0	0	0	0	0	0	0	1	0	0	0	0
	936454	k__Bacteria; p__Bacteroidetes; c__Cytophagia; o__Cytophagales; f__Cytophagaceae; g__Hymenobacter; s__	0	0	0	0	0	0	0	0	0	0	0	0	0	0	0	0	0	0	0	0	19	0	0	0	0	0	0	0	0	0	63	26	0	0
	310035	k__Bacteria; p__Acidobacteria; c__Holophagae; o__Holophagales; f__Holophagaceae; g__; s__	0	3	0	0	0	0	0	0	0	0	0	0	104	0	0	0	0	0	0	0	0	0	0	0	0	0	0	0	0	0	0	0	0	0
	1128107	k__Bacteria; p__WS3; c__PRR-12; o__Sediment-1; f__PRR-10; g__; s__	24	0	0	0	0	0	0	0	1	0	0	1	0	2	0	0	0	1	0	0	5	0	0	0	0	0	0	0	0	0	4	3	29	37
	4403026	k__Bacteria; p__Bacteroidetes; c__Cytophagia; o__Cytophagales; f__Cytophagaceae; g__; s__	0	0	0	0	0	0	0	6	0	0	0	99	0	0	0	0	0	0	0	0	0	2	0	0	0	0	0	0	0	0	0	0	0	0
	New.ReferenceOTU14271	k__Bacteria; p__Proteobacteria; c__Alphaproteobacteria; o__BD7-3; f__; g__; s__	25	0	0	0	0	0	0	0	0	0	0	4	0	0	0	0	0	0	0	0	0	0	0	0	0	0	0	0	0	0	0	0	27	51
	105215	k__Bacteria; p__Planctomycetes; c__Planctomycetia; o__Planctomycetales; f__Planctomycetaceae; g__Planctomyces; s__	0	0	0	0	42	0	0	1	0	21	0	0	27	0	0	0	0	0	0	0	1	0	5	0	0	0	2	3	3	1	0	0	0	0
	100737	k__Bacteria; p__Verrucomicrobia; c__Opitutae; o__Opitutales; f__Opitutaceae; g__; s__	4	0	0	0	1	0	0	23	0	0	0	0	0	1	2	0	1	7	5	0	12	10	0	0	0	0	0	0	0	0	10	16	5	9
	232182	k__Bacteria; p__Proteobacteria; c__Alphaproteobacteria; o__Rickettsiales; f__Rickettsiaceae; g__; s__	7	0	0	1	1	0	0	1	47	0	0	0	1	0	2	0	1	0	0	0	2	0	0	0	0	0	0	0	0	0	3	0	15	25
	439693	k__Bacteria; p__NC10; c__12-24; o__Methylomirabiliales; f__Methylomirabiliaceae; g__Candidatus Methylomirabilis; s__	0	0	0	0	0	1	0	0	0	0	0	0	0	0	0	0	0	1	0	0	0	101	0	0	0	0	0	0	0	0	0	0	1	2
	207866	k__Bacteria; p__Proteobacteria; c__Alphaproteobacteria; o__Rhizobiales; f__Hyphomicrobiaceae; g__Pedomicrobium; s__	0	0	0	0	0	0	0	0	0	0	0	27	0	0	0	0	0	3	0	0	18	3	0	0	0	0	0	0	0	0	42	13	0	0
	240468	k__Bacteria; p__Proteobacteria; c__Gammaproteobacteria; o__Xanthomonadales; f__Sinobacteraceae; g__; s__	7	0	0	0	0	0	0	0	0	0	0	0	0	42	0	0	0	2	2	0	2	3	0	0	0	0	0	0	0	0	0	2	14	32
	3239358	k__Bacteria; p__Proteobacteria; c__Betaproteobacteria; o__Gallionellales; f__Gallionellaceae; g__Gallionella; s__	11	0	0	0	0	0	0	1	0	0	0	0	0	0	0	0	0	0	1	0	2	4	0	0	0	0	0	0	0	0	2	0	27	58
	821362	k__Bacteria; p__Bacteroidetes; c__Cytophagia; o__Cytophagales; f__Cytophagaceae; g__; s__	9	0	0	0	0	0	0	0	0	0	0	0	0	0	0	0	0	2	0	0	10	0	0	0	0	0	0	0	0	0	17	22	20	26
	New.ReferenceOTU14483	Unassigned	2	0	0	0	0	0	0	0	0	0	0	0	0	0	0	0	0	0	0	0	2	102	0	0	0	0	0	0	0	0	0	0	0	0
	342749	k__Bacteria; p__Proteobacteria; c__Alphaproteobacteria; o__Sphingomonadales; f__Sphingomonadaceae; g__Sphingomonas; s__changbaiensis	0	0	0	0	0	0	0	0	0	1	0	0	0	0	0	0	0	0	0	0	0	0	99	6	0	0	0	0	0	0	0	0	0	0
	New.ReferenceOTU21433	Unassigned	23	0	0	0	0	0	0	0	0	0	0	0	0	0	0	0	0	0	0	0	0	2	0	0	0	0	0	0	0	0	0	0	33	48
	New.ReferenceOTU19994	k__Bacteria; p__OP3; c__koll11; o__; f__; g__; s__	0	0	0	0	0	0	0	0	0	0	0	0	0	0	0	0	0	1	0	0	0	105	0	0	0	0	0	0	0	0	0	0	0	0
	New.ReferenceOTU22322	Unassigned	15	0	0	0	0	0	0	0	0	0	0	0	0	0	0	0	0	0	0	0	0	0	0	0	0	0	0	0	0	0	0	0	31	60
	New.ReferenceOTU3587	k__Bacteria; p__OP3; c__koll11; o__; f__; g__; s__	0	0	0	0	0	0	0	0	0	0	0	106	0	0	0	0	0	0	0	0	0	0	0	0	0	0	0	0	0	0	0	0	0	0
	New.ReferenceOTU12298	k__Bacteria; p__Proteobacteria; c__Betaproteobacteria; o__MND1; f__; g__; s__	0	0	0	0	0	0	0	0	0	0	0	103	0	0	0	0	0	0	0	0	0	0	0	1	0	0	0	0	0	0	0	0	0	0
	808706	k__Bacteria; p__Proteobacteria; c__Gammaproteobacteria; o__Xanthomonadales; f__Xanthomonadaceae; g__Lysobacter; s__	0	0	0	0	0	0	0	0	0	0	0	0	0	0	0	0	0	29	0	0	26	0	0	0	0	0	0	0	0	0	26	22	0	0
	4456886	k__Bacteria; p__Firmicutes; c__Bacilli; o__Bacillales; f__Bacillaceae; g__Bacillus	0	0	0	0	1	0	2	0	0	0	0	0	0	0	2	19	2	12	3	11	25	0	0	0	0	0	0	0	0	0	1	22	0	0
	New.ReferenceOTU13427	k__Bacteria; p__OP3; c__koll11; o__; f__; g__; s__	0	0	0	0	0	0	0	0	0	0	0	100	0	2	0	0	0	0	0	0	0	2	0	0	0	0	0	0	0	0	0	0	1	0
	804655	k__Bacteria; p__Firmicutes; c__Clostridia; o__Clostridiales; f__[Acidaminobacteraceae]; g__Fusibacter; s__	16	0	0	0	0	0	0	0	0	0	0	0	0	0	0	0	0	0	0	0	0	0	0	0	0	0	0	0	0	0	2	2	26	59
	1105450	k__Bacteria; p__Actinobacteria; c__Actinobacteria; o__Actinomycetales; f__Nocardioidaceae; g__Nocardioides; s__plantarum	0	0	0	1	0	0	0	0	0	0	0	0	0	0	0	0	0	0	0	0	28	0	0	0	0	0	0	0	0	0	35	41	0	0
	New.ReferenceOTU17056	Unassigned	28	0	0	0	0	0	0	0	0	0	0	0	0	0	0	0	0	0	0	0	0	0	0	0	0	0	0	0	0	0	0	0	31	46
	New.ReferenceOTU17424	k__Bacteria; p__Proteobacteria; c__Alphaproteobacteria; o__BD7-3; f__; g__; s__	0	0	0	0	0	0	0	0	0	0	0	0	0	0	1	0	0	0	0	0	0	0	104	0	0	0	0	0	0	0	0	0	0	0
	New.ReferenceOTU19950	k__Bacteria; p__OP3; c__koll11; o__; f__; g__; s__	0	0	0	0	0	0	0	0	0	0	0	0	0	0	0	0	0	0	0	0	0	105	0	0	0	0	0	0	0	0	0	0	0	0
	New.ReferenceOTU23033	k__Bacteria; p__Proteobacteria; c__Gammaproteobacteria; o__Legionellales; f__; g__; s__	0	0	0	0	0	0	0	0	0	0	0	103	0	0	0	0	0	0	0	0	0	0	0	2	0	0	0	0	0	0	0	0	0	0
	1119166	k__Bacteria; p__Proteobacteria; c__Betaproteobacteria; o__IS-44; f__; g__; s__	0	0	0	0	0	0	0	7	0	0	0	0	0	0	0	0	0	6	3	0	17	1	0	0	0	0	0	0	0	0	30	23	6	11
	4442090	k__Bacteria; p__Acidobacteria; c__Acidobacteria-6; o__iii1-15; f__; g__; s__	0	0	0	0	0	3	0	0	0	0	0	7	0	0	0	0	0	10	0	0	5	61	0	0	0	0	0	0	0	0	10	8	0	0
	4376097	k__Bacteria; p__Gemmatimonadetes; c__Gemmatimonadetes; o__N1423WL; f__; g__; s__	0	0	0	0	0	0	0	0	0	0	0	0	0	0	0	0	0	0	0	0	21	0	0	0	0	0	0	0	0	0	39	44	0	0
	New.ReferenceOTU3467	k__Bacteria; p__Cyanobacteria; c__4C0d-2; o__SM1D11; f__; g__; s__	0	0	0	0	0	0	0	3	0	1	0	0	0	0	0	0	0	0	0	0	0	0	43	0	0	1	1	9	21	21	0	0	0	0
	729697	k__Bacteria; p__Actinobacteria; c__Thermoleophilia; o__Solirubrobacterales; f__Patulibacteraceae; g__; s__	0	0	0	0	1	0	0	0	0	0	0	12	0	0	0	0	0	4	0	0	13	1	0	2	0	0	0	0	0	0	21	32	4	14
	4451987	k__Bacteria; p__Firmicutes; c__Clostridia; o__Clostridiales; f__Peptococcaceae	14	0	0	0	0	0	0	0	0	0	1	0	0	0	0	0	0	2	0	0	0	0	0	0	0	0	0	0	0	0	0	0	34	53
	New.ReferenceOTU11117	k__Bacteria; p__OP3; c__PBS-25; o__; f__; g__; s__	22	0	2	0	0	0	0	24	1	0	0	0	0	0	0	0	0	0	0	0	1	1	0	0	0	0	0	0	0	0	4	3	19	27
	831098	k__Bacteria; p__Proteobacteria; c__Alphaproteobacteria; o__Rhodobacterales; f__Rhodobacteraceae; g__Rhodobacter; s__	0	0	0	0	0	0	0	0	0	0	0	0	0	0	0	0	2	21	1	0	13	0	0	0	0	0	0	0	0	0	36	29	2	0
	New.ReferenceOTU22582	k__Bacteria; p__Proteobacteria; c__Alphaproteobacteria; o__; f__; g__; s__	4	0	0	0	0	0	0	33	0	0	0	0	0	0	0	0	6	15	42	0	0	0	0	0	0	0	0	0	0	0	0	0	2	2
	862357	k__Bacteria; p__Bacteroidetes; c__Sphingobacteriia; o__Sphingobacteriales; f__Sphingobacteriaceae; g__Pedobacter; s__	1	0	0	3	1	0	0	0	0	0	0	0	0	0	0	0	0	7	3	0	23	0	0	0	0	0	0	0	0	0	40	23	0	3
	New.ReferenceOTU2745	k__Bacteria; p__Proteobacteria; c__Deltaproteobacteria; o__Desulfuromonadales	9	0	0	0	0	0	0	0	0	0	0	0	0	0	0	0	0	3	0	0	0	33	0	0	0	0	0	0	0	0	0	0	20	39
	New.ReferenceOTU6824	k__Bacteria; p__Bacteroidetes; c__[Saprospirae]; o__[Saprospirales]; f__Chitinophagaceae; g__; s__	0	0	0	0	0	0	0	0	0	0	0	0	0	0	102	0	0	0	0	0	2	0	0	0	0	0	0	0	0	0	0	0	0	0
	698517	k__Bacteria; p__Proteobacteria; c__Betaproteobacteria; o__Ellin6067; f__; g__; s__	0	0	0	0	0	0	0	0	0	0	0	0	0	0	0	0	0	0	0	0	28	0	0	0	0	0	0	0	0	0	45	31	0	0
	4336536	k__Bacteria; p__Acidobacteria; c__Acidobacteria-6; o__iii1-15; f__RB40; g__; s__	0	0	0	0	0	0	0	0	0	0	0	0	0	0	0	0	0	5	0	0	23	0	0	0	0	0	0	0	0	0	36	39	0	0
	New.ReferenceOTU10532	k__Bacteria; p__Proteobacteria; c__Deltaproteobacteria; o__MIZ46; f__; g__; s__	15	0	0	2	0	0	0	0	0	0	0	0	0	0	0	0	0	0	0	0	0	0	0	0	0	0	0	0	0	0	0	0	40	45
	69019	k__Bacteria; p__Proteobacteria; c__Betaproteobacteria; o__Gallionellales; f__Gallionellaceae; g__Gallionella; s__	0	0	0	30	1	1	0	2	0	0	0	0	2	0	0	0	0	4	0	0	0	55	0	0	0	0	0	0	0	0	2	1	3	2
	4393701	k__Bacteria; p__Proteobacteria; c__Betaproteobacteria; o__Burkholderiales; f__Oxalobacteraceae	0	0	67	0	0	1	0	0	0	0	0	0	0	0	0	0	10	21	1	0	0	1	0	0	0	0	0	0	0	0	0	1	0	1
	4464735	k__Bacteria; p__Proteobacteria; c__Betaproteobacteria; o__Neisseriales; f__Neisseriaceae; g__Vogesella; s__	1	0	0	0	0	0	0	0	0	0	0	0	4	79	0	0	4	0	0	0	2	0	0	0	1	0	0	2	0	0	1	5	0	4
	New.ReferenceOTU16201	k__Bacteria; p__Proteobacteria; c__Alphaproteobacteria; o__; f__; g__; s__	0	0	0	0	1	3	0	1	0	0	0	0	0	0	0	0	3	67	0	0	6	0	0	0	0	0	0	0	0	0	4	10	3	5
	1114836	k__Bacteria; p__Proteobacteria; c__Deltaproteobacteria; o__Syntrophobacterales; f__Syntrophaceae; g__; s__	6	0	0	0	0	0	0	1	0	0	0	0	0	0	0	0	0	6	1	0	16	0	0	0	0	0	0	0	0	0	37	3	13	20
	4455618	k__Bacteria; p__Bacteroidetes; c__Flavobacteriia; o__Flavobacteriales; f__[Weeksellaceae]; g__Chryseobacterium; s__	20	0	0	0	0	0	0	0	0	0	0	0	0	0	0	0	0	7	10	0	3	0	0	0	0	0	2	0	0	0	0	3	27	31
	New.ReferenceOTU8510	k__Bacteria; p__Proteobacteria; c__Alphaproteobacteria; o__Rhodospirillales; f__Rhodospirillaceae; g__; s__	0	0	0	0	0	0	0	0	0	0	0	102	0	0	0	0	0	0	0	0	0	0	0	0	0	0	0	0	0	0	0	1	0	0
	New.ReferenceOTU6074	Unassigned	0	0	0	0	0	0	0	0	0	0	0	94	0	0	0	0	0	0	0	0	0	0	0	9	0	0	0	0	0	0	0	0	0	0
	4450912	k__Bacteria; p__Proteobacteria; c__Betaproteobacteria; o__A21b; f__UD5; g__; s__	0	0	0	0	0	0	0	0	0	0	0	0	0	0	0	0	0	0	0	0	22	0	0	0	0	0	0	0	0	0	42	38	0	0
	510646	k__Bacteria; p__Acidobacteria; c__[Chloracidobacteria]; o__RB41; f__Ellin6075; g__; s__	8	0	0	1	0	0	0	1	1	0	0	0	0	0	1	0	0	5	0	0	19	0	0	0	0	0	0	0	0	0	27	23	5	6
	New.ReferenceOTU9064	k__Bacteria; p__Cyanobacteria; c__4C0d-2; o__SM2F09; f__; g__; s__	0	0	0	0	0	0	0	0	0	0	0	97	0	0	0	0	0	0	0	0	0	0	0	0	0	0	0	0	0	0	0	0	0	0
	932848	k__Bacteria; p__Proteobacteria; c__Betaproteobacteria; o__Nitrosomonadales; f__Nitrosomonadaceae; g__; s__	0	0	24	0	0	0	0	0	0	0	0	0	57	0	0	0	0	0	0	0	0	0	2	9	0	0	0	0	0	4	0	0	0	0
	545997	k__Bacteria; p__Proteobacteria; c__Betaproteobacteria; o__Burkholderiales; f__Comamonadaceae; g__; s__	0	0	0	0	0	0	0	1	66	0	0	7	0	0	0	0	0	1	0	0	18	0	0	1	0	0	0	0	0	0	0	8	0	0
	134018	k__Bacteria; p__Bacteroidetes; c__Bacteroidia; o__Bacteroidales; f__Porphyromonadaceae; g__Paludibacter; s__	0	0	0	0	3	0	0	0	0	0	0	0	1	1	0	0	3	53	0	0	7	0	1	0	0	0	0	0	0	0	18	15	0	0
	1141745	k__Bacteria; p__Proteobacteria; c__Betaproteobacteria; o__Burkholderiales; f__Comamonadaceae; g__; s__	0	0	0	79	0	0	0	0	0	0	0	2	0	0	0	0	0	0	0	0	0	1	0	13	0	0	0	0	0	0	1	0	1	5
	3093679	k__Bacteria; p__Acidobacteria; c__Acidobacteria-6; o__iii1-15; f__; g__; s__	19	0	0	0	0	0	0	0	0	0	0	0	0	1	0	0	0	3	0	0	4	0	0	0	0	0	0	0	0	0	5	2	27	41
	New.ReferenceOTU20910	k__Bacteria; p__Cyanobacteria; c__Chloroplast; o__Chlorophyta; f__Chlamydomonadaceae; g__; s__	0	101	0	0	1	0	0	0	0	0	0	0	0	0	0	0	0	0	0	0	0	0	0	0	0	0	0	0	0	0	0	0	0	0
	New.ReferenceOTU6446	Unassigned	11	0	0	1	0	0	0	0	0	0	0	0	0	0	0	0	0	0	0	0	0	0	0	0	0	0	0	0	0	0	0	2	27	61
	New.ReferenceOTU21006	k__Bacteria; p__OD1; c__SM2F11; o__; f__; g__; s__	1	0	0	0	0	0	0	0	0	0	0	0	0	0	0	0	0	1	4	0	30	0	0	0	0	0	0	0	0	0	37	29	0	0
	New.ReferenceOTU14040	k__Bacteria; p__Planctomycetes; c__Planctomycetia; o__Pirellulales; f__Pirellulaceae; g__; s__	0	0	0	0	0	0	0	0	0	0	0	93	0	0	0	0	0	0	0	0	0	0	0	8	0	0	1	0	0	0	0	0	0	0
	216805	k__Bacteria; p__Proteobacteria; c__Alphaproteobacteria; o__Rhizobiales; f__Bradyrhizobiaceae; g__Bradyrhizobium; s__	0	0	0	2	0	0	0	0	0	0	0	0	0	0	0	0	0	6	0	0	13	0	0	0	0	0	0	0	0	0	47	34	0	0
	4452379	k__Bacteria; p__Proteobacteria; c__Gammaproteobacteria; o__Chromatiales; f__; g__; s__	0	0	0	0	0	0	0	0	0	0	0	82	0	0	0	0	0	0	0	0	0	0	0	20	0	0	0	0	0	0	0	0	0	0
	827969	k__Bacteria; p__Bacteroidetes; c__Cytophagia; o__Cytophagales; f__Cytophagaceae; g__Hymenobacter; s__	0	0	0	0	0	0	0	0	0	0	0	0	0	0	0	0	0	0	0	0	23	0	0	0	0	0	0	0	0	0	47	31	0	0
	705270	k__Bacteria; p__Proteobacteria; c__Deltaproteobacteria; o__Bdellovibrionales; f__Bdellovibrionaceae; g__Bdellovibrio; s__	8	0	0	0	0	1	12	8	0	0	0	0	19	0	2	0	0	1	2	0	1	2	0	0	0	0	0	0	0	0	2	3	17	23
	7932	k__Bacteria; p__Proteobacteria; c__Gammaproteobacteria; o__Legionellales; f__Legionellaceae; g__Legionella; s__	1	0	0	0	0	0	0	0	15	0	0	70	0	0	0	1	1	4	0	0	0	1	0	7	0	0	0	0	0	0	1	0	0	0
	3029269	k__Bacteria; p__Proteobacteria; c__Gammaproteobacteria; o__Legionellales; f__Legionellaceae; g__; s__	0	16	0	0	26	1	0	4	3	0	0	18	0	0	0	0	0	4	0	0	0	13	3	8	0	0	0	0	0	0	0	0	2	3
	628318	k__Bacteria; p__Nitrospirae; c__Nitrospira; o__Nitrospirales; f__Nitrospiraceae; g__Nitrospira; s__	0	0	0	0	0	0	0	3	0	0	0	14	0	0	0	0	0	0	0	0	2	0	0	77	0	0	0	0	0	0	2	2	1	0
	1129425	k__Bacteria; p__Actinobacteria; c__Thermoleophilia; o__Solirubrobacterales; f__Solirubrobacteraceae; g__; s__	0	0	0	0	0	0	0	0	0	0	0	0	0	0	0	0	0	25	0	0	15	0	0	0	0	0	0	0	0	0	32	29	0	0
	New.ReferenceOTU10916	k__Bacteria; p__Proteobacteria; c__Deltaproteobacteria; o__Myxococcales; f__; g__; s__	16	0	0	0	0	0	0	0	0	0	0	0	0	0	0	0	0	2	0	0	2	0	0	0	0	0	0	0	0	0	0	2	28	51
	New.ReferenceOTU22947	k__Bacteria; p__Proteobacteria; c__Alphaproteobacteria; o__; f__; g__; s__	23	0	0	0	0	0	0	0	0	0	0	0	0	0	0	0	0	0	0	0	0	0	0	0	0	0	0	0	0	0	0	0	31	47
	184153	k__Bacteria; p__Proteobacteria; c__Betaproteobacteria; o__Methylophilales; f__; g__; s__	0	0	0	0	0	0	0	95	0	0	0	0	0	0	0	0	0	0	0	0	0	0	0	0	0	0	0	0	0	1	0	0	1	0
	4445991	k__Bacteria; p__Proteobacteria; c__Betaproteobacteria; o__Rhodocyclales; f__Rhodocyclaceae	0	0	0	18	1	1	0	54	0	1	0	7	2	0	0	0	0	1	1	0	7	5	0	1	0	0	0	0	0	0	0	0	0	1
	386554	k__Bacteria; p__Actinobacteria; c__Actinobacteria; o__Actinomycetales; f__Mycobacteriaceae; g__Mycobacterium; s__	0	0	0	0	0	0	0	5	6	2	0	0	64	22	0	0	0	0	0	0	0	0	0	0	0	0	1	0	0	0	0	0	0	0
	278075	k__Bacteria; p__Proteobacteria; c__Alphaproteobacteria; o__Sphingomonadales; f__Sphingomonadaceae; g__Zymomonas; s__	0	1	0	0	14	5	0	0	12	0	0	0	0	0	0	0	3	6	1	0	16	0	0	0	0	0	0	0	0	0	23	19	0	0
	166838	k__Bacteria; p__Proteobacteria; c__Betaproteobacteria; o__Burkholderiales; f__Comamonadaceae; g__Rubrivivax; s__	0	0	0	0	0	0	0	0	0	0	0	87	4	1	0	0	0	0	0	0	1	0	4	0	0	0	1	0	0	0	2	0	0	0
	New.ReferenceOTU18603	Unassigned	0	0	0	0	0	0	0	0	0	0	0	91	1	0	0	0	0	0	0	0	0	0	0	8	0	0	0	0	0	0	0	0	0	0
	New.ReferenceOTU1832	k__Bacteria; p__Cyanobacteria; c__4C0d-2; o__MLE1-12; f__; g__; s__	0	0	0	0	0	0	0	0	0	3	0	0	0	0	0	0	0	0	0	0	0	0	0	0	0	7	48	17	0	25	0	0	0	0
	256173	k__Bacteria; p__Actinobacteria; c__Actinobacteria; o__Actinomycetales; f__Micrococcaceae; g__; s__	0	0	0	0	0	0	0	0	0	0	0	0	0	0	0	0	0	0	0	0	40	0	0	0	0	0	0	0	0	0	4	56	0	0
	225377	k__Bacteria; p__Bacteroidetes; c__[Saprospirae]; o__[Saprospirales]; f__Chitinophagaceae; g__; s__	0	0	0	0	0	0	0	0	0	0	0	0	0	0	0	0	0	0	0	0	18	0	0	0	0	0	0	0	0	0	38	44	0	0
	New.ReferenceOTU6276	k__Bacteria; p__Proteobacteria; c__Deltaproteobacteria; o__Desulfuromonadales; f__Pelobacteraceae	0	0	0	0	0	0	0	0	0	0	0	0	0	0	0	0	0	0	0	0	26	0	0	0	0	0	0	0	0	0	40	33	1	0
	New.ReferenceOTU9897	k__Bacteria; p__Actinobacteria; c__Thermoleophilia; o__Solirubrobacterales; f__; g__; s__	17	0	0	0	0	0	0	0	0	0	0	0	0	0	0	0	0	0	0	0	3	2	0	0	0	0	0	0	0	0	6	4	28	38
	133195	k__Bacteria; p__Proteobacteria; c__Gammaproteobacteria; o__Legionellales; f__Coxiellaceae; g__Aquicella; s__	0	1	0	0	17	1	0	2	0	0	0	2	0	0	2	0	1	35	0	0	8	0	0	0	0	0	0	0	0	0	14	16	0	0
	279203	k__Bacteria; p__Planctomycetes; c__Planctomycetia; o__Gemmatales; f__Gemmataceae; g__Gemmata; s__	1	0	0	2	0	0	0	4	0	0	0	0	0	4	0	77	0	4	0	0	2	0	0	0	0	0	0	0	0	0	0	5	0	0
	318609	k__Bacteria; p__Proteobacteria; c__Alphaproteobacteria; o__Rhizobiales; f__Bradyrhizobiaceae; g__; s__	1	0	0	0	0	0	0	0	0	0	0	0	0	0	0	0	0	12	0	0	14	2	0	0	0	0	0	0	0	0	37	33	0	0
	720217	k__Bacteria; p__Proteobacteria; c__Deltaproteobacteria; o__Myxococcales; f__Haliangiaceae; g__; s__	4	0	0	0	0	0	0	15	0	0	0	35	0	0	0	0	0	1	0	0	14	0	2	0	0	0	0	0	0	0	14	9	0	5
	New.ReferenceOTU3643	k__Bacteria; p__Proteobacteria; c__Deltaproteobacteria; o__Myxococcales; f__0319-6G20; g__; s__	8	0	0	0	0	0	0	2	0	0	0	42	0	0	0	0	0	0	0	0	0	5	1	0	0	0	0	0	0	0	0	0	13	28
	948191	k__Bacteria; p__Proteobacteria; c__Alphaproteobacteria; o__BD7-3; f__; g__; s__	3	0	0	0	0	0	0	0	0	0	0	0	0	0	0	0	0	2	85	0	0	0	4	0	0	0	0	0	0	0	1	0	4	0
	New.ReferenceOTU15608	k__Bacteria; p__Planctomycetes; c__BD7-11; o__; f__; g__; s__	13	0	0	0	0	0	0	0	0	0	0	22	0	0	0	0	0	0	0	0	2	3	0	0	0	0	0	0	0	0	0	0	22	37
	New.ReferenceOTU12467	k__Bacteria; p__Proteobacteria; c__Gammaproteobacteria; o__Legionellales; f__Coxiellaceae; g__; s__	6	0	0	0	0	0	0	2	0	0	0	0	0	0	0	0	0	0	0	0	0	0	46	0	0	0	0	0	0	0	0	0	20	25
	4340165	k__Bacteria; p__Proteobacteria; c__Betaproteobacteria; o__Burkholderiales; f__Comamonadaceae	0	0	0	0	0	0	0	0	0	0	0	0	0	0	0	0	0	0	0	0	0	0	0	0	0	0	0	0	0	0	62	37	0	0
	445860	k__Bacteria; p__Bacteroidetes; c__[Saprospirae]; o__[Saprospirales]; f__Chitinophagaceae; g__; s__	0	0	0	0	0	0	0	0	0	0	0	0	0	0	0	0	0	0	0	0	7	0	0	0	0	0	0	0	0	0	4	88	0	0
	1107242	k__Bacteria; p__Proteobacteria; c__Gammaproteobacteria; o__Xanthomonadales; f__Xanthomonadaceae; g__; s__	0	0	0	0	0	0	1	0	0	0	0	90	0	0	0	0	0	0	0	0	0	0	0	7	0	0	0	0	0	1	0	0	0	0
	170339	k__Bacteria; p__Proteobacteria; c__Betaproteobacteria; o__Burkholderiales; f__Comamonadaceae; g__; s__	0	0	0	0	0	0	0	0	0	0	0	0	92	5	0	0	0	0	0	0	2	0	0	0	0	0	0	0	0	0	0	0	0	0
	New.ReferenceOTU23398	k__Bacteria; p__Proteobacteria; c__Deltaproteobacteria; o__; f__; g__; s__	0	0	0	0	0	0	0	0	0	0	0	98	0	0	0	0	0	1	0	0	0	0	0	0	0	0	0	0	0	0	0	0	0	0
	New.ReferenceOTU3594	k__Bacteria; p__Proteobacteria; c__Gammaproteobacteria; o__Methylococcales; f__Crenotrichaceae; g__Crenothrix; s__	0	0	0	0	0	0	0	99	0	0	0	0	0	0	0	0	0	0	0	0	0	0	0	0	0	0	0	0	0	0	0	0	0	0
	203769	k__Bacteria; p__Proteobacteria; c__Betaproteobacteria; o__SC-I-84; f__; g__; s__	0	0	0	0	0	0	0	0	0	0	0	0	0	0	0	0	0	2	0	0	24	0	0	0	0	0	0	0	0	0	31	41	0	0
	New.ReferenceOTU2456	k__Bacteria; p__Planctomycetes; c__Planctomycetia; o__B97; f__; g__; s__	0	0	0	0	1	0	0	0	0	0	0	70	0	0	0	0	0	0	0	0	0	0	0	0	0	3	5	6	2	3	0	0	0	0
	545515	k__Bacteria; p__Proteobacteria; c__Alphaproteobacteria; o__Rhizobiales; f__Phyllobacteriaceae; g__; s__	0	0	0	3	0	0	1	0	4	0	0	0	0	0	0	1	0	6	1	0	11	0	0	0	0	0	0	0	0	0	13	58	0	0
	550142	k__Bacteria; p__Proteobacteria; c__Alphaproteobacteria; o__Rickettsiales; f__; g__; s__	6	0	1	0	0	0	46	0	7	0	0	2	1	0	0	0	0	5	0	0	2	1	0	0	0	0	0	0	0	0	4	3	10	10
	1119093	k__Bacteria; p__Chloroflexi; c__Thermomicrobia; o__JG30-KF-CM45; f__; g__; s__	0	0	0	0	0	0	0	0	0	0	0	0	0	0	0	0	0	21	1	0	24	0	1	0	0	0	0	0	0	0	28	21	0	2
	1122011	k__Bacteria; p__Proteobacteria; c__Betaproteobacteria; o__Burkholderiales; f__Oxalobacteraceae	0	0	0	0	0	1	0	0	0	0	0	0	0	0	0	0	1	76	0	0	5	0	0	0	0	0	0	0	0	0	5	10	0	0
	4396488	k__Bacteria; p__TM6; c__SJA-4; o__; f__; g__; s__	0	0	0	0	0	0	0	0	0	0	0	96	0	0	0	0	0	0	0	0	0	0	0	0	0	0	0	0	0	0	2	0	0	0
	New.ReferenceOTU10463	Unassigned	9	2	0	0	0	0	0	0	0	0	0	0	0	0	0	0	0	1	0	0	0	0	0	0	0	0	0	0	0	0	0	0	32	54
	311659	k__Bacteria; p__Nitrospirae; c__Nitrospira; o__Nitrospirales; f__0319-6A21; g__; s__	0	0	0	0	0	0	0	0	0	0	0	0	0	0	0	0	0	5	0	0	21	2	0	0	0	0	0	0	0	0	34	36	0	0
	982819	k__Bacteria; p__Proteobacteria; c__Deltaproteobacteria; o__MIZ46; f__; g__; s__	0	0	0	0	0	0	0	0	0	0	0	95	0	0	0	0	0	0	0	0	1	0	0	0	0	0	0	0	0	0	2	0	0	0
	796713	k__Bacteria; p__Proteobacteria; c__Deltaproteobacteria; o__Syntrophobacterales; f__Syntrophobacteraceae; g__; s__	0	0	0	0	0	0	0	0	0	0	0	97	0	0	0	0	0	0	0	0	0	0	0	1	0	0	0	0	0	0	0	0	0	0
	17329	k__Bacteria; p__Proteobacteria; c__Alphaproteobacteria; o__Sphingomonadales; f__Sphingomonadaceae; g__; s__	1	0	0	0	0	6	0	8	0	1	3	0	3	0	0	0	0	0	0	1	0	0	0	63	1	2	4	0	0	1	0	0	3	0
	532912	k__Bacteria; p__Proteobacteria; c__Alphaproteobacteria; o__; f__; g__; s__	0	2	0	0	2	1	0	0	1	0	0	49	1	3	2	0	0	12	2	0	1	5	1	2	0	0	0	0	0	0	4	9	0	0
	716887	k__Bacteria; p__Proteobacteria; c__Alphaproteobacteria; o__Rickettsiales; f__; g__; s__	15	0	0	0	0	1	0	1	0	0	0	0	0	0	0	0	0	6	2	0	11	2	0	0	0	0	0	0	0	0	3	7	22	27
	4365307	k__Bacteria; p__Proteobacteria; c__Alphaproteobacteria; o__; f__; g__; s__	0	0	2	0	0	0	0	86	0	1	0	0	0	0	0	0	0	0	0	0	0	0	7	0	0	0	0	0	0	0	1	0	0	0
	2881877	k__Bacteria; p__Proteobacteria; c__Betaproteobacteria; o__Burkholderiales; f__Comamonadaceae; g__; s__	0	0	0	40	0	0	0	0	0	0	0	0	0	0	0	0	0	6	0	0	2	12	0	0	0	0	0	0	0	0	14	19	0	4
	542789	k__Bacteria; p__Chlamydiae; c__Chlamydiia; o__Chlamydiales; f__Parachlamydiaceae; g__Candidatus Protochlamydia; s__	0	0	0	0	0	0	0	0	0	0	0	71	0	1	0	0	0	0	0	0	3	1	0	19	0	0	0	0	0	0	1	1	0	0
	669019	k__Bacteria; p__Planctomycetes; c__Planctomycetia; o__Gemmatales; f__Gemmataceae; g__Gemmata; s__	0	0	0	0	0	0	0	0	0	1	0	0	0	0	0	0	0	0	0	0	0	0	95	0	0	0	0	0	0	0	0	1	0	0
	2183687	k__Bacteria; p__Proteobacteria; c__Betaproteobacteria; o__Ellin6067; f__; g__; s__	0	0	0	0	0	0	0	0	0	0	0	1	0	0	0	0	0	7	0	0	28	0	0	0	0	0	0	0	0	0	30	31	0	0
	4442955	k__Bacteria; p__Acidobacteria; c__Acidobacteria-6; o__BPC015; f__; g__; s__	0	0	0	0	0	0	0	0	0	0	0	93	0	0	0	0	0	0	0	0	1	0	0	3	0	0	0	0	0	0	0	0	0	0
	4480240	k__Bacteria; p__Proteobacteria; c__Deltaproteobacteria; o__Bdellovibrionales; f__Bdellovibrionaceae; g__Bdellovibrio; s__bacteriovorus	0	0	0	0	0	0	0	0	1	0	0	0	0	0	0	0	0	0	0	0	32	0	0	0	0	0	0	0	0	0	31	33	0	0
	New.ReferenceOTU20182	Unassigned	2	0	0	0	0	0	0	0	0	0	0	0	0	0	0	0	0	0	0	0	0	93	0	0	0	0	0	0	0	0	0	2	0	0
	2621271	k__Bacteria; p__Bacteroidetes; c__Cytophagia; o__Cytophagales; f__Cytophagaceae; g__Hymenobacter; s__	0	0	0	0	0	0	0	0	0	0	0	0	0	0	0	0	0	0	0	0	18	0	0	0	0	0	0	0	0	0	38	41	0	0
	581900	k__Bacteria; p__Proteobacteria; c__Gammaproteobacteria; o__Xanthomonadales; f__Sinobacteraceae; g__; s__	0	0	0	0	0	0	0	0	0	0	0	0	0	0	0	0	0	13	0	0	24	0	0	0	0	0	0	0	0	0	29	31	0	0
	4336330	k__Bacteria; p__Proteobacteria; c__Gammaproteobacteria; o__Xanthomonadales; f__Xanthomonadaceae; g__Xanthomonas; s__	0	0	0	0	0	0	0	0	0	0	0	0	0	0	0	0	0	7	0	0	23	0	0	0	0	0	0	0	0	0	32	35	0	0
	New.ReferenceOTU19447	k__Bacteria; p__OP8; c__OP8_1; o__; f__; g__; s__	35	0	0	0	0	0	0	0	0	0	0	0	0	0	0	0	0	0	0	0	0	0	0	0	0	0	0	0	0	0	0	0	27	35
	254649	k__Bacteria; p__Actinobacteria; c__Actinobacteria; o__Actinomycetales; f__Cellulomonadaceae; g__Cellulomonas; s__	0	0	0	0	0	0	0	0	0	0	0	0	0	0	0	0	0	3	0	0	32	0	0	0	0	0	0	0	0	0	30	32	0	0
	New.ReferenceOTU774	k__Bacteria; p__NC10; c__12-24; o__Methylomirabiliales; f__Methylomirabiliaceae; g__Candidatus Methylomirabilis; s__	0	0	0	0	0	0	0	0	0	0	0	0	0	0	0	0	0	0	0	0	0	97	0	0	0	0	0	0	0	0	0	0	0	0
	New.ReferenceOTU14356	k__Bacteria; p__Proteobacteria; c__Gammaproteobacteria; o__Legionellales; f__Legionellaceae; g__; s__	0	0	0	0	0	0	0	0	0	0	0	96	0	0	0	0	0	0	0	0	0	0	0	0	0	0	1	0	0	0	0	0	0	0
	583307	k__Bacteria; p__Proteobacteria; c__Alphaproteobacteria; o__Sphingomonadales; f__Sphingomonadaceae; g__Sphingomonas; s__wittichii	0	0	0	0	0	0	0	0	0	0	0	0	0	0	0	0	0	7	0	0	17	0	0	0	0	0	0	0	0	0	19	52	0	0
	New.ReferenceOTU6181	k__Bacteria; p__Gemmatimonadetes; c__Gemmatimonadetes; o__KD8-87; f__; g__; s__	8	0	0	4	0	0	0	1	0	0	0	0	0	0	1	0	0	0	0	0	12	0	0	0	0	0	0	0	0	0	22	28	8	10
	173557	k__Bacteria; p__Proteobacteria; c__Alphaproteobacteria; o__Rickettsiales; f__; g__; s__	0	0	0	0	15	15	6	4	2	2	0	0	1	0	0	1	0	0	1	0	2	0	0	0	0	0	3	12	15	15	0	2	0	0
	4431813	k__Archaea; p__Crenarchaeota; c__Thaumarchaeota; o__Cenarchaeales; f__Cenarchaeaceae; g__; s__	0	0	0	0	0	0	0	6	2	0	0	62	2	0	0	0	0	0	2	0	0	10	1	9	0	0	0	0	0	0	1	1	0	0
	New.ReferenceOTU6075	Unassigned	0	0	0	0	0	0	0	0	0	0	0	0	0	0	0	0	0	1	0	0	1	91	0	0	0	0	0	0	0	0	2	0	0	1
	847358	k__Bacteria; p__Gemmatimonadetes; c__Gemm-1; o__; f__; g__; s__	0	0	0	0	0	0	0	0	0	0	0	49	0	6	0	0	0	1	0	0	10	0	0	0	0	0	0	0	0	0	17	13	0	0
	223897	k__Bacteria; p__Proteobacteria; c__Gammaproteobacteria; o__Pseudomonadales; f__Moraxellaceae; g__; s__	0	0	0	0	0	0	0	0	2	0	0	0	0	0	27	0	0	1	0	0	23	0	0	0	0	0	0	0	0	0	18	25	0	0
	New.ReferenceOTU8959	k__Bacteria; p__Nitrospirae; c__Nitrospira; o__Nitrospirales; f__; g__; s__	0	0	0	0	0	0	0	2	0	0	0	93	0	0	0	0	0	0	0	0	1	0	0	0	0	0	0	0	0	0	0	0	0	0
	New.ReferenceOTU5583	k__Bacteria; p__Planctomycetes; c__Phycisphaerae; o__Phycisphaerales; f__; g__; s__	0	0	0	0	0	0	0	1	0	0	0	0	2	0	0	0	0	0	0	0	0	0	93	0	0	0	0	0	0	0	0	0	0	0
	New.ReferenceOTU288	k__Bacteria; p__Proteobacteria; c__Gammaproteobacteria; o__Legionellales; f__Legionellaceae; g__; s__	0	0	0	0	0	0	0	0	0	0	0	0	0	0	0	0	0	0	96	0	0	0	0	0	0	0	0	0	0	0	0	0	0	0
	325906	k__Bacteria; p__Proteobacteria; c__Betaproteobacteria; o__; f__; g__; s__	0	0	0	0	0	0	2	17	7	1	0	0	3	0	1	0	0	3	1	0	0	0	2	0	0	0	1	17	22	17	0	0	1	0
	New.ReferenceOTU18055	k__Bacteria; p__Proteobacteria; c__Betaproteobacteria; o__Procabacteriales; f__Procabacteriaceae; g__; s__	1	0	0	0	8	0	0	0	0	0	0	0	0	63	5	0	9	0	8	0	0	0	0	0	0	0	0	0	0	0	0	1	0	0
	661793	k__Bacteria; p__Bacteroidetes; c__[Saprospirae]; o__[Saprospirales]; f__Chitinophagaceae; g__; s__	0	1	0	0	13	19	0	0	0	0	0	0	4	0	2	0	0	0	55	0	0	0	1	0	0	0	0	0	0	0	0	0	0	0
	4365027	k__Bacteria; p__Gemmatimonadetes; c__Gemm-1; o__; f__; g__; s__	15	0	0	0	0	0	0	0	3	0	0	0	0	0	0	0	0	1	7	0	4	0	0	0	0	0	0	0	0	0	10	9	18	28
	219226	k__Bacteria; p__Gemmatimonadetes; c__Gemmatimonadetes; o__Gemmatimonadales; f__A1-B1; g__; s__	1	0	0	0	0	1	0	2	0	0	0	0	0	0	1	0	0	0	0	0	18	0	0	0	0	0	0	0	0	0	33	35	4	0
	815303	k__Bacteria; p__Proteobacteria; c__Betaproteobacteria; o__SBla14; f__; g__; s__	19	0	0	0	0	0	0	35	0	0	0	0	0	0	0	0	0	1	0	0	1	0	0	0	0	0	0	0	0	0	0	0	11	28
	New.ReferenceOTU18556	k__Bacteria; p__OD1; c__ZB2; o__; f__; g__; s__	0	0	0	0	0	1	0	0	0	0	0	0	0	0	0	0	0	2	10	0	29	0	0	0	0	0	0	0	0	0	18	35	0	0
	New.ReferenceOTU15734	Unassigned	0	0	0	0	0	0	0	0	0	0	0	0	0	0	0	1	0	32	0	0	14	0	0	0	0	0	0	0	0	0	22	26	0	0
	New.ReferenceOTU18606	Unassigned	19	0	0	0	0	0	0	0	0	0	0	0	0	0	0	0	0	0	0	0	0	1	0	0	0	0	0	0	0	0	0	0	34	41
	New.ReferenceOTU5992	Unassigned	17	0	0	0	0	0	0	0	0	0	0	0	0	0	0	0	0	0	0	0	0	0	0	0	0	0	0	0	0	0	0	0	36	42
	976533	k__Bacteria; p__Planctomycetes; c__Planctomycetia; o__Pirellulales; f__Pirellulaceae; g__; s__	0	0	0	0	0	0	95	0	0	0	0	0	0	0	0	0	0	0	0	0	0	0	0	0	0	0	0	0	0	0	0	0	0	0
	93175	k__Bacteria; p__Actinobacteria; c__Acidimicrobiia; o__Acidimicrobiales; f__Iamiaceae; g__Iamia; s__	6	0	0	0	1	0	0	1	0	0	0	7	0	0	0	0	0	26	1	0	5	1	0	0	0	0	0	0	1	1	10	19	3	9
	New.ReferenceOTU17031	k__Bacteria; p__Verrucomicrobia; c__[Spartobacteria]; o__[Chthoniobacterales]; f__[Chthoniobacteraceae]; g__; s__	0	0	0	0	0	0	0	0	0	0	0	0	0	49	0	0	0	5	0	0	0	0	1	0	0	0	0	0	0	0	1	1	0	0
	1014728	k__Bacteria; p__Bacteroidetes; c__Sphingobacteriia; o__Sphingobacteriales; f__Sphingobacteriaceae; g__; s__	0	0	1	0	0	0	1	0	0	0	1	0	0	1	0	1	0	0	0	0	0	0	0	21	34	7	10	3	4	8	1	1	0	0
	1140286	k__Bacteria; p__Proteobacteria; c__Betaproteobacteria; o__Burkholderiales; f__Comamonadaceae	0	0	0	9	25	1	0	11	0	8	1	0	0	0	9	5	0	0	0	0	2	0	0	1	1	3	11	1	0	1	1	2	1	1
	1114591	k__Bacteria; p__Bacteroidetes; c__Sphingobacteriia; o__Sphingobacteriales; f__; g__; s__	13	0	0	0	0	0	0	5	1	0	0	0	0	0	0	0	0	1	0	0	19	2	0	0	0	0	0	0	0	0	10	14	14	15
	512321	k__Bacteria; p__Proteobacteria; c__Betaproteobacteria; o__MND1; f__; g__; s__	1	0	0	0	0	0	0	0	0	0	0	47	3	8	0	0	0	6	1	0	3	1	2	7	0	0	0	0	0	0	7	7	1	0
	3290764	k__Bacteria; p__Proteobacteria; c__Alphaproteobacteria; o__Sphingomonadales; f__Sphingomonadaceae; g__; s__	0	0	0	0	0	0	0	0	0	0	0	0	18	0	0	0	0	1	0	0	0	0	72	0	3	0	0	0	0	0	0	0	0	0
	813720	k__Bacteria; p__Acidobacteria; c__Acidobacteria-6; o__iii1-15; f__RB40; g__; s__	12	0	0	0	0	0	0	0	0	0	0	0	0	0	0	0	0	1	0	0	19	0	0	0	0	0	0	0	0	0	22	21	5	14
	549954	k__Bacteria; p__Chloroflexi; c__Thermomicrobia; o__JG30-KF-CM45; f__; g__; s__	0	0	0	0	0	0	0	0	0	0	0	0	0	0	0	0	0	15	13	0	17	0	0	0	0	0	0	0	0	0	23	26	0	0
	287211	k__Bacteria; p__Proteobacteria; c__Alphaproteobacteria; o__Rhizobiales; f__; g__; s__	0	0	0	0	0	0	0	0	0	0	0	0	0	0	0	0	0	9	0	0	29	0	0	0	0	0	0	0	0	0	34	22	0	0
	New.ReferenceOTU3604	Unassigned	0	0	0	0	0	0	0	0	0	0	0	0	0	0	0	0	0	0	0	0	0	94	0	0	0	0	0	0	0	0	0	0	0	0
	370301	k__Bacteria; p__Proteobacteria; c__Alphaproteobacteria; o__Rhodospirillales; f__Acetobacteraceae; g__; s__	0	0	0	0	0	0	0	0	0	0	0	0	0	0	0	0	0	0	0	0	24	0	0	0	0	0	0	0	0	0	46	24	0	0
	New.ReferenceOTU9239	k__Bacteria; p__Proteobacteria; c__Alphaproteobacteria; o__; f__; g__; s__	0	0	0	0	0	0	0	0	0	0	0	94	0	0	0	0	0	0	0	0	0	0	0	0	0	0	0	0	0	0	0	0	0	0
	460067	k__Bacteria; p__Proteobacteria; c__Deltaproteobacteria; o__Syntrophobacterales; f__Syntrophaceae; g__; s__	9	0	0	0	0	0	0	0	0	0	0	0	0	0	0	0	1	1	2	0	7	3	0	0	0	0	0	0	0	0	12	8	18	27
	4306966	k__Bacteria; p__Proteobacteria; c__Alphaproteobacteria; o__Rhizobiales; f__Hyphomicrobiaceae; g__Hyphomicrobium; s__	0	0	0	0	0	0	0	49	4	1	0	22	0	0	0	1	0	0	0	0	2	1	0	3	0	0	2	0	4	0	0	0	2	2
	588530	k__Bacteria; p__Actinobacteria; c__Acidimicrobiia; o__Acidimicrobiales; f__C111; g__; s__	0	23	3	0	14	0	0	0	6	0	0	0	5	0	0	1	24	0	17	0	0	0	0	0	0	0	0	0	0	0	0	0	0	0
	4457836	k__Bacteria; p__Bacteroidetes; c__[Saprospirae]; o__[Saprospirales]; f__Chitinophagaceae; g__Sediminibacterium; s__	0	0	0	3	1	0	0	0	0	3	0	0	0	0	1	0	0	0	0	0	18	0	0	3	0	0	0	0	0	0	36	28	0	0
	545909	k__Bacteria; p__Proteobacteria; c__Gammaproteobacteria; o__Legionellales; f__Coxiellaceae; g__; s__	5	0	0	0	0	0	0	0	0	0	0	0	0	0	0	0	0	70	2	0	1	1	0	0	0	0	0	0	0	0	2	0	10	2
	944510	k__Bacteria; p__Proteobacteria; c__Betaproteobacteria; o__Burkholderiales; f__Comamonadaceae; g__; s__	2	0	0	1	0	0	0	0	0	0	0	0	0	0	0	0	0	1	1	0	16	0	0	0	0	0	0	0	0	0	41	30	1	0
	154325	k__Bacteria; p__Proteobacteria; c__Deltaproteobacteria; o__Bdellovibrionales; f__Bdellovibrionaceae; g__Bdellovibrio; s__	0	0	0	0	0	0	0	0	0	0	0	0	0	0	0	0	0	0	0	0	0	1	92	0	0	0	0	0	0	0	0	0	0	0
	746436	k__Bacteria; p__Proteobacteria; c__Alphaproteobacteria; o__Sphingomonadales; f__Sphingomonadaceae; g__Sphingomonas; s__	0	0	0	5	0	0	0	0	0	0	0	0	0	0	0	17	0	5	0	0	17	1	0	0	0	0	0	0	0	0	31	17	0	0
	782953	k__Bacteria; p__Proteobacteria; c__Gammaproteobacteria; o__Enterobacteriales; f__Enterobacteriaceae; g__; s__	0	0	0	0	0	0	0	0	0	0	0	0	0	0	0	0	0	0	0	0	0	0	0	0	0	13	27	14	29	10	0	0	0	0
	589407	k__Bacteria; p__Firmicutes; c__Bacilli; o__Bacillales; f__Paenibacillaceae; g__Paenibacillus; s__	0	0	0	0	0	0	0	0	0	0	0	0	0	0	0	1	0	1	91	0	0	0	0	0	0	0	0	0	0	0	0	0	0	0
	576582	k__Bacteria; p__Planctomycetes; c__Planctomycetia; o__Gemmatales; f__Gemmataceae; g__; s__	0	0	0	0	0	0	0	0	0	0	0	89	0	0	0	0	0	0	0	0	0	2	0	1	0	0	1	0	0	0	0	0	0	0
	New.ReferenceOTU3923	k__Bacteria; p__Actinobacteria; c__Thermoleophilia; o__Solirubrobacterales; f__; g__; s__	0	0	0	0	0	0	0	0	0	0	0	0	0	1	91	1	0	0	0	0	0	0	0	0	0	0	0	0	0	0	0	0	0	0
	New.ReferenceOTU13981	Unassigned	0	0	0	0	0	0	0	0	0	0	0	0	0	0	0	0	0	0	0	0	0	93	0	0	0	0	0	0	0	0	0	0	0	0
	961678	k__Bacteria; p__Bacteroidetes; c__Flavobacteriia; o__Flavobacteriales; f__Flavobacteriaceae; g__Flavobacterium; s__frigidarium	0	0	0	0	0	0	0	0	0	0	0	0	0	0	0	0	0	45	0	0	11	0	0	0	0	0	0	0	0	0	22	15	0	0
	New.ReferenceOTU10234	k__Bacteria; p__Planctomycetes; c__Phycisphaerae; o__CCM11a; f__; g__; s__	0	0	0	0	0	0	0	0	0	0	0	89	0	0	0	0	0	0	0	0	0	0	0	1	0	2	0	0	0	1	0	0	0	0
	New.ReferenceOTU382	k__Bacteria; p__OP3; c__koll11; o__GIF10; f__; g__; s__	15	0	0	0	0	0	0	0	0	0	0	0	0	0	0	0	0	0	0	0	0	0	0	0	0	0	0	0	0	0	0	0	39	39
	4221743	k__Bacteria; p__Actinobacteria; c__Acidimicrobiia; o__Acidimicrobiales; f__; g__; s__	0	0	0	0	0	0	0	0	0	0	0	0	0	0	93	0	0	0	0	0	0	0	0	0	0	0	0	0	0	0	0	0	0	0
	New.ReferenceOTU12885	k__Bacteria; p__OP3; c__koll11; o__; f__; g__; s__	0	0	0	0	0	0	0	0	0	0	0	93	0	0	0	0	0	0	0	0	0	0	0	0	0	0	0	0	0	0	0	0	0	0
	142598	k__Bacteria; p__Nitrospirae; c__Nitrospira; o__Nitrospirales; f__Nitrospiraceae; g__JG37-AG-70; s__	2	0	0	0	0	0	0	0	0	0	0	0	0	0	0	0	0	0	0	0	0	55	0	0	0	0	0	0	0	0	2	5	2	4
	1104556	k__Bacteria; p__Proteobacteria; c__Alphaproteobacteria; o__Rhodospirillales; f__Rhodospirillaceae; g__; s__	0	0	0	0	0	0	0	6	0	0	0	0	0	0	0	0	0	0	0	0	0	0	17	0	0	0	0	0	0	0	0	0	0	0
	New.ReferenceOTU27	Unassigned	0	0	0	0	0	0	0	0	0	0	0	0	0	0	0	0	0	0	0	0	0	23	0	0	0	0	0	0	0	0	0	0	0	0
	New.ReferenceOTU16783	k__Bacteria; p__Proteobacteria; c__Deltaproteobacteria; o__Myxococcales; f__; g__; s__	0	0	0	0	0	0	0	0	0	0	0	86	0	0	0	0	1	0	0	0	1	1	0	1	0	0	0	0	0	0	0	2	0	0
	New.ReferenceOTU10657	k__Bacteria; p__Proteobacteria; c__Alphaproteobacteria; o__; f__; g__; s__	0	0	0	0	2	0	0	2	0	0	0	0	0	0	0	0	0	0	0	0	0	0	63	0	0	2	6	7	3	7	0	0	0	0
	New.ReferenceOTU8650	k__Bacteria; p__OP8; c__OP8_1; o__; f__; g__; s__	10	0	0	0	0	0	0	0	0	0	0	0	0	0	0	0	0	0	1	0	2	0	0	0	0	0	0	0	0	0	7	3	25	44
	4128584	k__Bacteria; p__Planctomycetes; c__Phycisphaerae; o__WD2101; f__; g__; s__	0	0	0	0	0	0	0	0	0	0	0	85	0	0	0	0	0	1	0	0	0	0	0	0	0	0	0	0	0	0	3	3	0	0
	673631	k__Bacteria; p__Nitrospirae; c__Nitrospira; o__Nitrospirales; f__4-29; g__; s__	8	0	0	0	0	0	0	0	0	0	0	0	0	0	0	0	0	0	0	0	0	47	0	0	0	0	0	0	0	0	0	0	6	31
	New.ReferenceOTU534	Unassigned	14	0	0	0	0	0	0	0	0	0	0	0	0	0	0	0	0	0	0	0	0	0	0	0	0	0	0	0	0	0	0	0	22	56
	795205	k__Bacteria; p__Proteobacteria; c__Betaproteobacteria; o__; f__; g__; s__	0	0	0	0	0	0	0	0	0	0	0	92	0	0	0	0	0	0	0	0	0	0	0	0	0	0	0	0	0	0	0	0	0	0
	New.ReferenceOTU16625	k__Bacteria; p__Nitrospirae; c__Nitrospira; o__Nitrospirales; f__Nitrospiraceae; g__; s__	0	0	0	0	0	0	0	0	0	0	0	88	0	0	0	0	0	0	0	0	0	0	0	4	0	0	0	0	0	0	0	0	0	0
	185100	k__Bacteria; p__Proteobacteria; c__Deltaproteobacteria; o__Bdellovibrionales; f__Bacteriovoracaceae; g__; s__	0	0	9	1	0	4	0	7	0	0	0	0	0	0	0	0	0	2	7	0	9	1	0	0	0	0	0	0	0	0	26	25	0	0
	4406289	k__Bacteria; p__Proteobacteria; c__Alphaproteobacteria; o__Rhodospirillales; f__Rhodospirillaceae; g__; s__	0	0	0	0	1	0	0	85	0	0	0	0	0	0	0	0	0	0	0	0	0	0	5	0	0	0	0	0	0	0	0	0	0	0
	New.ReferenceOTU12021	k__Bacteria; p__Proteobacteria; c__Gammaproteobacteria; o__Legionellales; f__; g__; s__	0	0	0	0	0	0	0	0	0	0	0	87	0	0	0	0	0	0	0	0	0	0	0	3	0	0	0	0	0	0	0	1	0	0
	4447095	k__Bacteria; p__Planctomycetes; c__Planctomycetia; o__Gemmatales; f__Gemmataceae; g__; s__	0	0	0	0	0	0	0	0	0	0	0	79	0	0	0	0	0	0	0	0	0	0	0	10	0	0	0	0	0	0	0	0	1	0
	1108062	k__Bacteria; p__Proteobacteria; c__Alphaproteobacteria; o__Sphingomonadales; f__Sphingomonadaceae; g__Sphingomonas; s__	0	1	2	0	0	0	0	2	0	6	0	0	0	0	0	5	0	1	0	0	20	0	0	4	2	0	2	0	7	3	24	12	0	0
	306704	k__Bacteria; p__Firmicutes; c__Clostridia; o__Clostridiales; f__Peptostreptococcaceae; g__; s__	0	22	0	0	34	0	0	0	0	0	0	0	0	0	13	0	0	7	0	4	3	0	0	0	0	0	0	0	0	0	5	3	0	0
	New.ReferenceOTU14397	k__Bacteria; p__Proteobacteria; c__Alphaproteobacteria; o__; f__; g__; s__	0	0	0	0	0	0	0	69	12	0	0	0	0	0	2	0	0	1	1	0	0	5	0	0	0	0	0	0	0	0	0	0	0	1
	4448558	k__Bacteria; p__Proteobacteria; c__Deltaproteobacteria; o__Syntrophobacterales; f__Syntrophobacteraceae; g__; s__	0	0	0	0	0	1	0	0	0	0	0	0	0	19	0	0	0	11	1	0	16	0	0	0	0	0	0	0	0	0	18	19	0	6
	331048	k__Bacteria; p__Actinobacteria; c__Acidimicrobiia; o__Acidimicrobiales; f__Microthrixaceae; g__; s__	0	0	0	0	4	0	0	0	0	0	0	0	0	0	5	0	63	6	0	0	3	0	0	0	0	0	0	0	0	0	7	3	0	0
	New.ReferenceOTU23453	k__Bacteria; p__Proteobacteria; c__Alphaproteobacteria; o__Rhizobiales; f__Phyllobacteriaceae; g__Nitratireductor; s__	0	0	0	0	0	1	0	0	0	0	0	0	0	0	0	90	0	0	0	0	0	0	0	0	0	0	0	0	0	0	0	0	0	0
	205773	k__Bacteria; p__AD3; c__ABS-6; o__; f__; g__; s__	0	1	0	0	0	0	0	0	0	0	0	0	0	0	0	0	0	0	0	0	26	0	0	0	0	0	0	0	0	0	31	33	0	0
	New.ReferenceOTU7049	Unassigned	30	0	0	0	0	0	0	0	0	0	0	0	0	0	0	0	0	0	0	0	0	0	0	0	0	0	0	0	0	0	0	0	23	38
	510937	k__Bacteria; p__Proteobacteria; c__Deltaproteobacteria; o__Myxococcales; f__; g__; s__	0	0	0	0	0	0	0	0	1	0	0	81	0	0	0	0	0	0	0	0	2	0	0	0	0	0	0	0	0	1	4	1	0	0
	New.ReferenceOTU18568	k__Bacteria; p__Chlamydiae; c__Chlamydiia; o__Chlamydiales; f__Rhabdochlamydiaceae; g__Candidatus Rhabdochlamydia; s__	0	0	0	0	0	0	0	0	0	0	0	0	0	0	0	0	0	0	0	0	0	0	49	0	0	0	0	0	0	0	0	0	0	0
	New.ReferenceOTU14171	k__Bacteria; p__Proteobacteria; c__Gammaproteobacteria; o__Legionellales; f__; g__; s__	1	0	0	0	0	0	0	0	2	0	0	0	0	0	0	0	0	8	0	0	4	2	41	0	0	0	0	0	0	0	3	8	8	13
	New.ReferenceOTU10122	k__Bacteria; p__Proteobacteria; c__Gammaproteobacteria	8	1	0	0	1	0	0	0	1	0	0	0	0	0	0	0	6	22	2	0	0	0	0	0	0	0	0	0	0	0	0	0	20	29
	New.ReferenceOTU2671	k__Bacteria; p__Proteobacteria; c__Gammaproteobacteria; o__Legionellales; f__Coxiellaceae; g__; s__	17	0	0	5	0	0	0	5	0	0	0	0	0	0	0	0	0	3	0	0	0	0	0	0	0	0	0	0	0	0	2	0	12	46
	New.ReferenceOTU9994	Unassigned	0	68	0	0	20	1	0	0	0	0	0	0	1	0	0	0	0	0	0	0	0	0	0	0	0	0	0	0	0	0	0	0	0	0
	98457	k__Bacteria; p__Proteobacteria; c__Alphaproteobacteria; o__Rhizobiales; f__Hyphomicrobiaceae	7	0	0	0	0	0	0	0	49	0	0	0	0	0	0	0	0	0	0	0	0	0	0	0	0	0	0	0	0	0	10	1	6	17
	4479035	k__Bacteria; p__Actinobacteria; c__Thermoleophilia; o__Solirubrobacterales; f__; g__; s__	0	0	0	0	0	0	0	0	0	0	0	58	0	0	0	0	0	12	0	0	0	0	0	12	0	0	0	0	0	0	2	6	0	0
	278746	k__Bacteria; p__Firmicutes; c__Clostridia; o__Clostridiales; f__Gracilibacteraceae; g__; s__	0	0	0	0	0	0	0	0	0	0	0	0	0	0	0	0	0	0	0	0	28	0	0	0	0	0	0	0	0	0	31	31	0	0
	1094923	k__Bacteria; p__Actinobacteria; c__Actinobacteria; o__Actinomycetales; f__ACK-M1; g__; s__	0	0	0	0	0	0	0	0	0	0	0	0	0	89	0	0	1	0	0	0	0	0	0	0	0	0	0	0	0	0	0	0	0	0
	New.ReferenceOTU21211	k__Bacteria; p__TM6; c__SJA-4; o__; f__; g__; s__	0	0	0	0	0	0	0	0	0	0	0	84	0	0	0	0	0	0	0	0	0	0	0	5	0	1	0	0	0	0	0	0	0	0
	939101	k__Bacteria; p__Bacteroidetes; c__[Saprospirae]; o__[Saprospirales]; f__Chitinophagaceae; g__; s__	0	0	0	0	0	0	0	0	0	0	0	0	0	0	0	0	0	0	0	0	23	0	0	0	0	0	0	0	0	0	32	35	0	0
	786700	k__Bacteria; p__Proteobacteria; c__Deltaproteobacteria; o__DTB120; f__; g__; s__	0	0	0	0	0	0	0	0	0	0	0	0	0	0	0	0	0	0	0	0	0	90	0	0	0	0	0	0	0	0	0	0	0	0
	New.ReferenceOTU124	k__Bacteria; p__Bacteroidetes; c__[Saprospirae]; o__[Saprospirales]; f__Saprospiraceae; g__; s__	0	0	0	0	0	0	0	0	0	0	0	90	0	0	0	0	0	0	0	0	0	0	0	0	0	0	0	0	0	0	0	0	0	0
	New.ReferenceOTU6928	Unassigned	11	4	0	0	2	0	0	0	0	0	0	0	0	2	0	0	0	0	0	0	1	22	0	0	0	0	0	0	0	0	3	0	7	37
	1694811	k__Bacteria; p__Proteobacteria; c__Gammaproteobacteria; o__Legionellales; f__Legionellaceae; g__; s__	0	33	5	0	18	3	1	10	6	0	0	0	1	0	9	3	0	0	0	0	0	0	0	0	0	0	0	0	0	0	0	0	0	0
	4385637	k__Bacteria; p__Proteobacteria; c__Alphaproteobacteria; o__Rhodospirillales; f__Rhodospirillaceae; g__; s__	0	0	0	2	1	0	0	33	0	0	0	0	0	1	2	0	2	4	2	0	8	0	0	0	0	0	0	0	0	0	15	15	3	1
	17532	k__Bacteria; p__OP3; c__BD4-9; o__; f__; g__; s__	2	0	0	0	0	0	0	0	3	0	0	0	0	0	0	0	0	1	3	0	3	54	0	0	0	0	0	0	0	0	4	4	4	11
	New.ReferenceOTU19390	k__Bacteria; p__Proteobacteria; c__Alphaproteobacteria; o__; f__; g__; s__	0	0	0	0	0	0	0	1	3	0	0	2	0	0	1	0	0	0	0	0	0	82	0	0	0	0	0	0	0	0	0	0	0	0
	New.ReferenceOTU12953	k__Bacteria; p__OP3; c__BD4-9; o__; f__; g__; s__	12	0	0	0	0	0	0	0	0	0	0	0	0	0	0	0	0	0	0	0	0	45	0	0	0	0	0	0	0	0	0	0	16	16
	New.ReferenceOTU23899	k__Bacteria; p__Proteobacteria; c__Gammaproteobacteria; o__Chromatiales; f__; g__; s__	0	0	0	0	1	0	0	0	0	0	0	0	1	0	87	0	0	0	0	0	0	0	0	0	0	0	0	0	0	0	0	0	0	0
	New.ReferenceOTU2303	k__Bacteria; p__OP3; c__koll11; o__GIF10; f__; g__; s__	20	0	0	0	0	0	0	0	0	0	0	0	0	0	0	0	0	0	0	0	0	3	0	0	0	0	0	0	0	0	0	0	24	42
	4008562	k__Bacteria; p__Proteobacteria; c__Gammaproteobacteria; o__Xanthomonadales; f__Xanthomonadaceae; g__; s__	0	0	0	0	0	0	0	0	0	0	0	0	0	0	0	0	0	12	0	0	24	0	0	0	0	0	0	0	0	0	22	31	0	0
	1785533	k__Bacteria; p__Acidobacteria; c__Acidobacteria-6; o__iii1-15; f__; g__; s__	0	0	0	0	0	0	0	0	0	0	0	0	0	0	0	0	0	0	0	0	21	0	0	0	0	0	0	0	0	0	41	27	0	0
	New.ReferenceOTU2132	Unassigned	23	0	0	0	0	0	0	0	0	0	0	0	0	0	0	0	0	0	0	0	0	0	0	0	0	0	0	0	0	0	0	0	29	37
	989109	k__Bacteria; p__Proteobacteria; c__Alphaproteobacteria; o__Sphingomonadales; f__Sphingomonadaceae; g__Kaistobacter; s__	0	0	0	0	0	0	0	0	0	0	0	1	0	0	0	0	0	0	0	0	19	0	0	0	0	0	0	0	0	0	21	48	0	0
	New.ReferenceOTU1212	k__Bacteria; p__Planctomycetes; c__Planctomycetia; o__Gemmatales; f__Gemmataceae; g__; s__	0	0	0	0	0	0	0	0	0	0	0	81	0	0	0	0	0	0	0	0	0	0	6	2	0	0	0	0	0	0	0	0	0	0
	60618	k__Bacteria; p__Bacteroidetes; c__[Rhodothermi]; o__[Rhodothermales]; f__Rhodothermaceae; g__Rhodothermus; s__	0	0	0	0	0	0	0	0	0	0	0	0	0	0	0	0	0	89	0	0	0	0	0	0	0	0	0	0	0	0	0	0	0	0
	90411	k__Bacteria; p__Cyanobacteria; c__4C0d-2; o__MLE1-12; f__; g__; s__	0	0	0	0	0	0	0	2	0	25	1	2	1	0	2	0	0	0	0	0	0	0	20	0	0	10	5	3	8	9	0	0	0	0
	350938	k__Bacteria; p__Proteobacteria; c__Alphaproteobacteria; o__Caulobacterales; f__Caulobacteraceae; g__Mycoplana; s__	0	0	1	3	0	1	0	0	0	0	0	0	0	0	0	0	0	15	4	0	5	1	2	44	0	0	0	0	1	0	1	7	3	0
	1024056	k__Bacteria; p__Proteobacteria; c__Alphaproteobacteria; o__Rhodospirillales; f__Rhodospirillaceae; g__; s__	1	0	0	0	5	0	0	36	23	0	0	0	3	1	0	0	0	0	0	0	1	0	15	0	0	0	0	2	1	0	0	0	0	0
	New.ReferenceOTU419	Unassigned	0	1	0	0	0	0	0	0	0	0	0	0	1	0	67	0	1	0	15	0	0	0	0	0	0	0	0	0	0	0	0	1	0	2
	579073	k__Bacteria; p__Cyanobacteria; c__Synechococcophycideae; o__Synechococcales; f__Synechococcaceae; g__Synechococcus; s__	0	0	0	0	0	3	0	0	0	0	0	0	0	8	2	0	0	0	74	1	0	0	0	0	0	0	0	0	0	0	0	0	0	0
	669776	k__Bacteria; p__WS3; c__PRR-12; o__Sediment-1; f__PRR-10; g__; s__	0	0	0	0	1	0	0	0	0	0	0	0	0	3	0	0	0	18	0	0	13	11	0	0	0	0	0	0	0	0	23	19	0	0
	New.ReferenceOTU19527	k__Bacteria; p__Actinobacteria; c__Acidimicrobiia; o__Acidimicrobiales; f__; g__; s__	0	0	0	0	0	0	0	0	0	0	0	0	0	0	12	0	3	4	0	0	19	0	0	0	0	0	0	0	0	0	27	23	0	0
	New.ReferenceOTU18799	k__Bacteria; p__TM7; c__SC3; o__; f__; g__; s__	0	0	0	0	54	2	0	0	0	0	0	0	0	0	2	0	0	0	0	0	10	0	0	0	0	0	0	0	0	0	7	13	0	0
	824904	k__Bacteria; p__Proteobacteria; c__Deltaproteobacteria; o__Syntrophobacterales; f__Syntrophobacteraceae; g__; s__	0	0	0	0	0	0	0	0	0	0	0	59	0	2	0	0	0	1	0	0	4	0	0	1	0	0	0	0	0	0	11	10	0	0
	592512	k__Bacteria; p__TM6; c__SJA-4; o__S1198; f__; g__; s__	0	0	0	0	0	0	0	0	0	0	0	84	0	0	0	0	0	0	0	0	0	1	0	3	0	0	0	0	0	0	0	0	0	0
	4441572	k__Bacteria; p__Proteobacteria; c__Deltaproteobacteria; o__Desulfuromonadales; f__Geobacteraceae; g__Geobacter; s__	3	0	0	0	0	0	0	0	0	0	0	0	0	0	0	0	0	0	0	0	19	0	0	0	0	0	0	0	0	0	32	24	5	5
	New.ReferenceOTU104	k__Bacteria; p__OP3; c__BD4-9; o__; f__; g__; s__	15	0	0	0	0	0	0	0	0	0	0	0	0	0	0	0	0	0	0	0	0	18	0	0	0	0	0	0	0	0	0	0	26	29
	252345	k__Bacteria; p__Proteobacteria; c__Gammaproteobacteria; o__Xanthomonadales; f__Xanthomonadaceae; g__; s__	0	0	0	0	0	0	0	0	0	0	0	0	0	0	0	0	0	4	0	0	20	0	0	0	0	0	0	0	0	0	22	40	1	1
	1101315	k__Bacteria; p__Actinobacteria; c__Acidimicrobiia; o__Acidimicrobiales; f__C111; g__; s__	0	0	0	0	0	0	0	0	0	0	0	0	0	0	0	0	0	6	0	0	30	0	0	0	0	0	0	0	0	0	22	30	0	0
	4115545	k__Bacteria; p__Acidobacteria; c__Acidobacteria-6; o__iii1-15; f__; g__; s__	0	0	0	0	0	0	0	0	0	0	0	0	0	0	0	0	0	22	1	0	15	0	0	0	0	0	0	0	0	0	23	27	0	0
	New.ReferenceOTU20049	k__Bacteria; p__OP3; c__koll11; o__GIF10; f__; g__; s__	24	0	0	0	0	0	0	0	0	0	0	0	0	0	0	0	0	1	0	0	0	0	0	0	0	0	0	0	0	0	0	0	16	47
	1574711	k__Bacteria; p__Bacteroidetes; c__Flavobacteriia; o__Flavobacteriales; f__Flavobacteriaceae; g__Flavobacterium; s__	0	0	0	0	0	34	0	0	0	0	0	0	0	0	0	0	0	52	0	0	0	0	0	0	0	0	0	0	0	0	0	2	0	0
	New.ReferenceOTU1962	k__Bacteria; p__Verrucomicrobia; c__; o__; f__; g__; s__	18	0	0	0	0	0	0	0	0	0	0	0	0	0	0	0	0	0	0	0	0	0	0	0	0	0	0	0	0	0	0	0	32	38
	909052	k__Bacteria; p__Firmicutes; c__Bacilli; o__Bacillales; f__Planococcaceae	0	0	0	0	0	0	0	0	0	0	0	0	0	0	0	0	0	0	88	0	0	0	0	0	0	0	0	0	0	0	0	0	0	0
	253497	k__Archaea; p__Crenarchaeota; c__Thaumarchaeota; o__Cenarchaeales; f__SAGMA-X; g__; s__	3	0	0	0	0	0	0	0	0	0	0	0	0	0	0	0	0	0	0	0	1	79	0	0	0	0	0	0	0	0	0	2	1	1
	2847581	k__Bacteria; p__Proteobacteria; c__Alphaproteobacteria; o__Rhodobacterales; f__Hyphomonadaceae; g__Hyphomonas; s__	0	1	0	64	2	4	0	0	0	0	0	1	0	0	0	0	1	2	4	0	0	2	0	0	0	0	0	0	0	0	1	0	0	0
	983889	k__Bacteria; p__Proteobacteria; c__Gammaproteobacteria; o__Legionellales; f__Legionellaceae; g__Tatlockia; s__	0	0	0	0	18	1	0	0	0	0	0	0	0	0	0	0	0	21	30	0	2	5	0	0	0	0	0	0	0	0	2	1	0	7
	4479101	k__Bacteria; p__Proteobacteria; c__Alphaproteobacteria; o__Sphingomonadales; f__Erythrobacteraceae; g__; s__	0	0	0	2	7	0	0	0	0	0	0	0	2	0	0	0	0	2	0	0	25	0	0	0	0	0	0	0	1	0	27	21	0	0
	New.ReferenceOTU7538	k__Bacteria; p__Proteobacteria; c__Alphaproteobacteria; o__Rhizobiales	0	0	0	0	0	0	0	0	0	3	4	0	0	0	0	0	0	0	0	0	0	0	0	0	0	22	30	8	16	4	0	0	0	0
	New.ReferenceOTU6587	k__Bacteria; p__Planctomycetes; c__BD7-11; o__; f__; g__; s__	0	0	0	0	0	0	0	0	0	0	0	79	0	0	0	0	0	2	0	0	0	4	1	0	0	0	0	0	0	0	1	0	0	0
	New.ReferenceOTU20540	k__Bacteria; p__OP3; c__PBS-25; o__; f__; g__; s__	0	0	0	0	0	0	0	0	0	0	0	0	0	0	0	0	0	0	0	0	0	87	0	0	0	0	0	0	0	0	0	0	0	0
	New.ReferenceOTU2860	k__Bacteria; p__Chloroflexi; c__Chloroflexi; o__[Roseiflexales]; f__[Kouleothrixaceae]; g__Kouleothrix; s__	0	0	0	0	0	0	0	0	0	0	0	48	0	0	0	0	0	0	0	0	0	0	0	39	0	0	0	0	0	0	0	0	0	0
	4372114	k__Bacteria; p__Proteobacteria; c__Alphaproteobacteria; o__Sphingomonadales; f__Sphingomonadaceae; g__Novosphingobium; s__	0	1	0	86	0	0	0	0	0	0	0	0	0	0	0	0	0	0	0	0	0	0	0	0	0	0	0	0	0	0	0	0	0	0
	New.ReferenceOTU2365	k__Bacteria; p__Proteobacteria; c__Alphaproteobacteria; o__Rickettsiales; f__Rickettsiaceae; g__; s__	13	0	0	0	1	2	0	0	0	0	0	0	0	0	0	0	1	2	3	0	0	0	0	0	0	0	0	0	0	0	0	2	12	48
	252167	k__Bacteria; p__Proteobacteria; c__Alphaproteobacteria; o__Rickettsiales; f__; g__; s__	12	0	0	0	0	0	0	0	0	0	0	1	0	0	0	0	0	0	0	0	0	0	0	0	0	0	0	0	0	0	0	0	16	45
	4458848	k__Bacteria; p__Proteobacteria; c__Deltaproteobacteria; o__Myxococcales; f__0319-6G20; g__; s__	6	1	0	0	0	0	0	10	3	0	0	1	1	0	0	0	3	1	16	0	3	1	0	0	0	0	0	5	1	0	4	2	13	15
	New.ReferenceOTU22277	Unassigned	0	0	0	1	0	1	0	34	5	0	0	0	0	2	0	0	0	2	17	0	0	9	6	0	0	0	0	1	6	2	0	0	0	0
	1108830	k__Bacteria; p__Proteobacteria; c__Alphaproteobacteria; o__Rhizobiales	0	7	0	0	14	1	0	0	33	0	0	0	0	2	1	0	14	0	8	0	2	0	0	2	0	0	0	0	0	0	1	1	0	0
	2353709	k__Bacteria; p__Proteobacteria; c__Betaproteobacteria; o__Burkholderiales; f__Oxalobacteraceae; g__Janthinobacterium; s__	1	9	5	0	6	1	0	0	13	0	0	0	0	0	3	0	0	0	1	0	11	0	1	0	0	0	0	0	0	0	19	16	0	0
	New.ReferenceOTU2611	Unassigned	0	0	0	0	0	0	0	0	0	15	0	0	17	0	0	0	0	0	0	0	0	0	0	0	0	16	37	1	0	0	0	0	0	0
	553501	k__Bacteria; p__Proteobacteria; c__Alphaproteobacteria; o__Rickettsiales; f__; g__; s__	0	0	0	0	0	1	0	0	0	0	0	4	0	0	0	0	0	0	0	0	0	1	1	0	0	0	0	23	32	24	0	0	0	0
	4479579	k__Bacteria; p__Proteobacteria; c__Deltaproteobacteria; o__MIZ46; f__; g__; s__	1	0	0	0	0	0	0	0	49	0	0	0	0	0	0	0	0	0	0	0	7	6	11	0	0	0	0	0	0	0	3	5	0	4
	New.ReferenceOTU14740	k__Bacteria; p__Proteobacteria; c__Gammaproteobacteria; o__Legionellales; f__Coxiellaceae; g__; s__	15	0	0	0	0	0	0	0	0	0	1	5	0	0	0	0	0	19	2	0	2	0	0	0	0	0	0	0	0	0	5	3	9	25
	311603	k__Bacteria; p__Acidobacteria; c__Acidobacteria-6; o__iii1-15; f__; g__; s__	0	1	0	0	1	0	0	0	0	0	0	3	0	0	0	0	0	4	0	0	7	10	0	0	0	0	0	0	0	0	29	31	0	0
	New.ReferenceOTU4736	k__Archaea; p__[Parvarchaeota]; c__[Parvarchaea]; o__YLA114; f__; g__; s__	0	0	0	0	0	0	0	0	0	0	0	0	0	0	0	0	0	0	0	0	0	86	0	0	0	0	0	0	0	0	0	0	0	0
	New.ReferenceOTU647	k__Bacteria; p__Proteobacteria; c__Alphaproteobacteria; o__BD7-3; f__; g__; s__	0	0	0	0	0	0	0	0	0	0	0	83	0	0	0	0	0	0	0	0	0	1	0	2	0	0	0	0	0	0	0	0	0	0
	New.ReferenceOTU20920	k__Bacteria; p__Proteobacteria; c__Gammaproteobacteria; o__Chromatiales; f__; g__; s__	0	0	0	0	0	0	0	0	0	0	0	0	0	6	80	0	0	0	0	0	0	0	0	0	0	0	0	0	0	0	0	0	0	0
	New.ReferenceOTU9719	Unassigned	24	0	0	0	0	0	0	0	0	0	0	0	0	0	0	0	0	0	0	0	0	0	0	0	0	0	0	0	0	0	0	0	24	38
	4383980	k__Bacteria; p__Proteobacteria; c__Alphaproteobacteria; o__BD7-3; f__; g__; s__	0	0	0	0	0	0	0	0	0	0	0	0	0	0	0	0	0	0	2	0	0	0	84	0	0	0	0	0	0	0	0	0	0	0
	88634	k__Bacteria; p__Proteobacteria; c__Gammaproteobacteria; o__Chromatiales; f__; g__; s__	0	0	1	0	0	0	0	8	0	0	0	2	5	7	0	0	0	0	0	0	0	0	12	0	0	4	0	13	14	19	0	0	0	0
	4344815	k__Bacteria; p__Proteobacteria; c__Gammaproteobacteria; o__Legionellales; f__; g__; s__	0	1	0	0	5	0	0	0	0	0	0	4	0	0	3	0	2	19	0	0	14	0	0	0	0	0	0	0	0	0	18	19	0	0
	616971	k__Bacteria; p__Bacteroidetes; c__Cytophagia; o__Cytophagales; f__Cytophagaceae; g__; s__	3	0	0	0	0	13	0	0	23	0	0	0	0	0	0	0	0	0	7	0	0	0	0	0	0	0	0	0	0	0	8	8	10	13
	153570	k__Bacteria; p__Proteobacteria; c__Alphaproteobacteria; o__Rhizobiales; f__; g__; s__	0	0	0	0	0	0	0	1	0	0	0	0	3	0	0	0	0	0	0	0	10	0	1	0	0	11	10	9	8	4	17	11	0	0
	138493	k__Bacteria; p__Firmicutes; c__Bacilli; o__Bacillales; f__Bacillaceae; g__Bacillus; s__	0	0	0	0	0	0	0	0	0	0	0	0	0	0	0	2	0	35	29	0	0	0	0	0	0	0	0	0	0	0	17	2	0	0
	559352	k__Bacteria; p__Proteobacteria; c__Gammaproteobacteria; o__Xanthomonadales; f__Sinobacteraceae; g__; s__	0	3	0	0	0	0	0	0	69	0	0	0	0	2	1	0	0	0	0	0	3	0	0	0	0	0	0	0	0	0	6	1	0	0
	4309358	k__Bacteria; p__Proteobacteria; c__Betaproteobacteria; o__Rhodocyclales; f__Rhodocyclaceae; g__Zoogloea; s__	0	0	0	0	0	0	0	0	0	0	0	0	0	0	0	0	3	0	0	0	15	0	0	0	0	0	0	0	0	0	30	28	4	5
	508780	k__Bacteria; p__Proteobacteria; c__Alphaproteobacteria; o__Rhizobiales; f__Hyphomicrobiaceae; g__Rhodoplanes; s__	3	0	0	0	0	0	0	0	0	0	0	0	0	0	0	0	0	10	0	0	18	1	0	0	0	0	0	0	0	0	33	19	0	1
	217266	k__Bacteria; p__Proteobacteria; c__Alphaproteobacteria; o__Sphingomonadales; f__Sphingomonadaceae; g__Sphingomonas; s__	0	0	0	0	0	0	0	0	0	0	0	0	0	0	0	0	0	19	0	0	23	0	0	0	0	0	0	0	0	0	9	34	0	0
	New.ReferenceOTU21634	Unassigned	21	0	0	0	0	0	0	0	0	0	0	1	0	0	0	0	0	0	0	0	0	0	0	0	0	0	0	0	0	0	0	0	21	42
	New.ReferenceOTU16063	Unassigned	0	0	0	0	0	0	0	0	0	0	0	84	0	1	0	0	0	0	0	0	0	0	0	0	0	0	0	0	0	0	0	0	0	0
	New.ReferenceOTU16925	k__Bacteria; p__Acidobacteria; c__DA052; o__Ellin6513; f__; g__; s__	0	0	0	0	0	0	0	0	0	0	0	84	0	0	0	0	0	0	0	0	0	0	0	1	0	0	0	0	0	0	0	0	0	0
	New.ReferenceOTU15043	Unassigned	13	0	0	0	0	0	0	0	0	0	0	0	0	0	0	0	0	0	0	0	0	0	0	0	0	0	0	0	0	0	0	0	23	43
	1134918	k__Bacteria; p__Bacteroidetes; c__Flavobacteriia; o__Flavobacteriales; f__Flavobacteriaceae; g__Flavobacterium; s__	0	0	0	0	28	0	3	0	0	0	0	0	0	0	22	3	0	2	0	0	7	0	0	0	0	0	0	0	0	0	13	6	0	0
	New.ReferenceOTU21617	Unassigned	0	6	0	0	8	0	0	45	0	3	0	0	15	0	0	0	0	0	0	0	0	0	0	0	0	0	7	0	0	0	0	0	0	0
	579129	k__Bacteria; p__Planctomycetes; c__Planctomycetia; o__Pirellulales; f__Pirellulaceae; g__; s__	0	64	0	0	2	1	2	12	0	0	0	0	0	0	0	0	0	0	0	0	0	0	0	3	0	0	0	0	0	0	0	0	0	0
	4435098	k__Bacteria; p__Proteobacteria; c__Alphaproteobacteria; o__Rhizobiales; f__Hyphomicrobiaceae; g__Pedomicrobium; s__	1	0	0	0	0	0	0	0	0	0	0	2	0	0	0	0	0	25	0	0	4	0	0	1	0	0	0	0	0	0	1	47	1	2
	353731	k__Bacteria; p__Proteobacteria; c__Gammaproteobacteria; o__Legionellales; f__Coxiellaceae; g__; s__	1	0	0	0	0	0	0	2	0	0	0	21	0	0	0	0	0	9	0	0	13	0	0	0	0	0	0	0	0	0	13	20	2	3
	4325926	k__Bacteria; p__Proteobacteria; c__Alphaproteobacteria; o__Rhodospirillales; f__Rhodospirillaceae; g__; s__	0	0	1	0	0	0	0	2	0	0	1	1	7	0	0	0	0	0	0	0	0	0	71	0	0	0	0	0	1	0	0	0	0	0
	4203048	k__Bacteria; p__Bacteroidetes; c__[Saprospirae]; o__[Saprospirales]; f__Chitinophagaceae; g__; s__	0	0	0	0	0	0	0	0	1	0	0	0	0	0	48	0	8	0	2	0	6	0	0	0	0	0	0	0	0	0	14	5	0	0
	New.ReferenceOTU12861	k__Bacteria; p__Proteobacteria; c__Deltaproteobacteria; o__MIZ46; f__; g__; s__	7	0	0	0	0	0	0	0	0	0	0	37	2	0	0	0	0	0	0	0	1	0	9	0	0	0	0	0	0	0	0	0	10	18
	New.ReferenceOTU9162	k__Bacteria; p__Proteobacteria; c__Deltaproteobacteria; o__; f__; g__; s__	12	0	0	0	0	0	0	0	0	0	0	5	0	0	0	0	0	0	0	0	0	3	16	0	0	0	0	0	0	0	1	0	24	23
	191145	k__Bacteria; p__Proteobacteria; c__Betaproteobacteria; o__Burkholderiales; f__Oxalobacteraceae; g__; s__	1	0	0	0	0	0	0	0	0	0	0	0	0	0	40	0	1	6	0	0	1	0	0	0	0	0	0	0	0	0	20	15	0	0
	2440554	k__Bacteria; p__Proteobacteria; c__Gammaproteobacteria; o__Alteromonadales; f__125ds10; g__; s__	0	0	0	0	0	0	0	0	0	0	0	0	0	50	33	0	1	0	0	0	0	0	0	0	0	0	0	0	0	0	0	0	0	0
	New.ReferenceOTU2015	k__Bacteria; p__Proteobacteria; c__Gammaproteobacteria; o__Legionellales; f__Coxiellaceae; g__; s__	0	0	0	0	0	0	0	0	0	0	0	79	0	0	0	0	0	0	1	0	0	0	0	4	0	0	0	0	0	0	0	0	0	0
	965853	k__Bacteria; p__Actinobacteria; c__Thermoleophilia; o__Solirubrobacterales; f__; g__; s__	0	0	0	0	0	0	0	0	0	0	0	0	0	0	0	0	0	6	0	0	18	0	0	0	0	0	0	0	0	0	26	34	0	0
	New.ReferenceOTU6160	k__Bacteria; p__Proteobacteria; c__Gammaproteobacteria; o__Legionellales; f__Legionellaceae; g__; s__	22	0	0	0	0	0	0	0	0	0	0	0	0	0	0	0	1	1	0	0	0	0	0	0	0	0	0	0	0	0	0	0	26	34
	684965	k__Bacteria; p__Bacteroidetes; c__Flavobacteriia; o__Flavobacteriales; f__Cryomorphaceae; g__Fluviicola; s__	0	14	0	0	0	0	0	0	0	0	0	0	0	0	13	0	0	0	57	0	0	0	0	0	0	0	0	0	0	0	0	0	0	0
	144633	k__Bacteria; p__Chloroflexi; c__Anaerolineae; o__H39; f__; g__; s__	0	0	0	0	0	0	0	0	0	0	0	0	0	0	0	0	0	7	0	0	19	0	0	0	0	0	0	0	0	0	30	28	0	0
	New.ReferenceOTU7474	k__Bacteria; p__Planctomycetes; c__Phycisphaerae; o__Phycisphaerales; f__; g__; s__	0	0	0	0	0	1	0	0	0	0	0	0	0	82	0	0	0	0	0	0	0	0	0	0	0	0	0	0	0	0	0	0	0	0
	710917	k__Bacteria; p__Chloroflexi; c__Anaerolineae; o__H39; f__; g__; s__	0	0	0	0	0	0	0	0	1	0	0	65	0	0	0	0	0	0	0	0	2	2	1	1	0	0	0	0	0	0	2	2	0	0
	New.ReferenceOTU18555	k__Bacteria; p__Acidobacteria; c__Solibacteres; o__Solibacterales; f__; g__; s__	0	1	0	0	0	0	0	12	0	4	1	0	0	0	0	0	0	0	0	0	0	3	4	0	0	7	13	2	12	24	0	0	0	0
	4337815	k__Bacteria; p__Firmicutes; c__Clostridia; o__Clostridiales; f__Clostridiaceae; g__; s__	0	0	0	0	0	1	0	0	0	0	0	4	0	0	3	1	4	29	2	0	5	0	0	0	0	0	0	0	0	0	20	14	0	0
	4296910	k__Bacteria; p__Proteobacteria; c__Alphaproteobacteria; o__Rhizobiales; f__; g__; s__	0	0	0	0	1	0	0	0	0	0	0	31	0	0	0	0	0	1	0	0	8	0	0	4	0	0	0	0	0	0	21	17	0	0
	531332	k__Bacteria; p__Proteobacteria; c__Gammaproteobacteria; o__Legionellales; f__; g__; s__	0	0	0	0	0	0	0	0	0	0	0	0	0	0	0	0	11	57	0	0	1	0	0	0	0	0	0	0	0	0	8	6	0	0
	873887	k__Bacteria; p__Actinobacteria; c__Thermoleophilia; o__Solirubrobacterales; f__Solirubrobacteraceae; g__; s__	0	0	0	0	0	0	0	0	0	0	0	0	0	0	0	0	0	11	2	0	10	0	0	0	0	0	0	0	0	0	23	37	0	0
	4299829	k__Bacteria; p__Chloroflexi; c__Gitt-GS-136; o__; f__; g__; s__	0	0	0	0	0	0	0	0	0	0	0	0	0	0	0	0	0	5	0	0	19	0	0	0	0	0	0	0	0	0	26	33	0	0
	New.ReferenceOTU8965	k__Bacteria; p__Verrucomicrobia; c__[Spartobacteria]; o__[Chthoniobacterales]; f__[Chthoniobacteraceae]; g__heteroC45_4W; s__	0	0	0	0	0	0	0	0	0	0	0	0	0	0	0	0	0	0	0	0	26	0	0	0	0	0	0	0	0	0	30	27	0	0
	682821	k__Bacteria; p__Proteobacteria; c__Betaproteobacteria; o__Burkholderiales; f__Oxalobacteraceae; g__Polynucleobacter; s__cosmopolitanus	0	0	0	0	0	0	0	0	0	0	0	0	83	0	0	0	0	0	0	0	0	0	0	0	0	0	0	0	0	0	0	0	0	0
	242303	k__Bacteria; p__Bacteroidetes; c__Sphingobacteriia; o__Sphingobacteriales; f__; g__; s__	0	0	0	0	0	0	0	0	0	0	0	0	0	3	0	0	0	0	0	0	23	0	0	0	0	0	0	0	0	0	21	36	0	0
	4386257	k__Bacteria; p__Proteobacteria; c__Betaproteobacteria; o__Ellin6067; f__; g__; s__	0	0	0	0	0	0	0	0	4	0	0	78	0	0	0	0	0	0	0	0	1	0	0	0	0	0	0	0	0	0	0	0	0	0
	New.ReferenceOTU1893	Unassigned	0	0	0	0	0	0	0	0	0	0	0	83	0	0	0	0	0	0	0	0	0	0	0	0	0	0	0	0	0	0	0	0	0	0
	New.ReferenceOTU23985	k__Bacteria; p__Elusimicrobia; c__Elusimicrobia; o__IIb; f__; g__; s__	14	1	0	0	0	0	0	0	0	0	0	0	0	0	0	0	0	0	0	0	0	0	0	0	0	0	0	0	0	0	0	0	30	38
	235795	k__Bacteria; p__Proteobacteria; c__Deltaproteobacteria; o__MIZ46; f__; g__; s__	0	0	0	0	0	0	0	0	0	0	0	77	0	0	0	0	0	0	0	0	0	0	0	6	0	0	0	0	0	0	0	0	0	0
	4575	k__Bacteria; p__Proteobacteria; c__Alphaproteobacteria; o__Rhodospirillales	0	0	0	0	0	0	0	0	0	0	0	81	0	0	0	0	0	0	0	0	2	0	0	0	0	0	0	0	0	0	0	0	0	0
	4377697	k__Bacteria; p__Proteobacteria; c__Betaproteobacteria; o__Burkholderiales; f__Comamonadaceae	0	0	0	0	0	0	0	0	0	0	0	0	78	3	0	0	0	0	0	0	0	0	0	0	0	0	0	0	0	0	0	0	0	0
	3488180	k__Bacteria; p__Proteobacteria; c__Betaproteobacteria; o__Burkholderiales; f__Oxalobacteraceae; g__; s__	0	0	0	0	0	0	0	0	5	0	0	0	1	25	0	1	13	0	19	0	0	0	0	0	1	0	0	0	0	0	0	15	0	0
	7971	k__Bacteria; p__Proteobacteria; c__Gammaproteobacteria; o__Legionellales; f__Legionellaceae; g__Legionella	4	0	0	0	1	0	0	0	1	26	0	8	0	0	2	0	1	10	0	0	4	1	0	0	0	1	0	5	0	1	3	4	6	4
	747226	k__Bacteria; p__Bacteroidetes; c__Cytophagia; o__Cytophagales; f__Cytophagaceae; g__; s__	1	0	0	0	0	1	0	3	1	0	0	0	0	0	0	0	0	0	64	0	3	2	0	0	0	0	0	0	0	0	1	1	2	3
	818063	k__Bacteria; p__Proteobacteria; c__Betaproteobacteria; o__SBla14; f__; g__; s__	22	0	0	2	0	0	0	1	0	0	0	0	0	0	0	0	0	0	0	0	0	0	0	0	0	0	0	0	0	1	0	0	11	45
	227344	k__Bacteria; p__Proteobacteria; c__Alphaproteobacteria; o__Rhizobiales; f__Phyllobacteriaceae; g__; s__	0	0	0	0	1	0	0	0	0	0	0	0	0	0	1	0	0	6	0	0	16	0	0	0	0	0	0	0	0	0	30	28	0	0
	1116492	k__Bacteria; p__Proteobacteria; c__Betaproteobacteria; o__Burkholderiales; f__; g__; s__	0	0	0	0	0	0	0	0	0	0	0	0	0	0	55	0	9	10	5	0	1	0	0	0	0	0	0	0	0	0	0	2	0	0
	537944	k__Bacteria; p__Proteobacteria; c__Alphaproteobacteria; o__Rhizobiales; f__; g__; s__	0	0	0	0	2	0	0	0	0	0	0	0	0	0	0	0	4	17	0	0	16	0	0	0	0	0	0	0	0	0	21	15	3	4
	New.ReferenceOTU0	k__Bacteria; p__Bacteroidetes; c__Sphingobacteriia; o__Sphingobacteriales; f__; g__; s__	0	0	0	1	0	0	0	0	0	0	0	0	0	0	0	0	0	2	29	0	11	2	3	0	0	0	0	0	0	0	20	12	2	0
	4316354	k__Bacteria; p__Proteobacteria; c__Gammaproteobacteria; o__Legionellales; f__Coxiellaceae; g__Aquicella; s__	0	0	0	0	0	0	0	0	0	0	0	0	0	0	0	0	0	34	1	0	12	0	0	0	0	0	0	0	0	0	15	20	0	0
	New.ReferenceOTU10726	k__Bacteria; p__Proteobacteria; c__Alphaproteobacteria; o__Rhodospirillales; f__Rhodospirillaceae; g__; s__	0	0	0	0	0	0	0	12	0	0	0	0	13	0	0	0	0	0	0	0	0	0	57	0	0	0	0	0	0	0	0	0	0	0
	New.ReferenceOTU15125	k__Bacteria; p__Proteobacteria; c__Gammaproteobacteria; o__Legionellales; f__Coxiellaceae; g__; s__	21	0	0	0	0	1	0	0	0	0	0	0	0	0	0	0	0	3	0	0	0	1	0	0	0	0	0	0	0	0	0	0	15	41
	4477959	k__Bacteria; p__Acidobacteria; c__iii1-8; o__SJA-36; f__; g__; s__	0	0	0	0	0	0	0	0	0	0	0	38	0	0	0	0	0	0	0	0	8	0	0	11	0	0	0	0	0	0	12	13	0	0
	367995	k__Bacteria; p__Proteobacteria; c__Alphaproteobacteria; o__Sphingomonadales; f__Sphingomonadaceae; g__Kaistobacter; s__	0	0	0	0	0	0	0	0	0	0	0	0	0	0	0	0	0	2	0	0	18	0	0	0	0	0	0	0	0	0	32	30	0	0
	New.ReferenceOTU5704	k__Bacteria; p__Proteobacteria; c__Gammaproteobacteria; o__Legionellales; f__Legionellaceae; g__; s__	0	3	0	0	78	0	0	0	0	0	0	0	0	0	0	0	0	0	0	0	0	1	0	0	0	0	0	0	0	0	0	0	0	0
	New.ReferenceOTU17664	k__Bacteria; p__Proteobacteria; c__Alphaproteobacteria; o__BD7-3; f__; g__; s__	21	0	0	0	0	0	0	0	0	0	0	0	0	0	0	0	0	0	0	0	0	0	0	0	0	0	0	0	0	0	0	0	17	44
	New.ReferenceOTU12216	Unassigned	0	0	0	0	0	0	0	0	0	0	0	0	0	0	0	0	0	0	0	0	0	82	0	0	0	0	0	0	0	0	0	0	0	0
	607922	k__Bacteria; p__Acidobacteria; c__Acidobacteria-6; o__iii1-15; f__mb2424; g__; s__	0	0	0	0	0	0	0	0	0	0	0	76	0	0	0	0	0	0	0	0	0	0	0	6	0	0	0	0	0	0	0	0	0	0
	4348469	k__Bacteria; p__Proteobacteria; c__Alphaproteobacteria; o__Sphingomonadales; f__Sphingomonadaceae; g__; s__	0	0	0	12	0	1	3	33	0	0	0	0	0	0	0	1	0	1	0	0	0	12	7	9	0	0	0	0	0	0	0	0	0	0
	4352855	k__Bacteria; p__Proteobacteria; c__Betaproteobacteria; o__MWH-UniP1; f__; g__; s__	0	1	0	0	4	0	0	0	2	0	0	0	46	15	0	0	0	0	11	0	0	0	0	0	0	0	0	0	0	0	0	0	0	0
	419180	k__Bacteria; p__Proteobacteria; c__Gammaproteobacteria; o__Legionellales; f__Coxiellaceae; g__Aquicella; s__	3	0	0	0	21	0	0	1	0	0	0	0	0	0	0	0	0	16	0	0	4	0	0	0	0	0	0	0	0	0	15	15	1	5
	550926	k__Bacteria; p__Actinobacteria; c__Acidimicrobiia; o__Acidimicrobiales; f__C111; g__; s__	0	11	5	0	0	0	0	0	1	0	0	0	1	0	48	0	15	0	0	0	0	0	0	0	0	0	0	0	0	0	0	0	0	0
	520046	k__Bacteria; p__Bacteroidetes; c__Bacteroidia; o__Bacteroidales; f__; g__; s__	3	0	0	0	0	0	0	13	0	0	0	0	0	3	0	0	0	1	0	0	0	0	0	0	0	0	0	0	0	0	1	2	19	39
	New.ReferenceOTU16781	k__Bacteria; p__Proteobacteria; c__Alphaproteobacteria; o__Rickettsiales; f__Rickettsiaceae; g__Rickettsia; s__	1	0	0	0	0	0	0	0	1	0	0	0	0	0	5	0	71	0	2	0	0	0	0	0	0	0	0	0	1	0	0	0	0	0
	1128978	k__Bacteria; p__Proteobacteria; c__Deltaproteobacteria; o__Myxococcales; f__; g__; s__	0	0	0	0	0	0	0	0	0	0	0	76	0	0	0	0	0	0	0	0	0	1	0	3	0	0	0	0	0	0	0	0	1	0
	New.ReferenceOTU1739	k__Bacteria; p__Proteobacteria; c__Deltaproteobacteria; o__; f__; g__; s__	14	0	0	0	0	0	0	4	0	0	0	0	3	0	0	0	1	0	0	0	0	0	3	0	0	0	0	0	0	0	0	0	12	44
	970359	k__Bacteria; p__Proteobacteria; c__Alphaproteobacteria; o__Rhizobiales; f__Hyphomicrobiaceae; g__; s__	0	0	0	0	0	0	0	0	0	0	0	0	0	0	0	0	0	1	0	0	17	3	0	0	0	0	0	0	0	0	30	30	0	0
	New.ReferenceOTU15592	k__Bacteria; p__Proteobacteria; c__Betaproteobacteria; o__Rhodocyclales; f__Rhodocyclaceae	10	0	0	0	0	0	0	0	0	0	0	0	0	0	0	0	0	0	0	0	14	0	0	0	0	0	0	0	0	0	13	10	8	26
	171876	k__Bacteria; p__WS3; c__PRR-12; o__Sediment-1; f__; g__; s__	0	0	0	0	0	0	0	0	0	0	0	79	0	0	0	0	0	0	0	0	0	1	0	0	0	0	0	0	0	0	0	1	0	0
	44075	k__Bacteria; p__Bacteroidetes; c__Sphingobacteriia; o__Sphingobacteriales; f__Sphingobacteriaceae; g__Pedobacter; s__	0	0	0	0	0	0	0	0	0	0	0	0	0	0	0	0	0	0	0	0	1	0	0	0	0	0	0	0	0	0	78	2	0	0
	New.ReferenceOTU4113	Unassigned	27	0	0	0	0	0	0	0	0	0	0	0	0	0	0	0	0	0	0	0	0	0	0	0	0	0	0	0	0	0	0	0	32	22
	282328	k__Bacteria; p__TM7; c__SC3; o__; f__; g__; s__	0	0	0	0	0	0	0	0	0	0	0	0	0	0	0	0	0	3	0	0	29	0	0	0	0	0	0	0	0	0	32	17	0	0
	4396611	k__Bacteria; p__Bacteroidetes; c__Sphingobacteriia; o__Sphingobacteriales; f__Sphingobacteriaceae; g__; s__	4	1	0	0	0	0	0	0	4	0	0	0	39	1	2	0	5	4	5	0	1	0	0	0	0	0	0	0	0	0	0	0	6	8
	4395046	k__Bacteria; p__Proteobacteria; c__Alphaproteobacteria; o__Rhodospirillales; f__Rhodospirillaceae; g__; s__	0	0	0	0	1	0	0	1	8	0	0	3	0	0	1	0	0	4	4	0	1	0	45	0	0	0	0	0	3	0	5	0	2	2
	4374002	k__Bacteria; p__Proteobacteria; c__Alphaproteobacteria; o__Rhodobacterales; f__Hyphomonadaceae; g__; s__	7	0	0	7	7	0	0	11	0	0	0	18	0	0	0	0	1	7	0	0	0	1	0	0	0	0	0	0	0	0	3	1	6	11
	New.ReferenceOTU13210	k__Bacteria; p__Cyanobacteria; c__Chloroplast; o__Stramenopiles; f__; g__; s__	0	0	0	0	0	0	1	6	0	24	0	0	5	0	0	0	0	0	0	0	0	0	0	0	0	30	6	7	1	0	0	0	0	0
	3542608	k__Bacteria; p__Proteobacteria; c__Alphaproteobacteria; o__Sphingomonadales; f__Sphingomonadaceae; g__Novosphingobium	0	0	0	1	3	0	0	0	0	0	0	0	14	0	0	0	0	6	0	0	13	1	1	0	0	0	0	0	0	0	25	16	0	0
	843003	k__Bacteria; p__Proteobacteria; c__Betaproteobacteria; o__Burkholderiales; f__Comamonadaceae; g__Ramlibacter; s__	0	0	0	3	1	0	0	0	0	0	0	0	1	0	0	44	0	1	0	0	6	0	0	0	0	0	0	0	0	0	8	16	0	0
	535257	k__Bacteria; p__Verrucomicrobia; c__[Spartobacteria]; o__[Chthoniobacterales]; f__[Chthoniobacteraceae]; g__; s__	0	1	0	0	0	0	0	0	0	0	0	0	0	13	63	0	0	0	3	0	0	0	0	0	0	0	0	0	0	0	0	0	0	0
	136286	k__Bacteria; p__Nitrospirae; c__Nitrospira; o__Nitrospirales; f__0319-6A21; g__; s__	0	0	0	0	0	0	0	0	0	0	0	0	0	0	0	0	0	3	0	0	3	2	0	0	0	0	0	0	0	0	30	42	0	0
	4403630	k__Bacteria; p__Bacteroidetes; c__Flavobacteriia; o__Flavobacteriales; f__Flavobacteriaceae; g__Flavobacterium; s__	0	0	0	0	3	5	0	0	0	0	0	0	0	0	0	0	0	44	0	0	16	0	0	0	0	0	0	0	0	0	6	6	0	0
	New.ReferenceOTU8910	k__Bacteria; p__Proteobacteria; c__Gammaproteobacteria; o__Legionellales; f__Legionellaceae; g__; s__	16	0	0	0	0	0	0	0	0	0	0	0	0	0	0	0	0	0	1	0	0	0	0	0	0	0	0	0	0	0	1	0	12	50
	91024	k__Bacteria; p__Bacteroidetes; c__Flavobacteriia; o__Flavobacteriales; f__[Weeksellaceae]; g__Chryseobacterium; s__	12	0	0	0	0	0	0	0	0	0	0	0	0	0	0	0	0	0	0	0	10	0	0	0	0	0	0	0	0	0	16	10	7	25
	4472228	k__Bacteria; p__Bacteroidetes; c__Sphingobacteriia; o__Sphingobacteriales; f__; g__; s__	5	0	0	0	0	0	0	0	0	0	0	0	0	0	0	0	0	0	0	0	27	0	0	0	0	0	0	0	0	0	23	21	1	3
	New.ReferenceOTU21446	k__Bacteria; p__Proteobacteria; c__Deltaproteobacteria; o__MIZ46; f__; g__; s__	0	0	0	0	0	0	0	0	0	0	0	69	0	0	0	0	0	0	0	0	0	0	9	0	0	0	1	1	0	0	0	0	0	0
	222868	k__Bacteria; p__Proteobacteria; c__Alphaproteobacteria; o__Sphingomonadales; f__Sphingomonadaceae; g__Sphingomonas; s__	0	0	0	41	2	0	0	0	0	0	0	0	0	0	0	0	0	4	0	0	9	0	0	0	0	0	0	0	0	0	12	12	0	0
	86562	k__Bacteria; p__Proteobacteria; c__Betaproteobacteria; o__Burkholderiales; f__Comamonadaceae	0	0	0	0	0	0	0	0	0	0	0	0	0	0	0	0	0	1	0	0	12	0	0	0	0	0	0	0	0	0	40	27	0	0
	New.ReferenceOTU1496	Unassigned	20	0	0	0	0	0	0	0	0	0	0	0	0	0	0	0	0	0	0	0	0	0	0	0	0	0	0	0	0	0	0	0	34	26
	New.ReferenceOTU21416	k__Bacteria; p__Proteobacteria; c__Alphaproteobacteria; o__Sphingomonadales; f__Erythrobacteraceae	0	0	0	0	0	0	0	0	0	0	0	0	0	0	0	0	0	8	0	0	18	0	0	0	0	0	0	0	0	0	32	22	0	0
	New.ReferenceOTU22337	Unassigned	16	0	0	0	0	0	0	0	0	0	0	0	0	0	0	0	0	0	0	0	0	0	0	0	0	0	0	0	0	0	0	0	26	38
	New.ReferenceOTU20283	k__Bacteria; p__Proteobacteria; c__Deltaproteobacteria; o__NKB15; f__; g__; s__	18	0	0	0	0	0	0	0	0	0	0	0	0	0	0	0	0	0	0	0	0	0	0	0	0	0	0	0	0	0	0	0	30	32
	New.ReferenceOTU23024	k__Bacteria; p__Proteobacteria; c__TA18; o__PHOS-HD29; f__; g__; s__	15	0	0	0	0	0	0	0	0	0	0	0	0	0	0	0	0	0	0	0	0	0	0	0	0	0	0	0	0	0	0	0	35	30
	4382183	k__Bacteria; p__Proteobacteria; c__Deltaproteobacteria; o__Syntrophobacterales; f__Syntrophobacteraceae; g__; s__	0	0	0	0	0	0	0	0	0	0	0	75	0	0	0	0	0	0	0	0	1	2	0	0	0	0	0	0	0	0	0	2	0	0
	812994	k__Bacteria; p__Proteobacteria; c__Deltaproteobacteria; o__BPC076; f__; g__; s__	18	0	0	0	0	0	0	0	0	0	0	0	0	0	0	0	0	0	0	0	0	0	0	0	0	0	0	0	0	0	0	0	16	45
	136009	k__Bacteria; p__Proteobacteria; c__Betaproteobacteria; o__; f__; g__; s__	0	0	0	1	1	0	0	0	0	0	0	0	0	0	1	0	0	2	0	0	6	4	0	0	0	0	0	0	0	0	21	15	0	2
	4323733	k__Bacteria; p__Actinobacteria; c__Actinobacteria; o__Actinomycetales; f__Mycobacteriaceae; g__Mycobacterium; s__	1	0	0	1	1	0	0	0	3	3	3	2	5	0	0	1	0	0	0	0	0	0	19	29	0	0	0	0	0	7	0	0	3	1
	New.ReferenceOTU21938	k__Bacteria; p__Planctomycetes; c__Planctomycetia; o__Gemmatales; f__Gemmataceae; g__; s__	0	3	0	0	11	0	0	16	0	0	0	0	0	0	8	5	0	0	0	36	0	0	0	0	0	0	0	0	0	0	0	0	0	0
	3739088	k__Bacteria; p__Proteobacteria; c__Gammaproteobacteria; o__Legionellales; f__Legionellaceae; g__Legionella; s__	2	0	0	0	1	0	0	0	45	0	0	0	2	0	13	0	0	4	0	0	5	3	0	0	0	0	0	1	0	0	0	0	1	2
	967505	k__Bacteria; p__Proteobacteria; c__Deltaproteobacteria; o__Bdellovibrionales; f__Bdellovibrionaceae; g__Bdellovibrio; s__	0	0	0	0	0	0	0	27	0	0	0	0	0	0	0	0	0	0	10	0	0	1	41	0	0	0	0	0	0	0	0	0	0	0
	555423	k__Bacteria; p__Proteobacteria; c__Epsilonproteobacteria; o__Campylobacterales; f__Campylobacteraceae; g__Arcobacter; s__	0	0	0	0	0	0	0	0	2	0	0	0	64	11	0	0	0	0	1	0	0	0	0	0	0	0	0	0	0	1	0	0	0	0
	153255	k__Bacteria; p__Proteobacteria; c__Betaproteobacteria; o__Rhodocyclales; f__Rhodocyclaceae; g__Dechloromonas; s__	0	0	0	0	0	0	0	0	0	0	0	0	0	1	0	0	38	2	0	0	8	1	0	0	1	0	0	0	1	1	14	12	0	0
	245345	k__Bacteria; p__Bacteroidetes; c__Sphingobacteriia; o__Sphingobacteriales; f__; g__; s__	0	2	0	0	0	0	0	2	0	0	0	0	0	1	0	0	6	3	2	0	19	0	0	0	0	0	0	0	0	0	19	23	1	1
	814951	k__Bacteria; p__Proteobacteria; c__Epsilonproteobacteria; o__Campylobacterales; f__Campylobacteraceae; g__Arcobacter; s__	2	0	0	0	0	0	0	0	0	0	0	0	70	0	0	0	0	0	0	0	0	0	0	0	0	0	0	0	0	0	0	0	2	5
	129752	k__Bacteria; p__Proteobacteria; c__Deltaproteobacteria; o__MBNT15; f__; g__; s__	2	0	0	0	0	0	0	4	0	0	0	0	0	0	0	0	2	2	0	0	12	0	0	0	0	0	0	0	0	0	15	35	2	5
	4472969	k__Bacteria; p__Proteobacteria; c__Deltaproteobacteria; o__Myxococcales; f__; g__; s__	0	0	0	0	0	0	0	0	2	0	0	0	0	0	0	0	1	0	0	0	7	0	0	0	0	0	0	0	0	0	22	46	1	0
	544803	k__Bacteria; p__Proteobacteria; c__Alphaproteobacteria; o__Rhodospirillales; f__Rhodospirillaceae; g__; s__	0	0	0	0	0	0	6	72	0	0	0	0	0	0	0	0	0	0	0	0	0	1	0	0	0	0	0	0	0	0	0	0	0	0
	4301165	k__Bacteria; p__Proteobacteria; c__Betaproteobacteria; o__Burkholderiales; f__Comamonadaceae; g__; s__	0	0	0	0	0	0	0	0	0	0	0	0	31	0	0	0	0	1	0	0	9	0	0	0	0	0	0	0	0	0	31	7	0	0
	964989	k__Bacteria; p__Bacteroidetes; c__Flavobacteriia; o__Flavobacteriales; f__[Weeksellaceae]; g__Chryseobacterium; s__	0	0	0	0	0	0	0	0	0	0	0	0	0	0	0	0	0	0	0	0	22	0	0	0	0	0	0	0	0	0	26	25	3	3
	New.ReferenceOTU6592	k__Bacteria; p__OD1; c__ZB2; o__; f__; g__; s__	12	0	0	0	0	0	0	0	0	0	0	0	0	0	0	0	1	0	0	0	0	0	0	0	0	0	0	0	0	0	0	0	13	53
	4375703	k__Bacteria; p__Proteobacteria; c__Betaproteobacteria; o__Methylophilales; f__Methylophilaceae; g__; s__	0	0	0	0	0	0	0	0	0	0	0	0	49	30	0	0	0	0	0	0	0	0	0	0	0	0	0	0	0	0	0	0	0	0
	279993	k__Bacteria; p__Proteobacteria; c__Betaproteobacteria; o__SC-I-84; f__; g__; s__	0	0	0	0	0	0	0	0	0	0	0	0	0	0	0	0	0	11	0	0	34	0	0	0	0	0	0	0	0	0	19	15	0	0
	2984011	k__Bacteria; p__Gemmatimonadetes; c__Gemm-1; o__; f__; g__; s__	0	0	0	0	0	1	0	0	0	0	0	0	0	0	0	0	0	2	0	0	22	0	0	0	0	0	0	0	0	0	33	21	0	0
	New.ReferenceOTU21814	k__Bacteria; p__Proteobacteria; c__Deltaproteobacteria; o__; f__; g__; s__	2	0	0	0	0	0	0	0	0	0	0	0	0	0	0	0	0	0	1	0	0	0	76	0	0	0	0	0	0	0	0	0	0	0
	New.ReferenceOTU7713	Unassigned	19	0	0	0	0	0	0	0	0	0	0	0	0	0	0	0	0	0	0	0	0	0	0	0	0	0	0	0	0	0	0	0	13	47
	New.ReferenceOTU3789	k__Bacteria; p__OP3; c__koll11; o__GIF10; f__; g__; s__	13	0	0	0	0	0	0	0	0	0	0	0	0	0	0	0	0	0	0	0	0	0	0	0	0	0	0	0	0	0	0	0	27	39
	282480	k__Bacteria; p__Bacteroidetes; c__[Saprospirae]; o__[Saprospirales]; f__Chitinophagaceae; g__; s__	0	0	0	0	0	0	0	0	0	0	0	0	0	0	0	0	0	0	0	0	31	0	0	0	0	0	0	0	0	0	11	37	0	0
	1132905	k__Archaea; p__Crenarchaeota; c__Thaumarchaeota; o__Nitrososphaerales; f__Nitrososphaeraceae; g__Candidatus Nitrososphaera; s__	0	0	0	0	0	0	0	0	0	0	0	44	0	0	0	0	0	1	0	0	0	0	0	34	0	0	0	0	0	0	0	0	0	0
	New.ReferenceOTU5354	k__Bacteria; p__Proteobacteria; c__Alphaproteobacteria; o__Rickettsiales; f__; g__; s__	0	0	0	0	0	0	0	0	0	0	0	79	0	0	0	0	0	0	0	0	0	0	0	0	0	0	0	0	0	0	0	0	0	0
	New.ReferenceOTU21317	k__Bacteria; p__GN02; c__BD1-5; o__; f__; g__; s__	6	0	0	0	0	0	0	0	0	0	0	0	0	0	0	0	0	2	1	0	12	0	0	0	0	0	0	0	0	0	20	25	10	2
	4297239	k__Bacteria; p__Acidobacteria; c__DA052; o__Ellin6513; f__; g__; s__	0	0	0	0	1	3	0	0	0	9	0	1	1	0	1	2	0	0	0	6	0	0	0	2	8	6	16	3	5	10	0	0	3	1
	New.ReferenceOTU17423	k__Bacteria; p__Planctomycetes; c__Phycisphaerae; o__S-70; f__; g__; s__	5	0	1	0	1	0	0	0	0	0	0	7	0	0	0	0	0	0	0	0	1	0	51	0	0	0	0	0	0	0	4	4	1	3
	1139344	k__Bacteria; p__Proteobacteria; c__Alphaproteobacteria; o__Rhizobiales; f__; g__; s__	0	1	2	0	2	0	0	0	0	0	0	41	5	22	0	0	1	0	0	1	0	0	0	1	0	0	0	0	0	0	2	0	0	0
	4310913	k__Bacteria; p__Proteobacteria; c__Deltaproteobacteria; o__Myxococcales; f__; g__; s__	1	0	0	0	0	0	0	0	0	0	0	0	0	0	0	0	1	7	0	0	14	5	5	0	0	0	0	0	0	0	22	21	1	1
	4462187	k__Bacteria; p__Proteobacteria; c__Deltaproteobacteria; o__Myxococcales; f__; g__; s__	0	0	0	1	0	0	0	0	0	0	0	71	0	0	0	0	0	3	0	0	3	0	0	0	0	0	0	0	0	0	0	0	0	0
	4320381	k__Bacteria; p__Proteobacteria; c__Gammaproteobacteria; o__Xanthomonadales; f__Sinobacteraceae; g__; s__	11	0	0	0	0	0	0	0	0	0	0	0	0	0	0	0	0	3	0	0	6	0	3	0	0	0	0	0	0	0	8	15	14	18
	New.ReferenceOTU7582	k__Bacteria; p__Proteobacteria; c__Alphaproteobacteria; o__Rickettsiales; f__; g__; s__	19	0	0	0	0	0	0	0	0	0	0	0	0	1	0	0	0	0	0	0	0	0	0	0	0	0	0	0	0	0	2	0	19	37
	New.ReferenceOTU19177	Unassigned	0	0	0	0	0	0	0	0	0	0	0	0	2	16	46	0	0	0	0	0	5	0	0	0	0	0	0	0	0	0	4	5	0	0
	4308585	k__Bacteria; p__Actinobacteria; c__Acidimicrobiia; o__Acidimicrobiales; f__C111; g__; s__	0	0	0	0	0	0	0	0	0	0	0	0	28	45	0	0	1	1	0	0	1	0	0	0	0	0	0	0	0	0	1	1	0	0
	332788	k__Bacteria; p__Actinobacteria; c__Thermoleophilia; o__Gaiellales; f__Gaiellaceae; g__; s__	0	0	0	0	0	0	0	0	0	0	0	0	0	0	0	0	0	0	0	0	18	0	0	0	0	0	0	0	0	0	22	33	1	4
	New.ReferenceOTU15110	k__Bacteria; p__OP3; c__koll11; o__; f__; g__; s__	0	0	0	0	0	0	0	0	0	0	0	0	0	0	0	0	0	0	0	0	0	78	0	0	0	0	0	0	0	0	0	0	0	0
	New.ReferenceOTU16972	Unassigned	0	0	0	0	0	0	0	0	0	0	0	0	1	0	0	0	0	0	77	0	0	0	0	0	0	0	0	0	0	0	0	0	0	0
	New.ReferenceOTU2791	k__Bacteria; p__Proteobacteria; c__Alphaproteobacteria; o__Rhizobiales; f__Hyphomicrobiaceae; g__Hyphomicrobium; s__	0	0	0	0	0	0	0	0	0	0	0	0	0	0	0	0	0	7	0	0	14	0	0	0	0	0	0	0	0	0	21	36	0	0
	4465309	k__Bacteria; p__Actinobacteria; c__Acidimicrobiia; o__Acidimicrobiales; f__EB1017; g__; s__	0	0	0	0	0	0	0	0	0	0	0	0	0	0	0	0	0	4	0	0	19	0	0	0	0	0	0	0	0	0	28	27	0	0
	New.ReferenceOTU2064	k__Bacteria; p__Planctomycetes; c__OM190; o__CL500-15; f__; g__; s__	0	0	0	0	0	0	0	0	0	0	0	71	0	0	0	0	0	0	0	0	0	0	0	6	0	0	1	0	0	0	0	0	0	0
	New.ReferenceOTU20261	k__Bacteria; p__Proteobacteria; c__Alphaproteobacteria; o__BD7-3; f__; g__; s__	0	0	0	0	0	0	0	0	0	0	0	76	0	0	0	0	0	0	0	0	0	0	0	1	0	0	0	0	1	0	0	0	0	0
	New.ReferenceOTU6038	Unassigned	0	0	0	0	0	0	0	0	0	0	0	0	0	0	0	0	0	0	0	0	0	78	0	0	0	0	0	0	0	0	0	0	0	0
	New.ReferenceOTU19352	k__Bacteria; p__Caldithrix; c__Caldithrixae; o__Caldithrixales; f__BA059; g__; s__	0	0	0	0	0	0	0	0	0	0	0	77	0	0	0	0	0	0	0	0	0	0	0	1	0	0	0	0	0	0	0	0	0	0
	254169	k__Bacteria; p__Proteobacteria; c__Gammaproteobacteria; o__Xanthomonadales; f__Xanthomonadaceae; g__; s__	0	0	0	0	0	0	0	0	0	0	0	78	0	0	0	0	0	0	0	0	0	0	0	0	0	0	0	0	0	0	0	0	0	0
	New.ReferenceOTU12419	Unassigned	0	0	0	0	0	0	0	0	0	0	0	78	0	0	0	0	0	0	0	0	0	0	0	0	0	0	0	0	0	0	0	0	0	0
	102418	k__Bacteria; p__Nitrospirae; c__Nitrospira; o__Nitrospirales; f__Nitrospiraceae; g__; s__	0	0	0	0	0	0	0	62	0	0	0	0	9	0	0	0	0	0	0	0	0	6	0	0	0	0	0	0	0	0	0	0	0	0
	New.ReferenceOTU13817	k__Bacteria; p__Planctomycetes; c__Planctomycetia; o__Gemmatales; f__Gemmataceae; g__; s__	0	0	0	0	2	0	0	17	1	0	0	0	0	0	0	0	0	0	0	34	0	0	0	0	0	0	0	0	0	0	0	0	0	0
	938794	k__Bacteria; p__Proteobacteria; c__Gammaproteobacteria; o__Pseudomonadales; f__Moraxellaceae; g__Acinetobacter	0	0	2	0	0	1	0	61	0	0	0	0	0	0	0	0	0	9	0	0	0	2	0	0	0	0	2	0	0	0	0	0	0	0
	753656	k__Bacteria; p__Proteobacteria; c__Gammaproteobacteria; o__Chromatiales; f__; g__; s__	2	0	0	0	0	1	0	4	0	0	0	2	3	30	0	0	0	1	0	0	3	2	0	0	0	0	0	0	0	0	2	9	9	9
	22594	k__Bacteria; p__Proteobacteria; c__Deltaproteobacteria; o__Bdellovibrionales; f__Bacteriovoracaceae; g__; s__	13	0	1	0	2	0	0	1	0	0	0	1	1	3	0	0	0	0	0	0	1	0	0	0	0	0	0	0	0	0	0	3	13	38
	3682324	k__Bacteria; p__Proteobacteria; c__Betaproteobacteria; o__Burkholderiales; f__Comamonadaceae; g__; s__	1	0	0	0	0	0	0	0	0	0	0	0	0	0	0	0	0	16	0	0	13	17	0	0	0	0	0	0	0	0	16	12	0	2
	93360	k__Bacteria; p__Actinobacteria; c__Actinobacteria; o__Actinomycetales; f__Micromonosporaceae; g__; s__	0	5	0	0	0	0	0	0	0	0	0	0	0	0	1	0	4	10	0	0	16	0	0	0	0	0	0	0	0	0	26	15	0	0
	824790	k__Bacteria; p__Cyanobacteria; c__Chloroplast; o__Chlorophyta; f__; g__; s__	0	46	0	0	22	0	0	0	6	0	0	0	0	0	0	0	1	0	0	0	1	1	0	0	0	0	0	0	0	0	0	0	0	0
	323929	k__Bacteria; p__Proteobacteria; c__Alphaproteobacteria; o__Rhizobiales; f__; g__; s__	1	0	0	0	1	0	0	0	1	0	0	2	0	0	2	0	0	1	7	0	13	0	0	0	0	0	0	0	0	0	32	17	0	0
	New.ReferenceOTU13737	Unassigned	0	0	0	0	7	0	31	0	0	0	0	0	0	0	28	1	0	1	1	0	0	0	0	0	0	0	0	0	0	0	0	5	0	3
	4352345	k__Bacteria; p__OD1; c__ZB2; o__; f__; g__; s__	8	0	0	0	5	0	0	0	0	0	0	0	0	0	0	0	0	1	0	0	4	0	0	0	0	0	0	0	0	0	5	13	17	24
[truncated: 32,240 more rows]
